# Supplementary material for: Telomere-to-telomere haplotype-resolved reference genome reveals subgenome divergence and disease resistance in triploid Cavendish banana
Source: Hortic Res. 2023 Aug 1;10(9):uhad153. doi: 10.1093/hr/uhad153 (PMC10493638; doi:10.1093/hr/uhad153)
Supplement: Web_Material_uhad153 [file web_material_uhad153.zip]

Archive with 2 entries (2 files):
- Supplementary Fig. S1-S9, Table S1-S5, S9, S17,S18.pdf
- Supplementary Table S6-S8, S10-S16.xlsx
