# Supplementary material for: Telomere-to-telomere haplotype-resolved reference genome reveals subgenome divergence and disease resistance in triploid Cavendish banana
Source: Hortic Res. 2023 Aug 1;10(9):uhad153. doi: 10.1093/hr/uhad153 (PMC10493638; doi:10.1093/hr/uhad153)
Supplement: Web_Material_uhad153 [file web_material_uhad153.zip › Supplementary Table S6-S8, S10-S16.xlsx]

## Sheet: Supplementary Table S6
Table S6. Potential Triads in the BXJ genome based on diamond results of MAv4 and BXJ haploid assemblies.
MAv4_genes_id	Chr	BXJ1_genes_id	Identity	Chr	BXJ2_genes_id	Identity	Chr	BXJ3_genes_id	Identity
Macma4_01_g04750	1	BXJ1s1g00424	99.3	1	BXJ2s1g00068	99.5	1	BXJ3s1g00286	99.6
Macma4_01_g04780	1	BXJ1s1g00425	99.7	1	BXJ2s1g00069	98.2	1	BXJ3s1g00287	99.3
Macma4_01_g04800	1	BXJ1s1g00426	99.9	1	BXJ2s1g00070	99.9	1	BXJ3s1g00288	99.9
Macma4_01_g04840	1	BXJ1s1g00430	99.3	1	BXJ2s1g00075	99.3	1	BXJ3s1g00293	99.3
Macma4_01_g04850	1	BXJ1s1g00429	96.7	1	BXJ2s1g00074	97.5	1	BXJ3s1g00292	98.3
Macma4_01_g04890	1	BXJ1s1g00435	92.2	1	BXJ2s1g00079	80.5	1	BXJ3s1g00296	83.9
Macma4_01_g04940	1	BXJ1s1g00438	97.9	1	BXJ2s1g00086	99.5	1	BXJ3s1g00300	99.6
Macma4_01_g04950	1	BXJ1s1g00439	100	1	BXJ2s1g00087	100	1	BXJ3s1g00301	100
Macma4_01_g04970	1	BXJ1s1g00441	99.3	1	BXJ2s1g00089	95.3	1	BXJ3s1g00303	97.3
Macma4_01_g04980	1	BXJ1s1g00443	96.4	1	BXJ2s1g00090	97.6	1	BXJ3s1g00304	98.8
Macma4_01_g04990	1	BXJ1s1g00445	99.3	1	BXJ2s1g00091	100	1	BXJ3s1g00306	97.3
Macma4_01_g05010	1	BXJ1s1g00447	98.8	1	BXJ2s1g00092	98.8	1	BXJ3s1g00308	99.8
Macma4_01_g05020	1	BXJ1s1g00449	92.5	1	BXJ2s1g00094	97.6	1	BXJ3s1g00311	92.3
Macma4_01_g05030	1	BXJ1s1g00450	94.9	1	BXJ2s1g00095	95.8	1	BXJ3s1g00313	95.1
Macma4_01_g05060	1	BXJ1s1g00452	91.6	1	BXJ2s1g00097	100	1	BXJ3s1g00315	90.3
Macma4_01_g05070	1	BXJ1s1g00453	92.4	1	BXJ2s1g00098	98.1	1	BXJ3s1g00316	92.7
Macma4_01_g05090	1	BXJ1s1g00455	92.9	1	BXJ2s1g00101	94.7	1	BXJ3s1g00319	94.3
Macma4_01_g05140	1	BXJ1s1g00461	99.3	1	BXJ2s1g00106	99	1	BXJ3s1g00324	99
Macma4_01_g05160	1	BXJ1s1g00462	92.8	1	BXJ2s1g00107	98.8	1	BXJ3s1g00325	80.5
Macma4_01_g05170	1	BXJ1s1g00463	83.4	1	BXJ2s1g00108	84.4	1	BXJ3s1g00326	85.2
Macma4_01_g05180	1	BXJ1s1g00464	99.4	1	BXJ2s1g00109	99.7	1	BXJ3s1g00328	99.4
Macma4_01_g05190	1	BXJ1s1g00466	99.2	1	BXJ2s1g00111	100	1	BXJ3s1g00329	98.7
Macma4_01_g05200	1	BXJ1s1g00467	100	1	BXJ2s1g00112	100	1	BXJ3s1g00330	100
Macma4_01_g05210	1	BXJ1s1g00468	99.7	1	BXJ2s1g00113	100	1	BXJ3s1g00331	100
Macma4_01_g05230	1	BXJ1s1g00474	99.2	1	BXJ2s1g00118	99.2	1	BXJ3s1g00335	99.2
Macma4_01_g05250	1	BXJ1s1g00476	86.6	1	BXJ2s1g00120	89.3	1	BXJ3s1g00337	85.3
Macma4_01_g05260	1	BXJ1s1g00477	98.7	1	BXJ2s1g00121	99.7	1	BXJ3s1g00338	98.7
Macma4_01_g05270	1	BXJ1s1g00478	99.7	1	BXJ2s1g00122	99.7	1	BXJ3s1g00339	99.7
Macma4_01_g05340	1	BXJ1s1g00482	100	1	BXJ2s1g00126	99.2	1	BXJ3s1g00344	100
Macma4_01_g05350	1	BXJ1s1g00483	99.1	1	BXJ2s1g00127	100	1	BXJ3s1g00345	100
Macma4_01_g05360	1	BXJ1s1g00484	94.6	1	BXJ2s1g00128	99.7	1	BXJ3s1g00346	99.1
Macma4_01_g05380	1	BXJ1s1g00486	99.5	1	BXJ2s1g00129	99.5	1	BXJ3s1g00348	99.7
Macma4_01_g05390	1	BXJ1s1g00487	99.6	1	BXJ2s1g00130	99.3	1	BXJ3s1g00349	99.4
Macma4_01_g05400	1	BXJ1s1g00488	99	1	BXJ2s1g00132	98.8	1	BXJ3s1g00351	97.8
Macma4_01_g05430	1	BXJ1s1g00490	88.8	1	BXJ2s1g00135	99.4	1	BXJ3s1g00354	98.6
Macma4_01_g05450	1	BXJ1s1g00491	90.7	1	BXJ2s1g00139	90.4	1	BXJ3s1g00358	89.8
Macma4_01_g05460	1	BXJ1s1g00492	97.6	1	BXJ2s1g00140	98.8	1	BXJ3s1g00359	98.2
Macma4_01_g05470	1	BXJ1s1g00494	96.6	1	BXJ2s1g00142	97.1	1	BXJ3s1g00361	97
Macma4_01_g05500	1	BXJ1s1g00496	97.9	1	BXJ2s1g00144	98.3	1	BXJ3s1g00363	98.3
Macma4_01_g05510	1	BXJ1s1g00497	98.6	1	BXJ2s1g00146	100	1	BXJ3s1g00365	98.6
Macma4_01_g05530	1	BXJ1s1g00499	97.1	1	BXJ2s1g00148	95.7	1	BXJ3s1g00367	87.8
Macma4_01_g05550	1	BXJ1s1g00500	100	1	BXJ2s1g00149	94	1	BXJ3s1g00368	95.1
Macma4_01_g05560	1	BXJ1s1g00501	99.2	1	BXJ2s1g00150	99.6	1	BXJ3s1g00369	99.6
Macma4_01_g05570	1	BXJ1s1g00502	99.6	1	BXJ2s1g00151	99.2	1	BXJ3s1g00370	98.7
Macma4_01_g05590	1	BXJ1s1g00503	100	1	BXJ2s1g00153	100	1	BXJ3s1g00372	100
Macma4_01_g05600	1	BXJ1s1g00505	98.5	1	BXJ2s1g00154	99.2	1	BXJ3s1g00374	100
Macma4_01_g05620	1	BXJ1s1g00507	99.5	1	BXJ2s1g00158	99.5	1	BXJ3s1g00376	98.6
Macma4_01_g05630	1	BXJ1s1g00506	81.1	1	BXJ2s1g00156	100	1	BXJ3s1g00375	81.2
Macma4_01_g05650	1	BXJ1s1g00508	99.8	1	BXJ2s1g00159	99.4	1	BXJ3s1g00377	99
Macma4_01_g05710	1	BXJ1s1g00512	100	1	BXJ2s1g00163	99.4	1	BXJ3s1g00381	100
Macma4_01_g05720	1	BXJ1s1g00513	99.3	1	BXJ2s1g00164	99.7	1	BXJ3s1g00382	99.7
Macma4_01_g05780	1	BXJ1s1g00519	100	1	BXJ2s1g00170	99.8	1	BXJ3s1g00388	100
Macma4_01_g05790	1	BXJ1s1g00520	99.1	1	BXJ2s1g00171	100	1	BXJ3s1g00389	99.5
Macma4_01_g05810	1	BXJ1s1g00521	99	1	BXJ2s1g00172	99.4	1	BXJ3s1g00390	99
Macma4_01_g05820	1	BXJ1s1g00523	83.3	1	BXJ2s1g00174	82.5	1	BXJ3s1g00391	100
Macma4_01_g05830	1	BXJ1s1g00524	100	1	BXJ2s1g00175	100	1	BXJ3s1g00392	100
Macma4_01_g05840	1	BXJ1s1g00525	95.4	1	BXJ2s1g00176	95.4	1	BXJ3s1g00393	95.9
Macma4_01_g05850	1	BXJ1s1g00526	98.8	1	BXJ2s1g00177	98.8	1	BXJ3s1g00394	96.4
Macma4_01_g05860	1	BXJ1s1g00527	98.8	1	BXJ2s1g00178	98.2	1	BXJ3s1g00395	98.2
Macma4_01_g05870	1	BXJ1s1g00528	99.5	1	BXJ2s1g00179	99.7	1	BXJ3s1g00396	99.5
Macma4_01_g05880	1	BXJ1s1g00529	100	1	BXJ2s1g00180	99.8	1	BXJ3s1g00397	99.6
Macma4_01_g05890	1	BXJ1s1g00530	100	1	BXJ2s1g00181	100	1	BXJ3s1g00398	100
Macma4_01_g05910	1	BXJ1s1g00531	99.5	1	BXJ2s1g00182	100	1	BXJ3s1g00399	99.5
Macma4_01_g05920	1	BXJ1s1g00532	81	1	BXJ2s1g00183	87.8	1	BXJ3s1g00400	87.3
Macma4_01_g05930	1	BXJ1s1g00533	99.7	1	BXJ2s1g00184	98.9	1	BXJ3s1g00401	99.2
Macma4_01_g05940	1	BXJ1s1g00534	97.2	1	BXJ2s1g00185	97.2	1	BXJ3s1g00402	97.6
Macma4_01_g05950	1	BXJ1s1g00535	96.4	1	BXJ2s1g00186	100	1	BXJ3s1g00403	95
Macma4_01_g05970	1	BXJ1s1g00536	98.8	1	BXJ2s1g00189	98.2	1	BXJ3s1g00405	98.4
Macma4_01_g06030	1	BXJ1s1g00540	99.5	1	BXJ2s1g00191	99.8	1	BXJ3s1g00408	99.3
Macma4_01_g06040	1	BXJ1s1g00542	96.7	1	BXJ2s1g00192	97.2	1	BXJ3s1g00409	96.8
Macma4_01_g06050	1	BXJ1s1g00543	98	1	BXJ2s1g00193	92	1	BXJ3s1g00410	90
Macma4_01_g06100	1	BXJ1s1g00546	97.6	1	BXJ2s1g00199	98.8	1	BXJ3s1g00417	97.9
Macma4_01_g06110	1	BXJ1s1g00548	98.9	1	BXJ2s1g00201	99.1	1	BXJ3s1g00419	99.1
Macma4_01_g06160	1	BXJ1s1g00552	95.9	1	BXJ2s1g00205	99.5	1	BXJ3s1g00425	95.9
Macma4_01_g06180	1	BXJ1s1g00556	99.6	1	BXJ2s1g00208	98.9	1	BXJ3s1g00429	99.6
Macma4_01_g06200	1	BXJ1s1g00558	97.1	1	BXJ2s1g00210	99	1	BXJ3s1g00431	96.7
Macma4_01_g06210	1	BXJ1s1g00559	100	1	BXJ2s1g00211	99.7	1	BXJ3s1g00432	100
Macma4_01_g06230	1	BXJ1s1g00560	94	1	BXJ2s1g00212	94.8	1	BXJ3s1g00433	94.6
Macma4_01_g06240	1	BXJ1s1g00561	94.4	1	BXJ2s1g00214	95.3	1	BXJ3s1g00434	98.5
Macma4_01_g06250	1	BXJ1s1g00563	98.5	1	BXJ2s1g00217	100	1	BXJ3s1g00436	98.5
Macma4_01_g06260	1	BXJ1s1g00564	99.6	1	BXJ2s1g00218	99.6	1	BXJ3s1g00437	97.5
Macma4_01_g06270	1	BXJ1s1g00565	99.8	1	BXJ2s1g00219	99.4	1	BXJ3s1g00438	95.5
Macma4_01_g06290	1	BXJ1s1g00567	100	1	BXJ2s1g00221	98.7	1	BXJ3s1g00440	100
Macma4_01_g06300	1	BXJ1s1g00549	84.9	1	BXJ2s1g00222	99.3	1	BXJ3s1g00441	83.2
Macma4_01_g06310	1	BXJ1s1g00568	96.9	1	BXJ2s1g00223	98.8	1	BXJ3s1g00442	96.7
Macma4_01_g06390	1	BXJ1s1g00572	88.4	1	BXJ2s1g00228	95.2	1	BXJ3s1g00447	91.1
Macma4_01_g06410	1	BXJ1s1g00577	87.8	1	BXJ2s1g00234	88.1	1	BXJ3s1g00455	95.7
Macma4_01_g06420	1	BXJ1s1g00576	96.4	1	BXJ2s1g00233	97.1	1	BXJ3s1g00454	96.4
Macma4_01_g06450	1	BXJ1s1g00579	99.5	1	BXJ2s1g00237	99.5	1	BXJ3s1g00457	99.3
Macma4_01_g06460	1	BXJ1s1g00580	97	1	BXJ2s1g00238	96.3	1	BXJ3s1g00458	95.6
Macma4_01_g06480	1	BXJ1s1g00581	86.5	1	BXJ2s1g00239	93.3	1	BXJ3s1g00459	98.5
Macma4_01_g06490	1	BXJ1s1g00582	97.3	1	BXJ2s1g00240	95.8	1	BXJ3s1g00460	95.6
Macma4_01_g06510	1	BXJ1s1g00585	100	1	BXJ2s1g00242	100	1	BXJ3s1g00462	100
Macma4_01_g06550	1	BXJ1s1g00587	96.5	1	BXJ2s1g00243	100	1	BXJ3s1g00465	98.2
Macma4_01_g06560	1	BXJ1s1g00588	99.6	1	BXJ2s1g00244	97.9	1	BXJ3s1g00466	95.5
Macma4_01_g06590	1	BXJ1s1g00590	99.5	1	BXJ2s1g00246	99.5	1	BXJ3s1g00468	99.5
Macma4_01_g06600	1	BXJ1s1g00591	99.5	1	BXJ2s1g00247	99.1	1	BXJ3s1g00469	96.4
Macma4_01_g06640	1	BXJ1s1g00593	84.9	1	BXJ2s1g00249	87	1	BXJ3s1g00471	84
Macma4_01_g06660	1	BXJ1s1g00594	100	1	BXJ2s1g00251	98.3	1	BXJ3s1g00472	100
Macma4_01_g06700	1	BXJ1s1g00596	98.5	1	BXJ2s1g00255	98.5	1	BXJ3s1g00475	99.5
Macma4_01_g06740	1	BXJ1s1g00605	86.4	1	BXJ2s1g00259	99	1	BXJ3s1g00478	98.4
Macma4_01_g06780	1	BXJ1s1g00606	88.5	1	BXJ2s1g00261	88.5	1	BXJ3s1g00498	95.6
Macma4_01_g06820	1	BXJ1s1g00612	99.1	1	BXJ2s1g00265	99.1	1	BXJ3s1g00502	100
Macma4_01_g06840	1	BXJ1s1g00614	95.9	1	BXJ2s1g00267	98.8	1	BXJ3s1g00504	95.1
Macma4_01_g06870	1	BXJ1s1g00618	83.3	1	BXJ2s1g00272	83.2	1	BXJ3s1g00507	82.8
Macma4_01_g06890	1	BXJ1s1g00619	89.6	1	BXJ2s1g00273	100	1	BXJ3s1g00508	100
Macma4_01_g06900	1	BXJ1s1g00620	100	1	BXJ2s1g00274	100	1	BXJ3s1g00509	100
Macma4_01_g06910	1	BXJ1s1g00621	100	1	BXJ2s1g00275	99.8	1	BXJ3s1g00510	99.5
Macma4_01_g06920	1	BXJ1s1g00622	97.6	1	BXJ2s1g00276	97.6	1	BXJ3s1g00511	97.6
Macma4_01_g06940	1	BXJ1s1g00624	96.3	1	BXJ2s1g00278	97.4	1	BXJ3s1g00513	96.8
Macma4_01_g06950	1	BXJ1s1g00626	97.5	1	BXJ2s1g00279	99.5	1	BXJ3s1g00516	99.3
Macma4_01_g06980	1	BXJ1s1g00629	98.1	1	BXJ2s1g00282	98.2	1	BXJ3s1g00519	98.3
Macma4_01_g06990	1	BXJ1s1g00630	99.2	1	BXJ2s1g00283	97.3	1	BXJ3s1g00520	97.3
Macma4_01_g07000	1	BXJ1s1g00631	99.3	1	BXJ2s1g00284	99.3	1	BXJ3s1g00521	99.1
Macma4_01_g07010	1	BXJ1s1g00632	98.5	1	BXJ2s1g00285	98.1	1	BXJ3s1g00522	99
Macma4_01_g07030	1	BXJ1s1g00635	94.8	1	BXJ2s1g00288	94.5	1	BXJ3s1g00525	94.1
Macma4_01_g07040	1	BXJ1s1g00636	99.6	1	BXJ2s1g00289	99.8	1	BXJ3s1g00526	99.4
Macma4_01_g07050	1	BXJ1s1g00637	100	1	BXJ2s1g00290	99.7	1	BXJ3s1g00527	99
Macma4_01_g07060	1	BXJ1s1g00638	97.4	1	BXJ2s1g00291	99.3	1	BXJ3s1g00528	99.6
Macma4_01_g07070	1	BXJ1s1g00639	99.5	1	BXJ2s1g00292	99.4	1	BXJ3s1g00529	99.8
Macma4_01_g07090	1	BXJ1s1g00641	98.6	1	BXJ2s1g00293	94.3	1	BXJ3s1g00530	94.5
Macma4_01_g07100	1	BXJ1s1g00643	98.3	1	BXJ2s1g00295	99.1	1	BXJ3s1g00532	99.1
Macma4_01_g07110	1	BXJ1s1g00644	93.3	1	BXJ2s1g00296	93.3	1	BXJ3s1g00533	92.9
Macma4_01_g07120	1	BXJ1s1g00645	86.2	1	BXJ2s1g00297	86.9	1	BXJ3s1g00534	87.2
Macma4_01_g07170	1	BXJ1s1g00651	99.6	1	BXJ2s1g00301	99.6	1	BXJ3s1g00539	86.8
Macma4_01_g07180	1	BXJ1s1g00652	99.8	1	BXJ2s1g00302	89.8	1	BXJ3s1g00540	88.8
Macma4_01_g07190	1	BXJ1s1g00653	99.6	1	BXJ2s1g00303	100	1	BXJ3s1g00541	99.6
Macma4_01_g07210	1	BXJ1s1g00654	85.5	1	BXJ2s1g00304	87	1	BXJ3s1g00542	85.5
Macma4_01_g07220	1	BXJ1s1g00655	99	1	BXJ2s1g00305	98.2	1	BXJ3s1g00543	92.3
Macma4_01_g07230	1	BXJ1s1g00656	98.2	1	BXJ2s1g00306	98.8	1	BXJ3s1g00544	99
Macma4_01_g07240	1	BXJ1s1g00657	99.8	1	BXJ2s1g00307	100	1	BXJ3s1g00545	100
Macma4_01_g07250	1	BXJ1s1g00659	87.8	1	BXJ2s1g00309	87.8	1	BXJ3s1g00547	85.1
Macma4_01_g07260	1	BXJ1s1g00660	98.6	1	BXJ2s1g00310	98.6	1	BXJ3s1g00548	99.1
Macma4_01_g07280	1	BXJ1s1g00662	84.5	1	BXJ2s1g00312	99.5	1	BXJ3s1g00550	99.4
Macma4_01_g07290	1	BXJ1s1g00663	94.9	1	BXJ2s1g00313	98	1	BXJ3s1g00551	94.9
Macma4_01_g07350	1	BXJ1s1g00667	95	1	BXJ2s1g00319	91.3	1	BXJ3s1g00556	95.3
Macma4_01_g07360	1	BXJ1s1g00668	100	1	BXJ2s1g00320	100	1	BXJ3s1g00557	99.2
Macma4_01_g07370	1	BXJ1s1g00669	99	1	BXJ2s1g00322	98.1	1	BXJ3s1g00558	99
Macma4_01_g07380	1	BXJ1s1g00670	96.5	1	BXJ2s1g00321	95.7	1	BXJ3s1g00559	93.5
Macma4_01_g07410	1	BXJ1s1g00672	98	1	BXJ2s1g00324	99.7	1	BXJ3s1g00561	98
Macma4_01_g07420	1	BXJ1s1g00673	97.9	1	BXJ2s1g00325	98.9	1	BXJ3s1g00562	100
Macma4_01_g07430	1	BXJ1s1g00674	98.6	1	BXJ2s1g00327	99.5	1	BXJ3s1g00564	98.1
Macma4_01_g07460	1	BXJ1s1g00678	98.6	1	BXJ2s1g00330	91.2	1	BXJ3s1g00568	90.8
Macma4_01_g07480	1	BXJ1s1g00680	100	1	BXJ2s1g00332	100	1	BXJ3s1g00570	100
Macma4_01_g07490	1	BXJ1s1g00681	98.8	1	BXJ2s1g00333	98.9	1	BXJ3s1g00571	98
Macma4_01_g07500	1	BXJ1s1g00682	98.2	1	BXJ2s1g00334	98.5	1	BXJ3s1g00572	98.2
Macma4_01_g07530	1	BXJ1s1g00683	97	1	BXJ2s1g00336	85.6	1	BXJ3s1g00575	86.2
Macma4_01_g07540	1	BXJ1s1g00686	88.3	1	BXJ2s1g00340	87.9	1	BXJ3s1g00578	98.3
Macma4_01_g07550	1	BXJ1s1g00689	97.6	1	BXJ2s1g00342	94.8	1	BXJ3s1g00580	90
Macma4_01_g07560	1	BXJ1s1g00690	99.9	1	BXJ2s1g00343	99.9	1	BXJ3s1g00582	99.8
Macma4_01_g07570	1	BXJ1s1g00692	96.6	1	BXJ2s1g00345	89.5	1	BXJ3s1g00584	89.5
Macma4_01_g07580	1	BXJ1s1g00694	98.8	1	BXJ2s1g00347	98.8	1	BXJ3s1g00586	98.8
Macma4_01_g07590	1	BXJ1s1g00695	99.3	1	BXJ2s1g00348	99	1	BXJ3s1g00587	89.1
Macma4_01_g07600	1	BXJ1s1g00696	99.5	1	BXJ2s1g00349	99.9	1	BXJ3s1g00588	99.3
Macma4_01_g07610	1	BXJ1s1g00697	98.7	1	BXJ2s1g00350	99.5	1	BXJ3s1g00590	99.5
Macma4_01_g07620	1	BXJ1s1g00698	99.2	1	BXJ2s1g00351	100	1	BXJ3s1g00591	99.2
Macma4_01_g07630	1	BXJ1s1g00699	99	1	BXJ2s1g00352	99.4	1	BXJ3s1g00592	99.7
Macma4_01_g07640	1	BXJ1s1g00700	82.9	1	BXJ2s1g00353	95.5	1	BXJ3s1g00593	100
Macma4_01_g07650	1	BXJ1s1g00701	99.5	1	BXJ2s1g00354	99.1	1	BXJ3s1g00594	99.5
Macma4_01_g07660	1	BXJ1s1g00702	96	1	BXJ2s1g00355	96.8	1	BXJ3s1g00595	96.8
Macma4_01_g07670	1	BXJ1s1g00703	96.3	1	BXJ2s1g00356	100	1	BXJ3s1g00596	100
Macma4_01_g07680	1	BXJ1s1g00704	99.7	1	BXJ2s1g00357	100	1	BXJ3s1g00597	98.2
Macma4_01_g07690	1	BXJ1s1g00705	100	1	BXJ2s1g00358	100	1	BXJ3s1g00598	98.6
Macma4_01_g07700	1	BXJ1s1g00706	82.9	1	BXJ2s1g00359	86.1	1	BXJ3s1g00599	84.6
Macma4_01_g07720	1	BXJ1s1g00708	84.6	1	BXJ2s1g00360	96.9	1	BXJ3s1g00600	90.6
Macma4_01_g07730	1	BXJ1s1g00709	98.3	1	BXJ2s1g00361	100	1	BXJ3s1g00601	99.2
Macma4_01_g07760	1	BXJ1s1g00714	96.5	1	BXJ2s1g00364	97.9	1	BXJ3s1g00606	97.1
Macma4_01_g07770	1	BXJ1s1g00715	98.7	1	BXJ2s1g00365	96.8	1	BXJ3s1g00607	95.8
Macma4_01_g07830	1	BXJ1s1g00721	91.8	1	BXJ2s1g00370	99.3	1	BXJ3s1g00612	99.3
Macma4_01_g07840	1	BXJ1s1g00723	100	1	BXJ2s1g00373	100	1	BXJ3s1g00615	100
Macma4_01_g07850	1	BXJ1s1g00724	97.5	1	BXJ2s1g00374	100	1	BXJ3s1g00616	99.4
Macma4_01_g07860	1	BXJ1s1g00725	100	1	BXJ2s1g00375	100	1	BXJ3s1g00617	100
Macma4_01_g07870	1	BXJ1s1g00726	99.3	1	BXJ2s1g00376	98.5	1	BXJ3s1g00618	100
Macma4_01_g07880	1	BXJ1s1g00727	99.5	1	BXJ2s1g00377	100	1	BXJ3s1g00619	99.5
Macma4_01_g07890	1	BXJ1s1g00728	99.2	1	BXJ2s1g00378	92.3	1	BXJ3s1g00620	92.2
Macma4_01_g07920	1	BXJ1s1g00730	97.6	1	BXJ2s1g00380	100	1	BXJ3s1g00625	96.9
Macma4_01_g07930	1	BXJ1s1g00731	95.3	1	BXJ2s1g00381	100	1	BXJ3s1g00626	98.2
Macma4_01_g07940	1	BXJ1s1g00732	97.2	1	BXJ2s1g00382	100	1	BXJ3s1g00627	92.1
Macma4_01_g07960	1	BXJ1s1g00733	96.4	1	BXJ2s1g00384	96.4	1	BXJ3s1g00628	96.2
Macma4_01_g07980	1	BXJ1s1g00735	99.6	1	BXJ2s1g00386	99.6	1	BXJ3s1g00630	99.2
Macma4_01_g08000	1	BXJ1s1g00736	88.2	1	BXJ2s1g00388	88.7	1	BXJ3s1g00632	87.8
Macma4_01_g08010	1	BXJ1s1g00737	99.3	1	BXJ2s1g00389	99.3	1	BXJ3s1g00633	98.6
Macma4_01_g08020	1	BXJ1s1g00738	99.2	1	BXJ2s1g00390	100	1	BXJ3s1g00634	100
Macma4_01_g08050	1	BXJ1s1g00740	98.8	1	BXJ2s1g00392	100	1	BXJ3s1g00636	99.6
Macma4_01_g08060	1	BXJ1s1g00741	99.1	1	BXJ2s1g00393	100	1	BXJ3s1g00637	99.1
Macma4_01_g08070	1	BXJ1s1g00742	99.6	1	BXJ2s1g00394	100	1	BXJ3s1g00638	99.6
Macma4_01_g08080	1	BXJ1s1g00743	98.8	1	BXJ2s1g00395	99.3	1	BXJ3s1g00639	98.8
Macma4_01_g08110	1	BXJ1s1g00746	98.7	1	BXJ2s1g00401	100	1	BXJ3s1g00642	99.6
Macma4_01_g08120	1	BXJ1s1g00747	82.5	1	BXJ2s1g00402	84.2	1	BXJ3s1g00643	82.4
Macma4_01_g08130	1	BXJ1s1g00749	100	1	BXJ2s1g00404	100	1	BXJ3s1g00645	99.6
Macma4_01_g08160	1	BXJ1s1g00752	99.5	1	BXJ2s1g00406	99.1	1	BXJ3s1g00648	99.3
Macma4_01_g08170	1	BXJ1s1g00753	99	1	BXJ2s1g00408	99.3	1	BXJ3s1g00649	99
Macma4_01_g08180	1	BXJ1s1g00754	97.9	1	BXJ2s1g00409	97.6	1	BXJ3s1g00650	96.9
Macma4_01_g08230	1	BXJ1s1g00756	100	1	BXJ2s1g00412	99.4	1	BXJ3s1g00653	100
Macma4_01_g08250	1	BXJ1s1g00758	98.2	1	BXJ2s1g00415	98.7	1	BXJ3s1g00656	98.5
Macma4_01_g08260	1	BXJ1s1g00760	97.2	1	BXJ2s1g00417	96.8	1	BXJ3s1g00658	96.8
Macma4_01_g08280	1	BXJ1s1g00762	98.8	1	BXJ2s1g00420	99.6	1	BXJ3s1g00661	98.9
Macma4_01_g08290	1	BXJ1s1g00764	98.5	1	BXJ2s1g00422	98.8	1	BXJ3s1g00663	92.2
Macma4_01_g08300	1	BXJ1s1g00766	99.4	1	BXJ2s1g00424	99.4	1	BXJ3s1g00666	99.2
Macma4_01_g08310	1	BXJ1s1g00767	97.9	1	BXJ2s1g00425	98.4	1	BXJ3s1g00667	98.7
Macma4_01_g08360	1	BXJ1s1g00768	96.9	1	BXJ2s1g00427	97.4	1	BXJ3s1g00668	97.6
Macma4_01_g08370	1	BXJ1s1g00769	98	1	BXJ2s1g00428	85.8	1	BXJ3s1g00669	100
Macma4_01_g08380	1	BXJ1s1g00770	90.3	1	BXJ2s1g00429	94.2	1	BXJ3s1g00670	95.2
Macma4_01_g08390	1	BXJ1s1g00771	100	1	BXJ2s1g00430	100	1	BXJ3s1g00671	100
Macma4_01_g08400	1	BXJ1s1g00772	97.8	1	BXJ2s1g00431	99.3	1	BXJ3s1g00672	94.6
Macma4_01_g08420	1	BXJ1s1g00775	94.1	1	BXJ2s1g00433	99.7	1	BXJ3s1g00673	99.6
Macma4_01_g08440	1	BXJ1s1g00777	99.2	1	BXJ2s1g00436	99.5	1	BXJ3s1g00676	99.5
Macma4_01_g08460	1	BXJ1s1g00780	98.2	1	BXJ2s1g00439	98.3	1	BXJ3s1g00678	97.7
Macma4_01_g08470	1	BXJ1s1g00781	95.9	1	BXJ2s1g00440	99.3	1	BXJ3s1g00679	95.6
Macma4_01_g08480	1	BXJ1s1g00782	99.1	1	BXJ2s1g00441	100	1	BXJ3s1g00680	100
Macma4_01_g08500	1	BXJ1s1g00783	98.7	1	BXJ2s1g00442	98.6	1	BXJ3s1g00681	98.1
Macma4_01_g08520	1	BXJ1s1g00784	98.6	1	BXJ2s1g00443	100	1	BXJ3s1g00682	98.6
Macma4_01_g08570	1	BXJ1s1g00787	100	1	BXJ2s1g00446	100	1	BXJ3s1g00685	99.8
Macma4_01_g08580	1	BXJ1s1g00788	99.5	1	BXJ2s1g00447	99.5	1	BXJ3s1g00686	99
Macma4_01_g08600	1	BXJ1s1g00790	96.5	1	BXJ2s1g00450	98.3	1	BXJ3s1g00689	98.3
Macma4_01_g08630	1	BXJ1s1g00791	96	1	BXJ2s1g00451	99.4	1	BXJ3s1g00690	95.9
Macma4_01_g08680	1	BXJ1s1g00795	100	1	BXJ2s1g00455	99.6	1	BXJ3s1g00694	99.6
Macma4_01_g08690	1	BXJ1s1g00796	100	1	BXJ2s1g00456	100	1	BXJ3s1g00695	100
Macma4_01_g08700	1	BXJ1s1g00797	97.5	1	BXJ2s1g00457	100	1	BXJ3s1g00696	97.5
Macma4_01_g08720	1	BXJ1s1g00800	90.2	1	BXJ2s1g00460	91.5	1	BXJ3s1g00699	92.3
Macma4_01_g08730	1	BXJ1s1g00801	93.6	1	BXJ2s1g00461	93.6	1	BXJ3s1g00700	85.9
Macma4_01_g08740	1	BXJ1s1g00802	100	1	BXJ2s1g00462	100	1	BXJ3s1g00701	100
Macma4_01_g08770	1	BXJ1s1g00804	95.9	1	BXJ2s1g00466	95.9	1	BXJ3s1g00703	95.3
Macma4_01_g08780	1	BXJ1s1g00806	97.7	1	BXJ2s1g00468	98.7	1	BXJ3s1g00704	94.9
Macma4_01_g08800	1	BXJ1s1g00807	83.9	1	BXJ2s1g00469	98.6	1	BXJ3s1g00706	92.3
Macma4_01_g08810	1	BXJ1s1g00808	97.6	1	BXJ2s1g00470	98.1	1	BXJ3s1g00707	97.6
Macma4_01_g08830	1	BXJ1s1g00809	98.1	1	BXJ2s1g00471	97.7	1	BXJ3s1g00708	93.7
Macma4_01_g08860	1	BXJ1s1g00812	99.6	1	BXJ2s1g00474	97.2	1	BXJ3s1g00710	98.3
Macma4_01_g08870	1	BXJ1s1g00813	98	1	BXJ2s1g00475	100	1	BXJ3s1g00711	96
Macma4_01_g08880	1	BXJ1s1g00814	87	1	BXJ2s1g00476	90.9	1	BXJ3s1g00712	86.9
Macma4_01_g08900	1	BXJ1s1g00815	98.7	1	BXJ2s1g00477	97.1	1	BXJ3s1g00713	98.4
Macma4_01_g08920	1	BXJ1s1g00818	88.9	1	BXJ2s1g00479	90.8	1	BXJ3s1g00715	89.1
Macma4_01_g08930	1	BXJ1s1g00819	99.4	1	BXJ2s1g00480	99.1	1	BXJ3s1g00716	99.4
Macma4_01_g08940	1	BXJ1s1g00820	99.7	1	BXJ2s1g00481	98.7	1	BXJ3s1g00717	99.7
Macma4_01_g08960	1	BXJ1s1g00821	99.7	1	BXJ2s1g00482	99.7	1	BXJ3s1g00718	99.7
Macma4_01_g08970	1	BXJ1s1g00822	91.5	1	BXJ2s1g00483	96.3	1	BXJ3s1g00719	99.1
Macma4_01_g08980	1	BXJ1s1g00823	88.6	1	BXJ2s1g00484	84	1	BXJ3s1g00720	98.8
Macma4_01_g08990	1	BXJ1s1g00824	83.6	1	BXJ2s1g00485	83.2	1	BXJ3s1g00721	83.6
Macma4_01_g09020	1	BXJ1s1g00827	94.3	1	BXJ2s1g00488	87.4	1	BXJ3s1g00723	94.7
Macma4_01_g09030	1	BXJ1s1g00828	94	1	BXJ2s1g00489	94.9	1	BXJ3s1g00724	88.8
Macma4_01_g09040	1	BXJ1s1g00829	100	1	BXJ2s1g00490	100	1	BXJ3s1g00725	100
Macma4_01_g09050	1	BXJ1s1g00831	100	1	BXJ2s1g00492	99.4	1	BXJ3s1g00726	99.8
Macma4_01_g09080	1	BXJ1s1g00832	89.5	1	BXJ2s1g00493	91.4	1	BXJ3s1g00727	91.4
Macma4_01_g09090	1	BXJ1s1g00834	100	1	BXJ2s1g00495	99.9	1	BXJ3s1g00729	93.7
Macma4_01_g09110	1	BXJ1s1g00835	99.4	1	BXJ2s1g00496	99.1	1	BXJ3s1g00730	99.1
Macma4_01_g09120	1	BXJ1s1g00836	98.7	1	BXJ2s1g00497	98.2	1	BXJ3s1g00731	99.2
Macma4_01_g09130	1	BXJ1s1g00837	100	1	BXJ2s1g00498	100	1	BXJ3s1g00732	100
Macma4_01_g09140	1	BXJ1s1g00838	94.1	1	BXJ2s1g00499	95.2	1	BXJ3s1g00733	93.2
Macma4_01_g09150	1	BXJ1s1g00839	86.5	1	BXJ2s1g00500	86.5	1	BXJ3s1g00734	86.5
Macma4_01_g09170	1	BXJ1s1g00840	99.1	1	BXJ2s1g00501	99.3	1	BXJ3s1g00735	98.9
Macma4_01_g09240	1	BXJ1s1g00843	99.5	1	BXJ2s1g00506	100	1	BXJ3s1g00738	100
Macma4_01_g09250	1	BXJ1s1g00844	97.6	1	BXJ2s1g00507	97.6	1	BXJ3s1g00739	98.2
Macma4_01_g09260	1	BXJ1s1g00846	99.8	1	BXJ2s1g00509	99.8	1	BXJ3s1g00741	99.8
Macma4_01_g09270	1	BXJ1s1g00847	95.3	1	BXJ2s1g00510	89.6	1	BXJ3s1g00742	94.7
Macma4_01_g09280	1	BXJ1s1g00849	99.5	1	BXJ2s1g00512	99.4	1	BXJ3s1g00744	99.2
Macma4_01_g09290	1	BXJ1s1g00850	97	1	BXJ2s1g00514	99.2	1	BXJ3s1g00746	97
Macma4_01_g09300	1	BXJ1s1g00851	99.5	1	BXJ2s1g00515	99.6	1	BXJ3s1g00747	98.7
Macma4_01_g09320	1	BXJ1s1g00852	96.3	1	BXJ2s1g00516	100	1	BXJ3s1g00748	99.4
Macma4_01_g09330	1	BXJ1s1g00854	89.4	1	BXJ2s1g00518	97.7	1	BXJ3s1g00751	95.4
Macma4_01_g09370	1	BXJ1s1g00856	99.2	1	BXJ2s1g00521	97.5	1	BXJ3s1g00755	99.6
Macma4_01_g09390	1	BXJ1s1g00857	99.6	1	BXJ2s1g00522	99.6	1	BXJ3s1g00756	98.8
Macma4_01_g09400	1	BXJ1s1g00858	94.1	1	BXJ2s1g00523	95.5	1	BXJ3s1g00757	95.2
Macma4_01_g09420	1	BXJ1s1g00859	93.9	1	BXJ2s1g00525	98	1	BXJ3s1g00759	96.5
Macma4_01_g09430	1	BXJ1s1g00860	98.2	1	BXJ2s1g00527	99.7	1	BXJ3s1g00761	98.2
Macma4_01_g09450	1	BXJ1s1g00864	97.6	1	BXJ2s1g00529	98.2	1	BXJ3s1g00764	97.3
Macma4_01_g09500	1	BXJ1s1g00870	83.9	1	BXJ2s1g00536	96.1	1	BXJ3s1g00773	99.5
Macma4_01_g09510	1	BXJ1s1g00871	99.6	1	BXJ2s1g00537	99.6	1	BXJ3s1g00778	81.5
Macma4_01_g09540	1	BXJ1s1g00877	98.1	1	BXJ2s1g00546	99	1	BXJ3s1g00781	100
Macma4_01_g09560	1	BXJ1s1g00878	100	1	BXJ2s1g00547	100	1	BXJ3s1g00782	100
Macma4_01_g09570	1	BXJ1s1g00879	99.4	1	BXJ2s1g00548	100	1	BXJ3s1g00783	99.8
Macma4_01_g09580	1	BXJ1s1g00880	90.8	1	BXJ2s1g00549	100	1	BXJ3s1g00784	100
Macma4_01_g09620	1	BXJ1s1g00884	98.5	1	BXJ2s1g00553	99.2	1	BXJ3s1g00787	99.2
Macma4_01_g09640	1	BXJ1s1g00885	89.9	1	BXJ2s1g00554	92.3	1	BXJ3s1g00788	91.1
Macma4_01_g09660	1	BXJ1s1g00886	98.5	1	BXJ2s1g00556	99.6	1	BXJ3s1g00789	99.4
Macma4_01_g09670	1	BXJ1s1g00887	98.4	1	BXJ2s1g00557	98.9	1	BXJ3s1g00790	98.5
Macma4_01_g09680	1	BXJ1s1g00888	96	1	BXJ2s1g00558	100	1	BXJ3s1g00792	100
Macma4_01_g09690	1	BXJ1s1g00889	98.7	1	BXJ2s1g00559	98.3	1	BXJ3s1g00793	97.4
Macma4_01_g09700	1	BXJ1s1g00890	99.2	1	BXJ2s1g00560	97.2	1	BXJ3s1g00794	94.4
Macma4_01_g09720	1	BXJ1s1g00892	83.3	1	BXJ2s1g00562	89.2	1	BXJ3s1g00796	80.3
Macma4_01_g09730	1	BXJ1s1g00893	97.2	1	BXJ2s1g00563	99.1	1	BXJ3s1g00797	96.6
Macma4_01_g09760	1	BXJ1s1g00896	99.3	1	BXJ2s1g00566	99.5	1	BXJ3s1g00800	99.5
Macma4_01_g09770	1	BXJ1s1g00897	99.9	1	BXJ2s1g00567	100	1	BXJ3s1g00801	99.7
Macma4_01_g09800	1	BXJ1s1g00898	99.2	1	BXJ2s1g00568	99.6	1	BXJ3s1g00802	99.1
Macma4_01_g09820	1	BXJ1s1g00902	100	1	BXJ2s1g00571	100	1	BXJ3s1g00805	99.8
Macma4_01_g09830	1	BXJ1s1g00903	96.8	1	BXJ2s1g00573	100	1	BXJ3s1g00806	97.5
Macma4_01_g09840	1	BXJ1s1g00904	100	1	BXJ2s1g00572	100	1	BXJ3s1g00807	100
Macma4_01_g09890	1	BXJ1s1g00910	100	1	BXJ2s1g00586	100	1	BXJ3s1g00815	100
Macma4_01_g09930	1	BXJ1s1g00914	100	1	BXJ2s1g00589	95.2	1	BXJ3s1g00818	94.4
Macma4_01_g09940	1	BXJ1s1g00915	84.7	1	BXJ2s1g00591	84.7	1	BXJ3s1g00820	85.5
Macma4_01_g09950	1	BXJ1s1g00916	99.4	1	BXJ2s1g00592	99.8	1	BXJ3s1g00821	99.6
Macma4_01_g09970	1	BXJ1s1g00917	98	1	BXJ2s1g00593	100	1	BXJ3s1g00822	94.9
Macma4_01_g09980	1	BXJ1s1g00918	99.2	1	BXJ2s1g00594	97	1	BXJ3s1g00824	96.6
Macma4_01_g09990	1	BXJ1s1g00919	98.8	1	BXJ2s1g00595	99.5	1	BXJ3s1g00825	98.9
Macma4_01_g10010	1	BXJ1s1g00922	99.2	1	BXJ2s1g00598	99.2	1	BXJ3s1g00830	98.9
Macma4_01_g10030	1	BXJ1s1g00926	99	1	BXJ2s1g00602	99.5	1	BXJ3s1g00834	99
Macma4_01_g10050	1	BXJ1s1g00928	93.3	1	BXJ2s1g00604	96.6	1	BXJ3s1g00836	82.8
Macma4_01_g10080	1	BXJ1s1g00929	94.1	1	BXJ2s1g00605	99.7	1	BXJ3s1g00837	93.6
Macma4_01_g10090	1	BXJ1s1g00930	98.4	1	BXJ2s1g00606	99.3	1	BXJ3s1g00838	98.8
Macma4_01_g10110	1	BXJ1s1g00931	93	1	BXJ2s1g00608	98.1	1	BXJ3s1g00840	92.1
Macma4_01_g10120	1	BXJ1s1g00933	100	1	BXJ2s1g00610	100	1	BXJ3s1g00842	99.7
Macma4_01_g10130	1	BXJ1s1g00934	100	1	BXJ2s1g00611	100	1	BXJ3s1g00843	97.7
Macma4_01_g10180	1	BXJ1s1g00936	89.8	1	BXJ2s1g00616	91.6	1	BXJ3s1g00847	91.6
Macma4_01_g10190	1	BXJ1s1g00937	98.3	1	BXJ2s1g00617	98.7	1	BXJ3s1g00848	98.3
Macma4_01_g10200	1	BXJ1s1g00938	99.1	1	BXJ2s1g00618	99.5	1	BXJ3s1g00849	99.5
Macma4_01_g10210	1	BXJ1s1g00939	99	1	BXJ2s1g00619	99.5	1	BXJ3s1g00850	96
Macma4_01_g10220	1	BXJ1s1g00940	99	1	BXJ2s1g00620	99.7	1	BXJ3s1g00851	99.3
Macma4_01_g10230	1	BXJ1s1g00942	99.5	1	BXJ2s1g00623	100	1	BXJ3s1g00854	99.3
Macma4_01_g10240	1	BXJ1s1g00943	99.6	1	BXJ2s1g00624	99.8	1	BXJ3s1g00855	99.3
Macma4_01_g10360	1	BXJ1s1g00946	99.4	1	BXJ2s1g00629	99.6	1	BXJ3s1g00859	99.4
Macma4_01_g10370	1	BXJ1s1g00947	88.8	1	BXJ2s1g00630	90.5	1	BXJ3s1g00860	89.9
Macma4_01_g10380	1	BXJ1s1g00948	100	1	BXJ2s1g00631	99.6	1	BXJ3s1g00861	100
Macma4_01_g10390	1	BXJ1s1g00949	99.6	1	BXJ2s1g00632	100	1	BXJ3s1g00862	99.5
Macma4_01_g10480	1	BXJ1s1g00959	98.7	1	BXJ2s1g00641	99.3	1	BXJ3s1g00874	98.7
Macma4_01_g10500	1	BXJ1s1g00961	99.7	1	BXJ2s1g00643	100	1	BXJ3s1g00876	99.3
Macma4_01_g10510	1	BXJ1s1g00962	97.5	1	BXJ2s1g00644	98.9	1	BXJ3s1g00878	98
Macma4_01_g10530	1	BXJ1s1g00963	98.6	1	BXJ2s1g00645	98.6	1	BXJ3s1g00879	98.6
Macma4_01_g10540	1	BXJ1s1g00964	90.5	1	BXJ2s1g00646	88.9	1	BXJ3s1g00880	93.6
Macma4_01_g10550	1	BXJ1s1g00965	95.5	1	BXJ2s1g00647	95.2	1	BXJ3s1g00881	95.5
Macma4_01_g10560	1	BXJ1s1g00967	91.5	1	BXJ2s1g00649	100	1	BXJ3s1g00882	98.8
Macma4_01_g10610	1	BXJ1s1g00970	97	1	BXJ2s1g00653	96.8	1	BXJ3s1g00885	95.9
Macma4_01_g10620	1	BXJ1s1g00972	95.8	1	BXJ2s1g00654	98	1	BXJ3s1g00887	98.1
Macma4_01_g10640	1	BXJ1s1g00974	98.8	1	BXJ2s1g00656	98.8	1	BXJ3s1g00889	98.5
Macma4_01_g10650	1	BXJ1s1g00975	92.1	1	BXJ2s1g00657	94.3	1	BXJ3s1g00890	92.2
Macma4_01_g10660	1	BXJ1s1g00977	85.1	1	BXJ2s1g00659	82.2	1	BXJ3s1g00893	85.6
Macma4_01_g10690	1	BXJ1s1g00979	99.7	1	BXJ2s1g00663	100	1	BXJ3s1g00895	99.8
Macma4_01_g10700	1	BXJ1s1g00980	97.7	1	BXJ2s1g00664	97.8	1	BXJ3s1g00896	97.7
Macma4_01_g10720	1	BXJ1s1g00982	98.2	1	BXJ2s1g00666	99.3	1	BXJ3s1g00899	98.5
Macma4_01_g10760	1	BXJ1s1g00984	99.3	1	BXJ2s1g00670	99.8	1	BXJ3s1g00904	99
Macma4_01_g10770	1	BXJ1s1g00985	99.1	1	BXJ2s1g00671	99.2	1	BXJ3s1g00905	98.4
Macma4_01_g10780	1	BXJ1s1g00986	94	1	BXJ2s1g00672	94	1	BXJ3s1g00906	94
Macma4_01_g10800	1	BXJ1s1g00991	91.6	1	BXJ2s1g00675	91.8	1	BXJ3s1g00910	91.6
Macma4_01_g10820	1	BXJ1s1g00992	99	1	BXJ2s1g00676	98	1	BXJ3s1g00911	99
Macma4_01_g10850	1	BXJ1s1g00993	99	1	BXJ2s1g00678	91.4	1	BXJ3s1g00913	86.2
Macma4_01_g10860	1	BXJ1s1g00994	97.3	1	BXJ2s1g00679	97.2	1	BXJ3s1g00914	96.2
Macma4_01_g10870	1	BXJ1s1g00995	100	1	BXJ2s1g00681	100	1	BXJ3s1g00915	100
Macma4_01_g10890	1	BXJ1s1g00997	100	1	BXJ2s1g00683	100	1	BXJ3s1g00918	100
Macma4_01_g10900	1	BXJ1s1g00998	98.4	1	BXJ2s1g00684	98.7	1	BXJ3s1g00917	98.9
Macma4_01_g10940	1	BXJ1s1g01001	89.5	1	BXJ2s1g00688	98.8	1	BXJ3s1g00922	92.7
Macma4_01_g10950	1	BXJ1s1g01003	98.5	1	BXJ2s1g00690	98.9	1	BXJ3s1g00924	98.9
Macma4_01_g10970	1	BXJ1s1g01005	97.9	1	BXJ2s1g00692	98.7	1	BXJ3s1g00926	97.6
Macma4_01_g11010	1	BXJ1s1g01008	98.6	1	BXJ2s1g00697	100	1	BXJ3s1g00928	98.6
Macma4_01_g11040	1	BXJ1s1g01011	97.4	1	BXJ2s1g00699	100	1	BXJ3s1g00931	97.4
Macma4_01_g11070	1	BXJ1s1g01013	97.9	1	BXJ2s1g00701	98.3	1	BXJ3s1g00935	98.3
Macma4_01_g11080	1	BXJ1s1g01014	100	1	BXJ2s1g00702	100	1	BXJ3s1g00936	98
Macma4_01_g11100	1	BXJ1s1g01016	99.8	1	BXJ2s1g00704	100	1	BXJ3s1g00938	100
Macma4_01_g11110	1	BXJ1s1g01017	100	1	BXJ2s1g00705	100	1	BXJ3s1g00939	100
Macma4_01_g11130	1	BXJ1s1g01019	99.2	1	BXJ2s1g00709	99.5	1	BXJ3s1g00941	99.5
Macma4_01_g11140	1	BXJ1s1g01020	99.2	1	BXJ2s1g00710	97.8	1	BXJ3s1g00942	97.4
Macma4_01_g11150	1	BXJ1s1g01021	90.2	1	BXJ2s1g00711	90.2	1	BXJ3s1g00943	89.7
Macma4_01_g11160	1	BXJ1s1g01022	90.2	1	BXJ2s1g00713	86.6	1	BXJ3s1g00945	86.6
Macma4_01_g11170	1	BXJ1s1g01023	82.4	1	BXJ2s1g00714	83	1	BXJ3s1g00946	84
Macma4_01_g11180	1	BXJ1s1g01024	98.2	1	BXJ2s1g00715	98.3	1	BXJ3s1g00947	98.5
Macma4_01_g11190	1	BXJ1s1g01025	100	1	BXJ2s1g00716	100	1	BXJ3s1g00948	100
Macma4_01_g11210	1	BXJ1s1g01026	99.8	1	BXJ2s1g00717	95.3	1	BXJ3s1g00949	92.5
Macma4_01_g11230	1	BXJ1s1g01028	100	1	BXJ2s1g00719	99	1	BXJ3s1g00950	99
Macma4_01_g11250	1	BXJ1s1g01030	81.5	1	BXJ2s1g00721	81.5	1	BXJ3s1g00952	81.3
Macma4_01_g11260	1	BXJ1s1g01031	99	1	BXJ2s1g00722	99.4	1	BXJ3s1g00953	98.4
Macma4_01_g11270	1	BXJ1s1g01032	99.2	1	BXJ2s1g00724	96.6	1	BXJ3s1g00955	99.2
Macma4_01_g11290	1	BXJ1s1g01035	96.9	1	BXJ2s1g00727	100	1	BXJ3s1g00958	97
Macma4_01_g11350	1	BXJ1s1g01039	99.3	1	BXJ2s1g00734	100	1	BXJ3s1g00964	88
Macma4_01_g11360	1	BXJ1s1g01040	96.4	1	BXJ2s1g00735	97	1	BXJ3s1g00965	97
Macma4_01_g11370	1	BXJ1s1g01041	99.7	1	BXJ2s1g00736	100	1	BXJ3s1g00966	99
Macma4_01_g11380	1	BXJ1s1g01042	95.5	1	BXJ2s1g00737	99.4	1	BXJ3s1g00967	97.3
Macma4_01_g11390	1	BXJ1s1g01043	97.8	1	BXJ2s1g00738	97.8	1	BXJ3s1g00968	97.8
Macma4_01_g11400	1	BXJ1s1g01044	99.7	1	BXJ2s1g00739	99.9	1	BXJ3s1g00969	99.9
Macma4_01_g11410	1	BXJ1s1g01046	99	1	BXJ2s1g00742	99.2	1	BXJ3s1g00971	92.2
Macma4_01_g11470	1	BXJ1s1g01051	94.7	1	BXJ2s1g00747	91	1	BXJ3s1g00977	94
Macma4_01_g11480	1	BXJ1s1g01052	100	1	BXJ2s1g00748	98.9	1	BXJ3s1g00978	99.6
Macma4_01_g11490	1	BXJ1s1g01054	98.1	1	BXJ2s1g00749	100	1	BXJ3s1g00980	99.5
Macma4_01_g11500	1	BXJ1s1g01055	90.7	1	BXJ2s1g00750	95.7	1	BXJ3s1g00981	89.9
Macma4_01_g11510	1	BXJ1s1g01057	94	1	BXJ2s1g00751	96.2	1	BXJ3s1g00983	94.2
Macma4_01_g11520	1	BXJ1s1g01058	99.3	1	BXJ2s1g00752	100	1	BXJ3s1g00984	99.8
Macma4_01_g11530	1	BXJ1s1g01060	98.3	1	BXJ2s1g00754	100	1	BXJ3s1g00986	99.2
Macma4_01_g11540	1	BXJ1s1g01059	99.3	1	BXJ2s1g00753	100	1	BXJ3s1g00985	98.8
Macma4_01_g11560	1	BXJ1s1g01062	99.3	1	BXJ2s1g00756	98.9	1	BXJ3s1g00988	98.9
Macma4_01_g11570	1	BXJ1s1g01064	98.5	1	BXJ2s1g00757	100	1	BXJ3s1g00989	97.3
Macma4_01_g11610	1	BXJ1s1g01068	98.7	1	BXJ2s1g00760	100	1	BXJ3s1g00995	100
Macma4_01_g11620	1	BXJ1s1g01067	94.4	1	BXJ2s1g00761	92	1	BXJ3s1g00996	93
Macma4_01_g11630	1	BXJ1s1g01070	86.8	1	BXJ2s1g00764	86.7	1	BXJ3s1g00999	86.8
Macma4_01_g11640	1	BXJ1s1g01071	97.2	1	BXJ2s1g00765	100	1	BXJ3s1g01000	99.6
Macma4_01_g11650	1	BXJ1s1g01072	92.2	1	BXJ2s1g00766	92.2	1	BXJ3s1g01001	90.8
Macma4_01_g11670	1	BXJ1s1g01075	98	1	BXJ2s1g00770	92.1	1	BXJ3s1g01004	91.6
Macma4_01_g11690	1	BXJ1s1g01079	93.3	1	BXJ2s1g00774	96.2	1	BXJ3s1g01006	94.5
Macma4_01_g11700	1	BXJ1s1g01081	94.9	1	BXJ2s1g00775	96.2	1	BXJ3s1g01007	89.7
Macma4_01_g11710	1	BXJ1s1g01082	82.4	1	BXJ2s1g00776	83.6	1	BXJ3s1g01009	98.8
Macma4_01_g11720	1	BXJ1s1g01083	85.8	1	BXJ2s1g00777	86.2	1	BXJ3s1g01010	85.8
Macma4_01_g11740	1	BXJ1s1g01084	99.7	1	BXJ2s1g00778	99.7	1	BXJ3s1g01011	99.7
Macma4_01_g11750	1	BXJ1s1g01085	83.7	1	BXJ2s1g00779	93.3	1	BXJ3s1g01012	97.5
Macma4_01_g11770	1	BXJ1s1g01086	98.3	1	BXJ2s1g00780	89.7	1	BXJ3s1g01013	97.9
Macma4_01_g11780	1	BXJ1s1g01087	99.8	1	BXJ2s1g00782	95.3	1	BXJ3s1g01014	98.7
Macma4_01_g11800	1	BXJ1s1g01090	100	1	BXJ2s1g00786	99.4	1	BXJ3s1g01018	98.8
Macma4_01_g11810	1	BXJ1s1g01091	99.2	1	BXJ2s1g00788	99.2	1	BXJ3s1g01020	97.2
Macma4_01_g11820	1	BXJ1s1g01092	97.8	1	BXJ2s1g00789	98.4	1	BXJ3s1g01021	97.5
Macma4_01_g11830	1	BXJ1s1g01093	94.8	1	BXJ2s1g00790	99.3	1	BXJ3s1g01023	95.1
Macma4_01_g11840	1	BXJ1s1g01094	99.4	1	BXJ2s1g00791	99	1	BXJ3s1g01024	99.6
Macma4_01_g11850	1	BXJ1s1g01095	88.7	1	BXJ2s1g00792	99	1	BXJ3s1g01025	94
Macma4_01_g11860	1	BXJ1s1g01096	99.6	1	BXJ2s1g00793	100	1	BXJ3s1g01026	100
Macma4_01_g11880	1	BXJ1s1g01101	92.9	1	BXJ2s1g00797	88.7	1	BXJ3s1g01031	88.3
Macma4_01_g11900	1	BXJ1s1g01102	82	1	BXJ2s1g00801	94.5	1	BXJ3s1g01034	95.4
Macma4_01_g11920	1	BXJ1s1g01103	83.3	1	BXJ2s1g00803	92.7	1	BXJ3s1g01033	91.1
Macma4_01_g11930	1	BXJ1s1g01107	99.7	1	BXJ2s1g00804	100	1	BXJ3s1g01037	99.2
Macma4_01_g11940	1	BXJ1s1g01109	98	1	BXJ2s1g00806	90.4	1	BXJ3s1g01038	100
Macma4_01_g11960	1	BXJ1s1g01112	98.5	1	BXJ2s1g00809	98	1	BXJ3s1g01039	98.4
Macma4_01_g11980	1	BXJ1s1g01114	99.6	1	BXJ2s1g00811	99.8	1	BXJ3s1g01041	99.6
Macma4_01_g11990	1	BXJ1s1g01116	99	1	BXJ2s1g00812	100	1	BXJ3s1g01043	99.3
Macma4_01_g12020	1	BXJ1s1g01118	98.9	1	BXJ2s1g00816	100	1	BXJ3s1g01046	97.5
Macma4_01_g12050	1	BXJ1s1g01121	95.9	1	BXJ2s1g00820	95.9	1	BXJ3s1g01048	96.3
Macma4_01_g12070	1	BXJ1s1g01122	90.3	1	BXJ2s1g00821	82.1	1	BXJ3s1g01049	91.7
Macma4_01_g12080	1	BXJ1s1g01124	100	1	BXJ2s1g00823	99.4	1	BXJ3s1g01051	98.9
Macma4_01_g12090	1	BXJ1s1g01125	88.2	1	BXJ2s1g00824	98.1	1	BXJ3s1g01052	97.8
Macma4_01_g12100	1	BXJ1s1g01126	94.3	1	BXJ2s1g00825	94.3	1	BXJ3s1g01053	94.3
Macma4_01_g12120	1	BXJ1s1g01128	99.7	1	BXJ2s1g00827	100	1	BXJ3s1g01055	99.4
Macma4_01_g12130	1	BXJ1s1g01129	99.7	1	BXJ2s1g00828	99	1	BXJ3s1g01056	98.7
Macma4_01_g12150	1	BXJ1s1g01131	100	1	BXJ2s1g00830	99.5	1	BXJ3s1g01058	99.2
Macma4_01_g12160	1	BXJ1s1g01133	99	1	BXJ2s1g00832	99	1	BXJ3s1g01060	89.6
Macma4_01_g12180	1	BXJ1s1g01135	99.2	1	BXJ2s1g00835	98.5	1	BXJ3s1g01062	98.1
Macma4_01_g12190	1	BXJ1s1g01136	99.3	1	BXJ2s1g00836	100	1	BXJ3s1g01063	99.8
Macma4_01_g12200	1	BXJ1s1g01137	99.3	1	BXJ2s1g00837	99.1	1	BXJ3s1g01064	99.1
Macma4_01_g12210	1	BXJ1s1g01138	98	1	BXJ2s1g00838	99.2	1	BXJ3s1g01065	99.2
Macma4_01_g12240	1	BXJ1s1g01140	97.2	1	BXJ2s1g00841	98.6	1	BXJ3s1g01067	98.4
Macma4_01_g12260	1	BXJ1s1g01142	96.5	1	BXJ2s1g00843	99	1	BXJ3s1g01069	94.1
Macma4_01_g12270	1	BXJ1s1g01143	98.6	1	BXJ2s1g00844	98.9	1	BXJ3s1g01070	98.8
Macma4_01_g12300	1	BXJ1s1g01145	98.7	1	BXJ2s1g00848	98	1	BXJ3s1g01073	98.5
Macma4_01_g12320	1	BXJ1s1g01148	99	1	BXJ2s1g00851	98.8	1	BXJ3s1g01076	99.3
Macma4_01_g12330	1	BXJ1s1g01149	95	1	BXJ2s1g00852	95.3	1	BXJ3s1g01077	100
Macma4_01_g12340	1	BXJ1s1g01150	98.6	1	BXJ2s1g00853	98.4	1	BXJ3s1g01078	98.6
Macma4_01_g12350	1	BXJ1s1g01151	89.5	1	BXJ2s1g00854	89.9	1	BXJ3s1g01079	89.5
Macma4_01_g12380	1	BXJ1s1g01153	99.4	1	BXJ2s1g00858	99.8	1	BXJ3s1g01083	99.8
Macma4_01_g12390	1	BXJ1s1g01155	86.4	1	BXJ2s1g00860	85.7	1	BXJ3s1g01085	86.4
Macma4_01_g12400	1	BXJ1s1g01157	100	1	BXJ2s1g00862	100	1	BXJ3s1g01087	99.4
Macma4_01_g12420	1	BXJ1s1g01161	99.7	1	BXJ2s1g00867	86.2	1	BXJ3s1g01090	90.5
Macma4_01_g12430	1	BXJ1s1g01162	90.6	1	BXJ2s1g00868	99.1	1	BXJ3s1g01091	99.6
Macma4_01_g12450	1	BXJ1s1g01163	98.7	1	BXJ2s1g00870	99.8	1	BXJ3s1g01093	99.3
Macma4_01_g12470	1	BXJ1s1g01168	99.6	1	BXJ2s1g00876	99.2	1	BXJ3s1g01098	100
Macma4_01_g12480	1	BXJ1s1g01170	97	1	BXJ2s1g00879	97	1	BXJ3s1g01101	97.1
Macma4_01_g12500	1	BXJ1s1g01171	99.2	1	BXJ2s1g00881	99.3	1	BXJ3s1g01104	98.2
Macma4_01_g12550	1	BXJ1s1g01178	89	1	BXJ2s1g00888	97.2	1	BXJ3s1g01111	88.4
Macma4_01_g12560	1	BXJ1s1g01179	95.1	1	BXJ2s1g00889	96.4	1	BXJ3s1g01112	95.9
Macma4_01_g12570	1	BXJ1s1g01180	99	1	BXJ2s1g00890	100	1	BXJ3s1g01113	99
Macma4_01_g12580	1	BXJ1s1g01181	99.7	1	BXJ2s1g00892	99.7	1	BXJ3s1g01115	98.6
Macma4_01_g12620	1	BXJ1s1g01185	99.6	1	BXJ2s1g00897	99.6	1	BXJ3s1g01119	99.7
Macma4_01_g12630	1	BXJ1s1g01186	97	1	BXJ2s1g00898	96.2	1	BXJ3s1g01120	97
Macma4_01_g12640	1	BXJ1s1g01188	98.7	1	BXJ2s1g00900	98.9	1	BXJ3s1g01122	98.5
Macma4_01_g12670	1	BXJ1s1g01192	98.4	1	BXJ2s1g00903	98.9	1	BXJ3s1g01124	98.6
Macma4_01_g12680	1	BXJ1s1g01194	99	1	BXJ2s1g00904	100	1	BXJ3s1g01125	98
Macma4_01_g12690	1	BXJ1s1g01195	99.4	1	BXJ2s1g00905	99.8	1	BXJ3s1g01126	99.8
Macma4_01_g12720	1	BXJ1s1g01200	99.7	1	BXJ2s1g00911	98.7	1	BXJ3s1g01132	98.7
Macma4_01_g12750	1	BXJ1s1g01202	91.4	1	BXJ2s1g00913	91.4	1	BXJ3s1g01135	93.3
Macma4_01_g12760	1	BXJ1s1g01203	86	1	BXJ2s1g00915	85.3	1	BXJ3s1g01137	86
Macma4_01_g12770	1	BXJ1s1g01204	98.8	1	BXJ2s1g00916	99.3	1	BXJ3s1g01138	98.4
Macma4_01_g12780	1	BXJ1s1g01205	98.1	1	BXJ2s1g00917	98.1	1	BXJ3s1g01139	98.8
Macma4_01_g12790	1	BXJ1s1g01206	97.6	1	BXJ2s1g00918	98.5	1	BXJ3s1g01140	98.8
Macma4_01_g12800	1	BXJ1s1g01207	84.8	1	BXJ2s1g00919	99.4	1	BXJ3s1g01141	99.7
Macma4_01_g12810	1	BXJ1s1g01208	93.7	1	BXJ2s1g00920	99.7	1	BXJ3s1g01142	98.8
Macma4_01_g12820	1	BXJ1s1g01210	98.3	1	BXJ2s1g00922	98.3	1	BXJ3s1g01144	98.3
Macma4_01_g12830	1	BXJ1s1g01211	97.4	1	BXJ2s1g00923	97.8	1	BXJ3s1g01145	97.4
Macma4_01_g12850	1	BXJ1s1g01212	99.4	1	BXJ2s1g00924	99.7	1	BXJ3s1g01147	99.7
Macma4_01_g12860	1	BXJ1s1g01213	93.5	1	BXJ2s1g00925	96.3	1	BXJ3s1g01148	91.2
Macma4_01_g12870	1	BXJ1s1g01215	99.3	1	BXJ2s1g00926	97.5	1	BXJ3s1g01150	97
Macma4_01_g12880	1	BXJ1s1g01216	99.3	1	BXJ2s1g00928	99.7	1	BXJ3s1g01152	92.3
Macma4_01_g12890	1	BXJ1s1g01217	83	1	BXJ2s1g00929	97.3	1	BXJ3s1g01153	85
Macma4_01_g12920	1	BXJ1s1g01219	97.5	1	BXJ2s1g00933	97.7	1	BXJ3s1g01155	97
Macma4_01_g12930	1	BXJ1s1g01220	96.3	1	BXJ2s1g00934	99.9	1	BXJ3s1g01156	95.9
Macma4_01_g12940	1	BXJ1s1g01221	100	1	BXJ2s1g00935	100	1	BXJ3s1g01157	100
Macma4_01_g12950	1	BXJ1s1g01222	99	1	BXJ2s1g00936	99.8	1	BXJ3s1g01158	99.4
Macma4_01_g12960	1	BXJ1s1g01223	99.2	1	BXJ2s1g00937	99.9	1	BXJ3s1g01159	99.2
Macma4_01_g12970	1	BXJ1s1g01224	91.6	1	BXJ2s1g00938	98.3	1	BXJ3s1g01160	98.4
Macma4_01_g12990	1	BXJ1s1g01227	88.6	1	BXJ2s1g00940	88.5	1	BXJ3s1g01162	88.5
Macma4_01_g13000	1	BXJ1s1g01228	99.8	1	BXJ2s1g00941	100	1	BXJ3s1g01163	99.8
Macma4_01_g13010	1	BXJ1s1g01229	92.6	1	BXJ2s1g00942	95	1	BXJ3s1g01164	98.2
Macma4_01_g13030	1	BXJ1s1g01231	80.2	1	BXJ2s1g00944	90.8	1	BXJ3s1g01166	81
Macma4_01_g13040	1	BXJ1s1g01232	95	1	BXJ2s1g00945	99.5	1	BXJ3s1g01167	99.2
Macma4_01_g13070	1	BXJ1s1g01233	92.2	1	BXJ2s1g00948	97.8	1	BXJ3s1g01170	92.1
Macma4_01_g13080	1	BXJ1s1g01234	80.5	1	BXJ2s1g00949	99.7	1	BXJ3s1g01171	99.1
Macma4_01_g13090	1	BXJ1s1g01235	83.8	1	BXJ2s1g00950	90.5	1	BXJ3s1g01172	100
Macma4_01_g13100	1	BXJ1s1g01238	98.2	1	BXJ2s1g00952	97.5	1	BXJ3s1g01175	98.3
Macma4_01_g13110	1	BXJ1s1g01237	98.1	1	BXJ2s1g00951	98.7	1	BXJ3s1g01174	97.8
Macma4_01_g13120	1	BXJ1s1g01244	97.1	1	BXJ2s1g00953	99.9	1	BXJ3s1g01183	96.8
Macma4_01_g13280	1	BXJ1s1g01252	99.8	1	BXJ2s1g00964	100	1	BXJ3s1g01194	100
Macma4_01_g13290	1	BXJ1s1g01253	98.8	1	BXJ2s1g00965	99.1	1	BXJ3s1g01195	99.8
Macma4_01_g13300	1	BXJ1s1g01254	99.3	1	BXJ2s1g00966	97.3	1	BXJ3s1g01196	97.3
Macma4_01_g13320	1	BXJ1s1g01256	90.9	1	BXJ2s1g00968	90.9	1	BXJ3s1g01198	90.7
Macma4_01_g13340	1	BXJ1s1g01258	97	1	BXJ2s1g00970	89.7	1	BXJ3s1g01200	98.5
Macma4_01_g13350	1	BXJ1s1g01259	95.4	1	BXJ2s1g00971	96.3	1	BXJ3s1g01201	97
Macma4_01_g13360	1	BXJ1s1g01260	99.1	1	BXJ2s1g00972	99.4	1	BXJ3s1g01203	99.1
Macma4_01_g13400	1	BXJ1s1g01263	97.6	1	BXJ2s1g00974	97.6	1	BXJ3s1g01206	95.3
Macma4_01_g13430	1	BXJ1s1g01264	99.4	1	BXJ2s1g00976	99.4	1	BXJ3s1g01207	99.4
Macma4_01_g13440	1	BXJ1s1g01265	90.7	1	BXJ2s1g00977	88.3	1	BXJ3s1g01208	89.6
Macma4_01_g13450	1	BXJ1s1g01267	90.6	1	BXJ2s1g00980	90.8	1	BXJ3s1g01210	89.6
Macma4_01_g13460	1	BXJ1s1g01266	98.7	1	BXJ2s1g00979	100	1	BXJ3s1g01209	99.6
Macma4_01_g13470	1	BXJ1s1g01269	99	1	BXJ2s1g00982	99.2	1	BXJ3s1g01212	98.7
Macma4_01_g13490	1	BXJ1s1g01270	99.6	1	BXJ2s1g00985	98.5	1	BXJ3s1g01214	98.5
Macma4_01_g13500	1	BXJ1s1g01271	96.1	1	BXJ2s1g00986	98.1	1	BXJ3s1g01215	98.7
Macma4_01_g13510	1	BXJ1s1g01272	99.3	1	BXJ2s1g00987	85.5	1	BXJ3s1g01216	99.3
Macma4_01_g13540	1	BXJ1s1g01276	94.9	1	BXJ2s1g00990	99.2	1	BXJ3s1g01221	99.2
Macma4_01_g13570	1	BXJ1s1g01280	99.2	1	BXJ2s1g00993	99.6	1	BXJ3s1g01224	93.6
Macma4_01_g13590	1	BXJ1s1g01282	86.4	1	BXJ2s1g00996	91.9	1	BXJ3s1g01227	89
Macma4_01_g13630	1	BXJ1s1g01285	95.2	1	BXJ2s1g01000	95.7	1	BXJ3s1g01230	95.2
Macma4_01_g13670	1	BXJ1s1g01290	99.2	1	BXJ2s1g01005	98.4	1	BXJ3s1g01236	98.9
Macma4_01_g13680	1	BXJ1s1g01289	99.6	1	BXJ2s1g01004	99.9	1	BXJ3s1g01235	97.9
Macma4_01_g13720	1	BXJ1s1g01295	96.4	1	BXJ2s1g01011	95.8	1	BXJ3s1g01241	94.2
Macma4_01_g13760	1	BXJ1s1g01299	100	1	BXJ2s1g01016	100	1	BXJ3s1g01245	100
Macma4_01_g13860	1	BXJ1s1g01314	92.9	1	BXJ2s1g01030	93.9	1	BXJ3s1g01276	89.9
Macma4_01_g13940	1	BXJ1s1g01318	87	1	BXJ2s1g01035	85	1	BXJ3s1g01283	86.7
Macma4_01_g13980	1	BXJ1s1g01322	93.7	1	BXJ2s1g01039	99.7	1	BXJ3s1g01285	99.2
Macma4_01_g14030	1	BXJ1s1g01327	98.6	1	BXJ2s1g01044	97.6	1	BXJ3s1g01290	99
Macma4_01_g14040	1	BXJ1s1g01328	91.6	1	BXJ2s1g01045	99.6	1	BXJ3s1g01291	92.6
Macma4_01_g14080	1	BXJ1s1g01331	99.3	1	BXJ2s1g01048	99.3	1	BXJ3s1g01295	99
Macma4_01_g14090	1	BXJ1s1g01332	98.7	1	BXJ2s1g01049	99.6	1	BXJ3s1g01296	98.7
Macma4_01_g14140	1	BXJ1s1g01336	94.4	1	BXJ2s1g01052	98.7	1	BXJ3s1g01299	99.3
Macma4_01_g14150	1	BXJ1s1g01337	99.3	1	BXJ2s1g01053	98.6	1	BXJ3s1g01300	94.3
Macma4_01_g14160	1	BXJ1s1g01338	98.2	1	BXJ2s1g01054	98.2	1	BXJ3s1g01301	97.2
Macma4_01_g14170	1	BXJ1s1g01340	92.7	1	BXJ2s1g01056	93.6	1	BXJ3s1g01303	88.7
Macma4_01_g14180	1	BXJ1s1g01341	98	1	BXJ2s1g01058	98	1	BXJ3s1g01305	95
Macma4_01_g14200	1	BXJ1s1g01342	99.7	1	BXJ2s1g01059	99.8	1	BXJ3s1g01307	99.5
Macma4_01_g14210	1	BXJ1s1g01343	98.8	1	BXJ2s1g01060	98.8	1	BXJ3s1g01308	97
Macma4_01_g14220	1	BXJ1s1g01344	98.2	1	BXJ2s1g01061	100	1	BXJ3s1g01310	99.8
Macma4_01_g14240	1	BXJ1s1g01345	100	1	BXJ2s1g01064	99	1	BXJ3s1g01311	99.5
Macma4_01_g14270	1	BXJ1s1g01348	98.4	1	BXJ2s1g01068	97.4	1	BXJ3s1g01315	97.6
Macma4_01_g14290	1	BXJ1s1g01349	98	1	BXJ2s1g01069	98	1	BXJ3s1g01317	98.9
Macma4_01_g14300	1	BXJ1s1g01350	100	1	BXJ2s1g01070	99.4	1	BXJ3s1g01318	99.4
Macma4_01_g14310	1	BXJ1s1g01351	95.3	1	BXJ2s1g01071	98.4	1	BXJ3s1g01319	98
Macma4_01_g14320	1	BXJ1s1g01352	100	1	BXJ2s1g01072	100	1	BXJ3s1g01320	100
Macma4_01_g14330	1	BXJ1s1g01353	98.7	1	BXJ2s1g01073	99.8	1	BXJ3s1g01321	98.7
Macma4_01_g14350	1	BXJ1s1g01356	97.3	1	BXJ2s1g01078	99	1	BXJ3s1g01324	90.7
Macma4_01_g14370	1	BXJ1s1g01357	92.4	1	BXJ2s1g01080	99.3	1	BXJ3s1g01325	96.4
Macma4_01_g14380	1	BXJ1s1g01358	99.5	1	BXJ2s1g01082	99.5	1	BXJ3s1g01327	99.7
Macma4_01_g14390	1	BXJ1s1g01359	99.5	1	BXJ2s1g01083	99.8	1	BXJ3s1g01328	98.7
Macma4_01_g14400	1	BXJ1s1g01360	97.1	1	BXJ2s1g01084	94.2	1	BXJ3s1g01329	97.2
Macma4_01_g14430	1	BXJ1s1g01362	99.8	1	BXJ2s1g01087	100	1	BXJ3s1g01331	99.7
Macma4_01_g14450	1	BXJ1s1g01364	93.4	1	BXJ2s1g01090	94.6	1	BXJ3s1g01333	98.8
Macma4_01_g14460	1	BXJ1s1g01365	97.6	1	BXJ2s1g01091	100	1	BXJ3s1g01334	98
Macma4_01_g14540	1	BXJ1s1g01371	100	1	BXJ2s1g01097	100	1	BXJ3s1g01343	100
Macma4_01_g14560	1	BXJ1s1g01373	99.1	1	BXJ2s1g01099	99.6	1	BXJ3s1g01345	99.2
Macma4_01_g14570	1	BXJ1s1g01374	100	1	BXJ2s1g01101	99.9	1	BXJ3s1g01347	99.9
Macma4_01_g14580	1	BXJ1s1g01375	91.3	1	BXJ2s1g01102	92	1	BXJ3s1g01348	91.3
Macma4_01_g14600	1	BXJ1s1g01376	99.3	1	BXJ2s1g01103	99.3	1	BXJ3s1g01349	99.3
Macma4_01_g14610	1	BXJ1s1g01377	99.9	1	BXJ2s1g01104	99.9	1	BXJ3s1g01350	99.9
Macma4_01_g14630	1	BXJ1s1g01378	93.8	1	BXJ2s1g01105	93.1	1	BXJ3s1g01351	94.4
Macma4_01_g14650	1	BXJ1s1g01380	96	1	BXJ2s1g01106	99.6	1	BXJ3s1g01352	98.6
Macma4_01_g14670	1	BXJ1s1g01382	89	1	BXJ2s1g01108	88.7	1	BXJ3s1g01354	89
Macma4_01_g14680	1	BXJ1s1g01383	89.7	1	BXJ2s1g01109	88.8	1	BXJ3s1g01355	90.7
Macma4_01_g14690	1	BXJ1s1g01385	81	1	BXJ2s1g01111	85.9	1	BXJ3s1g01357	80.3
Macma4_01_g14710	1	BXJ1s1g01388	99.8	1	BXJ2s1g01115	99	1	BXJ3s1g01362	99.4
Macma4_01_g14720	1	BXJ1s1g01389	98.7	1	BXJ2s1g01116	97.4	1	BXJ3s1g01363	94.1
Macma4_01_g14750	1	BXJ1s1g01392	96.5	1	BXJ2s1g01118	96	1	BXJ3s1g01366	83.1
Macma4_01_g14760	1	BXJ1s1g01394	99.8	1	BXJ2s1g01120	100	1	BXJ3s1g01367	99.8
Macma4_01_g14800	1	BXJ1s1g01398	99.3	1	BXJ2s1g01123	99.3	1	BXJ3s1g01370	99.3
Macma4_01_g14820	1	BXJ1s1g01399	99.5	1	BXJ2s1g01126	100	1	BXJ3s1g01372	99
Macma4_01_g14830	1	BXJ1s1g01400	90.2	1	BXJ2s1g01128	90.4	1	BXJ3s1g01373	84.3
Macma4_01_g14840	1	BXJ1s1g01401	98.4	1	BXJ2s1g01129	99.5	1	BXJ3s1g01374	98.4
Macma4_01_g14850	1	BXJ1s1g01404	83.7	1	BXJ2s1g01132	92.5	1	BXJ3s1g01376	83.7
Macma4_01_g14860	1	BXJ1s1g01406	98.6	1	BXJ2s1g01134	99.3	1	BXJ3s1g01378	99.2
Macma4_01_g14880	1	BXJ1s1g01409	93.3	1	BXJ2s1g01136	92.6	1	BXJ3s1g01380	93.3
Macma4_01_g14910	1	BXJ1s1g01411	96.4	1	BXJ2s1g01139	97.6	1	BXJ3s1g01384	96.4
Macma4_01_g14930	1	BXJ1s1g01413	97.7	1	BXJ2s1g01141	97.7	1	BXJ3s1g01386	97.7
Macma4_01_g14950	1	BXJ1s1g01416	100	1	BXJ2s1g01144	99.3	1	BXJ3s1g01389	98.6
Macma4_01_g14960	1	BXJ1s1g01417	100	1	BXJ2s1g01146	99.4	1	BXJ3s1g01391	99.4
Macma4_01_g15010	1	BXJ1s1g01419	98.5	1	BXJ2s1g01148	95.5	1	BXJ3s1g01393	87.9
Macma4_01_g15030	1	BXJ1s1g01421	98.5	1	BXJ2s1g01149	99.7	1	BXJ3s1g01395	99.1
Macma4_01_g15050	1	BXJ1s1g01424	99.4	1	BXJ2s1g01151	99.4	1	BXJ3s1g01398	99.4
Macma4_01_g15060	1	BXJ1s1g01425	92.9	1	BXJ2s1g01152	94	1	BXJ3s1g01399	93.4
Macma4_01_g15070	1	BXJ1s1g01426	99.4	1	BXJ2s1g01153	99.7	1	BXJ3s1g01400	99.1
Macma4_01_g15130	1	BXJ1s1g01437	98.1	1	BXJ2s1g01167	95.2	1	BXJ3s1g01410	97.8
Macma4_01_g15140	1	BXJ1s1g01427	96.1	1	BXJ2s1g01158	100	1	BXJ3s1g01401	97.7
Macma4_01_g15170	1	BXJ1s1g01430	97.7	1	BXJ2s1g01161	97.7	1	BXJ3s1g01404	97.7
Macma4_01_g15190	1	BXJ1s1g01435	91.4	1	BXJ2s1g01165	93.7	1	BXJ3s1g01408	94
Macma4_01_g15200	1	BXJ1s1g01438	100	1	BXJ2s1g01168	100	1	BXJ3s1g01411	100
Macma4_01_g15210	1	BXJ1s1g01439	99.3	1	BXJ2s1g01169	99.3	1	BXJ3s1g01412	98.6
Macma4_01_g15220	1	BXJ1s1g01440	100	1	BXJ2s1g01170	100	1	BXJ3s1g01413	100
Macma4_01_g15230	1	BXJ1s1g01441	99.5	1	BXJ2s1g01171	100	1	BXJ3s1g01414	99.5
Macma4_01_g15250	1	BXJ1s1g01444	86.9	1	BXJ2s1g01177	85.4	1	BXJ3s1g01418	87.9
Macma4_01_g15290	1	BXJ1s1g01446	89	1	BXJ2s1g01181	89	1	BXJ3s1g01421	89
Macma4_01_g15330	1	BXJ1s1g01448	99.7	1	BXJ2s1g01184	99.5	1	BXJ3s1g01424	99.5
Macma4_01_g15340	1	BXJ1s1g01449	94.1	1	BXJ2s1g01185	93.2	1	BXJ3s1g01426	93.2
Macma4_01_g15350	1	BXJ1s1g01451	92	1	BXJ2s1g01187	98.4	1	BXJ3s1g01428	91.5
Macma4_01_g15360	1	BXJ1s1g01452	93.1	1	BXJ2s1g01188	89.5	1	BXJ3s1g01429	87.2
Macma4_01_g15370	1	BXJ1s1g01453	97.9	1	BXJ2s1g01189	100	1	BXJ3s1g01430	95.5
Macma4_01_g15400	1	BXJ1s1g01456	97.9	1	BXJ2s1g01192	99.2	1	BXJ3s1g01432	95.8
Macma4_01_g15420	1	BXJ1s1g01457	96.2	1	BXJ2s1g01193	96.9	1	BXJ3s1g01433	96.5
Macma4_01_g15430	1	BXJ1s1g01459	97.8	1	BXJ2s1g01195	98.6	1	BXJ3s1g01435	98.6
Macma4_01_g15460	1	BXJ1s1g01464	99.2	1	BXJ2s1g01199	99.2	1	BXJ3s1g01440	99.2
Macma4_01_g15470	1	BXJ1s1g01465	92	1	BXJ2s1g01200	93.2	1	BXJ3s1g01442	92.6
Macma4_01_g15500	1	BXJ1s1g01466	94.4	1	BXJ2s1g01203	97	1	BXJ3s1g01445	97.5
Macma4_01_g15520	1	BXJ1s1g01468	100	1	BXJ2s1g01205	99.4	1	BXJ3s1g01447	98.8
Macma4_01_g15530	1	BXJ1s1g01469	100	1	BXJ2s1g01206	97.5	1	BXJ3s1g01448	99.4
Macma4_01_g15540	1	BXJ1s1g01471	100	1	BXJ2s1g01208	100	1	BXJ3s1g01450	100
Macma4_01_g15550	1	BXJ1s1g01472	94.1	1	BXJ2s1g01209	96.5	1	BXJ3s1g01451	95.3
Macma4_01_g15560	1	BXJ1s1g01473	94.1	1	BXJ2s1g01211	93.7	1	BXJ3s1g01452	90.3
Macma4_01_g15570	1	BXJ1s1g01474	98.2	1	BXJ2s1g01212	99.9	1	BXJ3s1g01453	96.3
Macma4_01_g15580	1	BXJ1s1g01475	98.4	1	BXJ2s1g01213	98.4	1	BXJ3s1g01454	98.4
Macma4_01_g15590	1	BXJ1s1g01476	98.2	1	BXJ2s1g01214	97.2	1	BXJ3s1g01455	96.8
Macma4_01_g15610	1	BXJ1s1g01479	96.2	1	BXJ2s1g01217	100	1	BXJ3s1g01458	96.2
Macma4_01_g15630	1	BXJ1s1g01481	96.5	1	BXJ2s1g01221	99.8	1	BXJ3s1g01459	91.8
Macma4_01_g15640	1	BXJ1s1g01482	98.4	1	BXJ2s1g01222	92	1	BXJ3s1g01460	98.4
Macma4_01_g15650	1	BXJ1s1g01484	98.1	1	BXJ2s1g01224	100	1	BXJ3s1g01461	98.5
Macma4_01_g15710	1	BXJ1s1g01488	99.6	1	BXJ2s1g01228	100	1	BXJ3s1g01465	100
Macma4_01_g15720	1	BXJ1s1g01489	99.4	1	BXJ2s1g01229	99.6	1	BXJ3s1g01466	99.4
Macma4_01_g15800	1	BXJ1s1g01490	97.4	1	BXJ2s1g01236	80.5	1	BXJ3s1g01469	98.4
Macma4_01_g15820	1	BXJ1s1g01496	90.9	1	BXJ2s1g01240	89.1	1	BXJ3s1g01473	93.6
Macma4_01_g15840	1	BXJ1s1g01497	99.2	1	BXJ2s1g01242	99.2	1	BXJ3s1g01475	99.3
Macma4_01_g15860	1	BXJ1s1g01499	99.6	1	BXJ2s1g01244	99.6	1	BXJ3s1g01477	98.1
Macma4_01_g15870	1	BXJ1s1g01500	97.5	1	BXJ2s1g01245	97.5	1	BXJ3s1g01478	95.8
Macma4_01_g15910	1	BXJ1s1g01503	98.9	1	BXJ2s1g01250	99.3	1	BXJ3s1g01481	95.1
Macma4_01_g15920	1	BXJ1s1g01504	98.5	1	BXJ2s1g01251	100	1	BXJ3s1g01482	99
Macma4_01_g15930	1	BXJ1s1g01505	99.5	1	BXJ2s1g01252	100	1	BXJ3s1g01483	100
Macma4_01_g15970	1	BXJ1s1g01506	94.3	1	BXJ2s1g01253	96.1	1	BXJ3s1g01484	90
Macma4_01_g15980	1	BXJ1s1g01507	88.2	1	BXJ2s1g01255	91.5	1	BXJ3s1g01486	88.2
Macma4_01_g15990	1	BXJ1s1g01508	100	1	BXJ2s1g01256	99.2	1	BXJ3s1g01487	98.9
Macma4_01_g16000	1	BXJ1s1g01509	84.4	1	BXJ2s1g01257	95.2	1	BXJ3s1g01488	85.1
Macma4_01_g16030	1	BXJ1s1g01513	98.4	1	BXJ2s1g01261	99.6	1	BXJ3s1g01492	97.3
Macma4_01_g16040	1	BXJ1s1g01514	98.7	1	BXJ2s1g01262	99.6	1	BXJ3s1g01493	99.3
Macma4_01_g16060	1	BXJ1s1g01516	99.2	1	BXJ2s1g01265	99.5	1	BXJ3s1g01496	100
Macma4_01_g16080	1	BXJ1s1g01518	96.5	1	BXJ2s1g01266	98.9	1	BXJ3s1g01497	98.3
Macma4_01_g16090	1	BXJ1s1g01519	93.8	1	BXJ2s1g01267	97.9	1	BXJ3s1g01498	90.6
Macma4_01_g16120	1	BXJ1s1g01521	99.4	1	BXJ2s1g01269	100	1	BXJ3s1g01504	100
Macma4_01_g16130	1	BXJ1s1g01522	98.8	1	BXJ2s1g01270	97.6	1	BXJ3s1g01505	97.2
Macma4_01_g16140	1	BXJ1s1g01523	97.8	1	BXJ2s1g01271	98.5	1	BXJ3s1g01506	98.1
Macma4_01_g16160	1	BXJ1s1g01525	98.2	1	BXJ2s1g01273	94.2	1	BXJ3s1g01508	92.4
Macma4_01_g16190	1	BXJ1s1g01527	98.1	1	BXJ2s1g01276	98.1	1	BXJ3s1g01510	98.1
Macma4_01_g16230	1	BXJ1s1g01529	99.1	1	BXJ2s1g01278	99.3	1	BXJ3s1g01512	99.1
Macma4_01_g16270	1	BXJ1s1g01533	94.8	1	BXJ2s1g01282	95	1	BXJ3s1g01515	99.8
Macma4_01_g16320	1	BXJ1s1g01535	92.9	1	BXJ2s1g01286	83.5	1	BXJ3s1g01524	88.6
Macma4_01_g16400	1	BXJ1s1g01540	81.2	1	BXJ2s1g01297	97.7	1	BXJ3s1g01531	97
Macma4_01_g16410	1	BXJ1s1g01541	99.6	1	BXJ2s1g01298	100	1	BXJ3s1g01532	99.1
Macma4_01_g16420	1	BXJ1s1g01542	99.9	1	BXJ2s1g01299	99.9	1	BXJ3s1g01533	99.9
Macma4_01_g16430	1	BXJ1s1g01543	98.5	1	BXJ2s1g01300	98.5	1	BXJ3s1g01534	98.5
Macma4_01_g16440	1	BXJ1s1g01544	95.9	1	BXJ2s1g01302	95.9	1	BXJ3s1g01535	96.1
Macma4_01_g16460	1	BXJ1s1g01546	96.8	1	BXJ2s1g01304	94.4	1	BXJ3s1g01537	89.5
Macma4_01_g16480	1	BXJ1s1g01548	99.5	1	BXJ2s1g01306	99.5	1	BXJ3s1g01539	99.3
Macma4_01_g16500	1	BXJ1s1g01549	95.4	1	BXJ2s1g01307	95.4	1	BXJ3s1g01540	95.2
Macma4_01_g16510	1	BXJ1s1g01550	99.6	1	BXJ2s1g01308	99.8	1	BXJ3s1g01541	98.5
Macma4_01_g16520	1	BXJ1s1g01552	99.5	1	BXJ2s1g01310	100	1	BXJ3s1g01542	99.5
Macma4_01_g16540	1	BXJ1s1g01554	93	1	BXJ2s1g01312	100	1	BXJ3s1g01544	100
Macma4_01_g16560	1	BXJ1s1g01556	100	1	BXJ2s1g01314	100	1	BXJ3s1g01545	99
Macma4_01_g16590	1	BXJ1s1g01558	87.6	1	BXJ2s1g01317	91.5	1	BXJ3s1g01548	90.5
Macma4_01_g16610	1	BXJ1s1g01560	85.5	1	BXJ2s1g01320	85.3	1	BXJ3s1g01552	100
Macma4_01_g16630	1	BXJ1s1g01562	100	1	BXJ2s1g01322	100	1	BXJ3s1g01554	100
Macma4_01_g16680	1	BXJ1s1g01566	99.2	1	BXJ2s1g01328	99.6	1	BXJ3s1g01559	99.2
Macma4_01_g16690	1	BXJ1s1g01567	92.4	1	BXJ2s1g01329	95.7	1	BXJ3s1g01560	95.9
Macma4_01_g16700	1	BXJ1s1g01568	98	1	BXJ2s1g01330	99	1	BXJ3s1g01561	97.9
Macma4_01_g16710	1	BXJ1s1g01569	99	1	BXJ2s1g01331	99.7	1	BXJ3s1g01562	98.7
Macma4_01_g16770	1	BXJ1s1g01574	99.4	1	BXJ2s1g01335	96.7	1	BXJ3s1g01567	96.5
Macma4_01_g16830	1	BXJ1s1g01579	99.4	1	BXJ2s1g01343	100	1	BXJ3s1g01575	99.4
Macma4_01_g16840	1	BXJ1s1g01580	97.3	1	BXJ2s1g01344	93.6	1	BXJ3s1g01576	88.7
Macma4_01_g16870	1	BXJ1s1g01583	99.1	1	BXJ2s1g01347	99.8	1	BXJ3s1g01579	99.4
Macma4_01_g16890	1	BXJ1s1g01585	99.4	1	BXJ2s1g01350	100	1	BXJ3s1g01581	99.7
Macma4_01_g16910	1	BXJ1s1g01588	99.1	1	BXJ2s1g01353	99.7	1	BXJ3s1g01584	99.6
Macma4_01_g16920	1	BXJ1s1g01589	98.6	1	BXJ2s1g01354	91.7	1	BXJ3s1g01585	91
Macma4_01_g16930	1	BXJ1s1g01590	98.6	1	BXJ2s1g01355	100	1	BXJ3s1g01586	98.1
Macma4_01_g16950	1	BXJ1s1g01593	99.7	1	BXJ2s1g01358	99.9	1	BXJ3s1g01589	99.7
Macma4_01_g16960	1	BXJ1s1g01594	100	1	BXJ2s1g01359	100	1	BXJ3s1g01590	100
Macma4_01_g16970	1	BXJ1s1g01595	97.6	1	BXJ2s1g01361	97.6	1	BXJ3s1g01592	97.6
Macma4_01_g16980	1	BXJ1s1g01596	96.6	1	BXJ2s1g01362	97.7	1	BXJ3s1g01593	97.1
Macma4_01_g17010	1	BXJ1s1g01599	98.4	1	BXJ2s1g01365	99.4	1	BXJ3s1g01595	98.2
Macma4_01_g17040	1	BXJ1s1g01601	98.1	1	BXJ2s1g01366	100	1	BXJ3s1g01597	98.6
Macma4_01_g17050	1	BXJ1s1g01602	98.2	1	BXJ2s1g01368	98.5	1	BXJ3s1g01599	96.4
Macma4_01_g17070	1	BXJ1s1g01604	94.8	1	BXJ2s1g01370	95	1	BXJ3s1g01602	94.6
Macma4_01_g17080	1	BXJ1s1g01605	99.5	1	BXJ2s1g01371	98.6	1	BXJ3s1g01603	98.7
Macma4_01_g17090	1	BXJ1s1g01606	98	1	BXJ2s1g01372	98.2	1	BXJ3s1g01604	98
Macma4_01_g17100	1	BXJ1s1g01608	99.2	1	BXJ2s1g01373	94.2	1	BXJ3s1g01605	90.4
Macma4_01_g17120	1	BXJ1s1g01610	90.1	1	BXJ2s1g01375	85.1	1	BXJ3s1g01607	88.8
Macma4_01_g17130	1	BXJ1s1g01612	81.5	1	BXJ2s1g01377	84	1	BXJ3s1g01609	84
Macma4_01_g17140	1	BXJ1s1g01613	91.6	1	BXJ2s1g01378	95.1	1	BXJ3s1g01610	89
Macma4_01_g17150	1	BXJ1s1g01614	96.1	1	BXJ2s1g01379	99.2	1	BXJ3s1g01611	96.9
Macma4_01_g17170	1	BXJ1s1g01618	99	1	BXJ2s1g01383	98.4	1	BXJ3s1g01614	98.7
Macma4_01_g17200	1	BXJ1s1g01620	98.7	1	BXJ2s1g01388	98.5	1	BXJ3s1g01616	98.4
Macma4_01_g17220	1	BXJ1s1g01622	96.9	1	BXJ2s1g01390	96.2	1	BXJ3s1g01618	98.1
Macma4_01_g17240	1	BXJ1s1g01624	97.5	1	BXJ2s1g01393	96.9	1	BXJ3s1g01621	94.6
Macma4_01_g17270	1	BXJ1s1g01626	96.5	1	BXJ2s1g01396	98.6	1	BXJ3s1g01625	97.2
Macma4_01_g17280	1	BXJ1s1g01627	99.2	1	BXJ2s1g01397	100	1	BXJ3s1g01626	100
Macma4_01_g17520	1	BXJ1s1g01642	99.5	1	BXJ2s1g01399	99.5	1	BXJ3s1g01628	98.2
Macma4_01_g17530	1	BXJ1s1g01645	96.6	1	BXJ2s1g01400	97.1	1	BXJ3s1g01631	97
Macma4_01_g17540	1	BXJ1s1g01646	99.5	1	BXJ2s1g01401	99.8	1	BXJ3s1g01632	99.6
Macma4_01_g17650	1	BXJ1s1g01648	99	1	BXJ2s1g01403	99.1	1	BXJ3s1g01634	98
Macma4_01_g17660	1	BXJ1s1g01649	100	1	BXJ2s1g01404	100	1	BXJ3s1g01635	100
Macma4_01_g17670	1	BXJ1s1g01650	99	1	BXJ2s1g01405	99.5	1	BXJ3s1g01636	98
Macma4_01_g17680	1	BXJ1s1g01651	97.6	1	BXJ2s1g01406	97.9	1	BXJ3s1g01637	98.2
Macma4_01_g17690	1	BXJ1s1g01652	87.9	1	BXJ2s1g01407	83.6	1	BXJ3s1g01638	99.7
Macma4_01_g17720	1	BXJ1s1g01654	98.6	1	BXJ2s1g01408	98.9	1	BXJ3s1g01640	98.9
Macma4_01_g17730	1	BXJ1s1g01656	99.6	1	BXJ2s1g01409	100	1	BXJ3s1g01642	99.8
Macma4_01_g17750	1	BXJ1s1g01657	99.8	1	BXJ2s1g01410	99.5	1	BXJ3s1g01643	99.7
Macma4_01_g17760	1	BXJ1s1g01658	99.4	1	BXJ2s1g01411	99.6	1	BXJ3s1g01644	99.2
Macma4_01_g17770	1	BXJ1s1g01659	99.8	1	BXJ2s1g01412	99.9	1	BXJ3s1g01645	98.1
Macma4_01_g17790	1	BXJ1s1g01661	92.8	1	BXJ2s1g01413	85.2	1	BXJ3s1g01646	100
Macma4_01_g17800	1	BXJ1s1g01662	96.4	1	BXJ2s1g01414	98.1	1	BXJ3s1g01649	96.7
Macma4_01_g17830	1	BXJ1s1g01664	85.5	1	BXJ2s1g01416	91.3	1	BXJ3s1g01651	92.9
Macma4_01_g17840	1	BXJ1s1g01665	99.1	1	BXJ2s1g01417	99.7	1	BXJ3s1g01652	98.9
Macma4_01_g17850	1	BXJ1s1g01666	95.6	1	BXJ2s1g01418	94.7	1	BXJ3s1g01653	95.6
Macma4_01_g17860	1	BXJ1s1g01667	99.2	1	BXJ2s1g01419	99.2	1	BXJ3s1g01654	99.6
Macma4_01_g17870	1	BXJ1s1g01668	98.3	1	BXJ2s1g01420	100	1	BXJ3s1g01655	98.3
Macma4_01_g17890	1	BXJ1s1g01669	98.2	1	BXJ2s1g01421	98.8	1	BXJ3s1g01656	99.3
Macma4_01_g17910	1	BXJ1s1g01670	98.7	1	BXJ2s1g01422	100	1	BXJ3s1g01658	97.9
Macma4_01_g17920	1	BXJ1s1g01671	92.7	1	BXJ2s1g01424	99.5	1	BXJ3s1g01659	92.4
Macma4_01_g17950	1	BXJ1s1g01675	95.9	1	BXJ2s1g01427	95.6	1	BXJ3s1g01663	93.4
Macma4_01_g17960	1	BXJ1s1g01676	98.7	1	BXJ2s1g01428	99.6	1	BXJ3s1g01664	99.1
Macma4_01_g18000	1	BXJ1s1g01682	98.1	1	BXJ2s1g01435	100	1	BXJ3s1g01669	99
Macma4_01_g18030	1	BXJ1s1g01686	80.1	1	BXJ2s1g01437	91.7	1	BXJ3s1g01673	93
Macma4_01_g18050	1	BXJ1s1g01689	90.8	1	BXJ2s1g01440	98.7	1	BXJ3s1g01676	98.3
Macma4_01_g18060	1	BXJ1s1g01692	94.4	1	BXJ2s1g01443	95	1	BXJ3s1g01679	89
Macma4_01_g18070	1	BXJ1s1g01694	97.5	1	BXJ2s1g01445	97.7	1	BXJ3s1g01681	96.2
Macma4_01_g18080	1	BXJ1s1g01695	94.7	1	BXJ2s1g01446	99.8	1	BXJ3s1g01682	98.8
Macma4_01_g18090	1	BXJ1s1g01696	93.1	1	BXJ2s1g01447	93.4	1	BXJ3s1g01683	93.1
Macma4_01_g18140	1	BXJ1s1g01699	97.2	1	BXJ2s1g01450	100	1	BXJ3s1g01685	93.3
Macma4_01_g18190	1	BXJ1s1g01701	97.9	1	BXJ2s1g01452	98.6	1	BXJ3s1g01687	95.4
Macma4_01_g18250	1	BXJ1s1g01704	99.1	1	BXJ2s1g01454	100	1	BXJ3s1g01689	92.4
Macma4_01_g18260	1	BXJ1s1g01705	99.7	1	BXJ2s1g01455	100	1	BXJ3s1g01690	99.5
Macma4_01_g18280	1	BXJ1s1g01707	97.2	1	BXJ2s1g01458	100	1	BXJ3s1g01692	97.7
Macma4_01_g18300	1	BXJ1s1g01709	98.4	1	BXJ2s1g01459	99.3	1	BXJ3s1g01693	96.7
Macma4_01_g18410	1	BXJ1s1g01719	87.5	1	BXJ2s1g01470	87.5	1	BXJ3s1g01703	87.5
Macma4_01_g18420	1	BXJ1s1g01721	94	1	BXJ2s1g01471	99.5	1	BXJ3s1g01704	99.7
Macma4_01_g18430	1	BXJ1s1g01722	93.4	1	BXJ2s1g01472	93.6	1	BXJ3s1g01706	84.6
Macma4_01_g18440	1	BXJ1s1g01723	98.9	1	BXJ2s1g01473	98.9	1	BXJ3s1g01707	98.4
Macma4_01_g18450	1	BXJ1s1g01724	98.4	1	BXJ2s1g01474	99.5	1	BXJ3s1g01708	98.9
Macma4_01_g18460	1	BXJ1s1g01725	98.9	1	BXJ2s1g01475	99.1	1	BXJ3s1g01709	99.5
Macma4_01_g18500	1	BXJ1s1g01728	84.8	1	BXJ2s1g01478	84.8	1	BXJ3s1g01712	85.2
Macma4_01_g18510	1	BXJ1s1g01729	100	1	BXJ2s1g01479	98.7	1	BXJ3s1g01713	99.4
Macma4_01_g18540	1	BXJ1s1g01736	95.7	1	BXJ2s1g01488	95.7	1	BXJ3s1g01719	95.2
Macma4_01_g18550	1	BXJ1s1g01737	99.7	1	BXJ2s1g01489	98.9	1	BXJ3s1g01720	99.2
Macma4_01_g18570	1	BXJ1s1g01738	95.3	1	BXJ2s1g01490	95.6	1	BXJ3s1g01721	97.6
Macma4_01_g18580	1	BXJ1s1g01739	100	1	BXJ2s1g01491	100	1	BXJ3s1g01722	100
Macma4_01_g18590	1	BXJ1s1g01740	94.4	1	BXJ2s1g01495	87	1	BXJ3s1g01726	89.2
Macma4_01_g18680	1	BXJ1s1g01746	96.9	1	BXJ2s1g01501	98.8	1	BXJ3s1g01732	96.3
Macma4_01_g18690	1	BXJ1s1g01747	98.8	1	BXJ2s1g01502	99.1	1	BXJ3s1g01733	98.8
Macma4_01_g18720	1	BXJ1s1g01749	98.3	1	BXJ2s1g01504	99.8	1	BXJ3s1g01734	98.3
Macma4_01_g18730	1	BXJ1s1g01750	99.8	1	BXJ2s1g01505	100	1	BXJ3s1g01735	99.6
Macma4_01_g18770	1	BXJ1s1g01754	100	1	BXJ2s1g01511	99.6	1	BXJ3s1g01740	99.6
Macma4_01_g18780	1	BXJ1s1g01755	100	1	BXJ2s1g01512	100	1	BXJ3s1g01741	100
Macma4_01_g18790	1	BXJ1s1g01756	96.2	1	BXJ2s1g01513	98.1	1	BXJ3s1g01742	96.2
Macma4_01_g18800	1	BXJ1s1g01757	96	1	BXJ2s1g01514	94.3	1	BXJ3s1g01743	98
Macma4_01_g18810	1	BXJ1s1g01758	87.3	1	BXJ2s1g01515	87.3	1	BXJ3s1g01744	98.7
Macma4_01_g18820	1	BXJ1s1g01759	98.6	1	BXJ2s1g01516	100	1	BXJ3s1g01745	98.6
Macma4_01_g18830	1	BXJ1s1g01760	95.8	1	BXJ2s1g01517	98.9	1	BXJ3s1g01746	98
Macma4_01_g18860	1	BXJ1s1g01762	95.1	1	BXJ2s1g01519	95.7	1	BXJ3s1g01748	96
Macma4_01_g18870	1	BXJ1s1g01763	98.7	1	BXJ2s1g01521	99.5	1	BXJ3s1g01749	99.5
Macma4_01_g18890	1	BXJ1s1g01764	100	1	BXJ2s1g01522	100	1	BXJ3s1g01755	97.9
Macma4_01_g18920	1	BXJ1s1g01766	95	1	BXJ2s1g01523	94.9	1	BXJ3s1g01754	97.3
Macma4_01_g18940	1	BXJ1s1g01767	98.6	1	BXJ2s1g01525	99.8	1	BXJ3s1g01757	98.4
Macma4_01_g18950	1	BXJ1s1g01768	100	1	BXJ2s1g01526	100	1	BXJ3s1g01758	97
Macma4_01_g18960	1	BXJ1s1g01769	98.5	1	BXJ2s1g01527	99.1	1	BXJ3s1g01759	92
Macma4_01_g18990	1	BXJ1s1g01779	98.6	1	BXJ2s1g01534	99.2	1	BXJ3s1g01767	99.5
Macma4_01_g19000	1	BXJ1s1g01773	99.6	1	BXJ2s1g01529	100	1	BXJ3s1g01763	98.4
Macma4_01_g19010	1	BXJ1s1g01774	99.6	1	BXJ2s1g01530	99.9	1	BXJ3s1g01764	99.8
Macma4_01_g19030	1	BXJ1s1g01776	88.1	1	BXJ2s1g01532	99.3	1	BXJ3s1g01765	89
Macma4_01_g19070	1	BXJ1s1g01782	100	1	BXJ2s1g01536	99.7	1	BXJ3s1g01769	99.5
Macma4_01_g19080	1	BXJ1s1g01785	96.6	1	BXJ2s1g01540	97.1	1	BXJ3s1g01771	98.9
Macma4_01_g19090	1	BXJ1s1g01787	86.6	1	BXJ2s1g01542	98.1	1	BXJ3s1g01772	97.2
Macma4_01_g19100	1	BXJ1s1g01789	99.7	1	BXJ2s1g01543	98.3	1	BXJ3s1g01774	99.1
Macma4_01_g19110	1	BXJ1s1g01790	97.6	1	BXJ2s1g01544	98	1	BXJ3s1g01775	94
Macma4_01_g19120	1	BXJ1s1g01793	99	1	BXJ2s1g01547	98.3	1	BXJ3s1g01779	94.2
Macma4_01_g19130	1	BXJ1s1g01794	99.8	1	BXJ2s1g01548	99.7	1	BXJ3s1g01780	100
Macma4_01_g19150	1	BXJ1s1g01795	99	1	BXJ2s1g01551	99.7	1	BXJ3s1g01782	99.5
Macma4_01_g19160	1	BXJ1s1g01796	97.9	1	BXJ2s1g01552	99.2	1	BXJ3s1g01783	98.4
Macma4_01_g19170	1	BXJ1s1g01797	95	1	BXJ2s1g01553	99.2	1	BXJ3s1g01784	99.2
Macma4_01_g19200	1	BXJ1s1g01801	98.4	1	BXJ2s1g01557	98.6	1	BXJ3s1g01789	97.1
Macma4_01_g19210	1	BXJ1s1g01802	100	1	BXJ2s1g01559	89.2	1	BXJ3s1g01791	89.2
Macma4_01_g19230	1	BXJ1s1g01804	89.2	1	BXJ2s1g01561	95.2	1	BXJ3s1g01793	98.8
Macma4_01_g19250	1	BXJ1s1g01806	98.4	1	BXJ2s1g01564	91.9	1	BXJ3s1g01795	100
Macma4_01_g19260	1	BXJ1s1g01807	97.2	1	BXJ2s1g01565	96.5	1	BXJ3s1g01797	98.3
Macma4_01_g19290	1	BXJ1s1g01808	100	1	BXJ2s1g01566	100	1	BXJ3s1g01798	100
Macma4_01_g19300	1	BXJ1s1g01809	98.4	1	BXJ2s1g01567	99.2	1	BXJ3s1g01799	99.2
Macma4_01_g19320	1	BXJ1s1g01812	99.4	1	BXJ2s1g01569	99.7	1	BXJ3s1g01803	99.3
Macma4_01_g19330	1	BXJ1s1g01813	99.4	1	BXJ2s1g01570	100	1	BXJ3s1g01804	100
Macma4_01_g19340	1	BXJ1s1g01814	96.6	1	BXJ2s1g01571	96.1	1	BXJ3s1g01805	96.3
Macma4_01_g19350	1	BXJ1s1g01815	97.1	1	BXJ2s1g01572	98.8	1	BXJ3s1g01806	97.9
Macma4_01_g19360	1	BXJ1s1g01817	97.9	1	BXJ2s1g01573	98.5	1	BXJ3s1g01807	97.9
Macma4_01_g19370	1	BXJ1s1g01818	95.3	1	BXJ2s1g01574	95.3	1	BXJ3s1g01808	90
Macma4_01_g19380	1	BXJ1s1g01820	97.4	1	BXJ2s1g01578	97.7	1	BXJ3s1g01812	97.7
Macma4_01_g19400	1	BXJ1s1g01822	99.9	1	BXJ2s1g01580	100	1	BXJ3s1g01815	99.9
Macma4_01_g19420	1	BXJ1s1g01824	97.5	1	BXJ2s1g01583	99.4	1	BXJ3s1g01818	98.1
Macma4_01_g19440	1	BXJ1s1g01825	99.8	1	BXJ2s1g01584	100	1	BXJ3s1g01819	99.1
Macma4_01_g19450	1	BXJ1s1g01826	99.3	1	BXJ2s1g01585	100	1	BXJ3s1g01820	99.4
Macma4_01_g19460	1	BXJ1s1g01827	98.3	1	BXJ2s1g01586	100	1	BXJ3s1g01821	96.5
Macma4_01_g19470	1	BXJ1s1g01828	99.1	1	BXJ2s1g01587	100	1	BXJ3s1g01823	99.5
Macma4_01_g19480	1	BXJ1s1g01829	99	1	BXJ2s1g01588	100	1	BXJ3s1g01824	99
Macma4_01_g19510	1	BXJ1s1g01832	98.2	1	BXJ2s1g01592	95.8	1	BXJ3s1g01826	95.6
Macma4_01_g19520	1	BXJ1s1g01835	89.4	1	BXJ2s1g01594	92.5	1	BXJ3s1g01829	90.5
Macma4_01_g19550	1	BXJ1s1g01837	96.7	1	BXJ2s1g01595	96.3	1	BXJ3s1g01830	95.2
Macma4_01_g19560	1	BXJ1s1g01840	98.5	1	BXJ2s1g01597	99.7	1	BXJ3s1g01832	97.6
Macma4_01_g19580	1	BXJ1s1g01841	91.7	1	BXJ2s1g01599	91.3	1	BXJ3s1g01835	88.9
Macma4_01_g19610	1	BXJ1s1g01843	98.8	1	BXJ2s1g01602	99.3	1	BXJ3s1g01837	99.2
Macma4_01_g19630	1	BXJ1s1g01846	98.6	1	BXJ2s1g01605	99.1	1	BXJ3s1g01838	98.6
Macma4_01_g19650	1	BXJ1s1g01848	98.6	1	BXJ2s1g01608	88.6	1	BXJ3s1g01841	97.4
Macma4_01_g19660	1	BXJ1s1g01849	99.8	1	BXJ2s1g01609	99.8	1	BXJ3s1g01843	99.3
Macma4_01_g19670	1	BXJ1s1g01850	98.7	1	BXJ2s1g01610	98.7	1	BXJ3s1g01844	98
Macma4_01_g19680	1	BXJ1s1g01851	98.9	1	BXJ2s1g01611	99.9	1	BXJ3s1g01845	99.8
Macma4_01_g19690	1	BXJ1s1g01853	99.7	1	BXJ2s1g01613	100	1	BXJ3s1g01847	99.7
Macma4_01_g19700	1	BXJ1s1g01854	97.2	1	BXJ2s1g01614	97.5	1	BXJ3s1g01848	95.7
Macma4_01_g19710	1	BXJ1s1g01855	99	1	BXJ2s1g01615	99	1	BXJ3s1g01849	99
Macma4_01_g19740	1	BXJ1s1g01858	96.9	1	BXJ2s1g01619	96.4	1	BXJ3s1g01854	96.4
Macma4_01_g19760	1	BXJ1s1g01859	97.7	1	BXJ2s1g01621	97.7	1	BXJ3s1g01856	96.6
Macma4_01_g19770	1	BXJ1s1g01860	100	1	BXJ2s1g01623	89.5	1	BXJ3s1g01857	96.4
Macma4_01_g19780	1	BXJ1s1g01861	97.7	1	BXJ2s1g01624	100	1	BXJ3s1g01858	98.3
Macma4_01_g19790	1	BXJ1s1g01864	99.6	1	BXJ2s1g01627	100	1	BXJ3s1g01861	99.4
Macma4_01_g19800	1	BXJ1s1g01865	100	1	BXJ2s1g01628	98.9	1	BXJ3s1g01862	98.7
Macma4_01_g19830	1	BXJ1s1g01870	99.4	1	BXJ2s1g01631	99.7	1	BXJ3s1g01866	98.8
Macma4_01_g19840	1	BXJ1s1g01871	96.5	1	BXJ2s1g01632	96.7	1	BXJ3s1g01867	95.6
Macma4_01_g19860	1	BXJ1s1g01872	98.9	1	BXJ2s1g01634	99.8	1	BXJ3s1g01870	99.4
Macma4_01_g19880	1	BXJ1s1g01874	98.3	1	BXJ2s1g01636	99	1	BXJ3s1g01872	98.9
Macma4_01_g19890	1	BXJ1s1g01875	88.7	1	BXJ2s1g01637	93.7	1	BXJ3s1g01873	93.7
Macma4_01_g19930	1	BXJ1s1g01878	97.5	1	BXJ2s1g01639	100	1	BXJ3s1g01877	97.8
Macma4_01_g19940	1	BXJ1s1g01880	96.2	1	BXJ2s1g01640	99.9	1	BXJ3s1g01878	99.8
Macma4_01_g19990	1	BXJ1s1g01883	100	1	BXJ2s1g01644	100	1	BXJ3s1g01880	100
Macma4_01_g20000	1	BXJ1s1g01884	99.6	1	BXJ2s1g01645	100	1	BXJ3s1g01881	98
Macma4_01_g20010	1	BXJ1s1g01885	87.1	1	BXJ2s1g01646	87.3	1	BXJ3s1g01882	86.2
Macma4_01_g20030	1	BXJ1s1g01887	99.8	1	BXJ2s1g01648	99.6	1	BXJ3s1g01883	99.4
Macma4_01_g20040	1	BXJ1s1g01889	93	1	BXJ2s1g01649	97.7	1	BXJ3s1g01885	93
Macma4_01_g20070	1	BXJ1s1g01893	98.3	1	BXJ2s1g01653	99.4	1	BXJ3s1g01888	98.6
Macma4_01_g20080	1	BXJ1s1g01894	99.6	1	BXJ2s1g01654	100	1	BXJ3s1g01889	99.6
Macma4_01_g20090	1	BXJ1s1g01895	99.6	1	BXJ2s1g01655	99.6	1	BXJ3s1g01890	99.6
Macma4_01_g20120	1	BXJ1s1g01897	98.9	1	BXJ2s1g01657	98.5	1	BXJ3s1g01893	98.9
Macma4_01_g20130	1	BXJ1s1g01899	99	1	BXJ2s1g01659	99	1	BXJ3s1g01895	100
Macma4_01_g20190	1	BXJ1s1g01901	93.2	1	BXJ2s1g01662	94.7	1	BXJ3s1g01897	93.7
Macma4_01_g20200	1	BXJ1s1g01903	99.7	1	BXJ2s1g01664	86.9	1	BXJ3s1g01899	99.7
Macma4_01_g20210	1	BXJ1s1g01905	90.6	1	BXJ2s1g01665	99	1	BXJ3s1g01900	97.8
Macma4_01_g20420	1	BXJ1s1g01909	96.5	1	BXJ2s1g01678	87.6	1	BXJ3s1g01905	86.9
Macma4_01_g20430	1	BXJ1s1g01910	100	1	BXJ2s1g01679	100	1	BXJ3s1g01906	100
Macma4_01_g20450	1	BXJ1s1g01912	98.3	1	BXJ2s1g01681	100	1	BXJ3s1g01907	97.6
Macma4_01_g20480	1	BXJ1s1g01916	88.1	1	BXJ2s1g01683	97.5	1	BXJ3s1g01909	91.2
Macma4_01_g20520	1	BXJ1s1g01919	98.2	1	BXJ2s1g01687	98.5	1	BXJ3s1g01912	96.7
Macma4_01_g20530	1	BXJ1s1g01920	98.2	1	BXJ2s1g01688	89.6	1	BXJ3s1g01913	99.7
Macma4_01_g20540	1	BXJ1s1g01921	93.8	1	BXJ2s1g01689	100	1	BXJ3s1g01914	93.8
Macma4_01_g20570	1	BXJ1s1g01926	99.4	1	BXJ2s1g01693	100	1	BXJ3s1g01918	98.8
Macma4_01_g20580	1	BXJ1s1g01927	99.2	1	BXJ2s1g01694	100	1	BXJ3s1g01919	95.6
Macma4_01_g20620	1	BXJ1s1g01930	95.1	1	BXJ2s1g01697	95.8	1	BXJ3s1g01923	95.6
Macma4_01_g20630	1	BXJ1s1g01931	88	1	BXJ2s1g01698	88.3	1	BXJ3s1g01925	85.4
Macma4_01_g20640	1	BXJ1s1g01932	99.5	1	BXJ2s1g01699	99.8	1	BXJ3s1g01926	99.1
Macma4_01_g20660	1	BXJ1s1g01933	100	1	BXJ2s1g01701	98	1	BXJ3s1g01928	98
Macma4_01_g20670	1	BXJ1s1g01934	89.4	1	BXJ2s1g01702	92.8	1	BXJ3s1g01929	92.4
Macma4_01_g20690	1	BXJ1s1g01936	99.7	1	BXJ2s1g01704	99.7	1	BXJ3s1g01931	99.7
Macma4_01_g20700	1	BXJ1s1g01938	98.9	1	BXJ2s1g01706	95.5	1	BXJ3s1g01933	98.9
Macma4_01_g20740	1	BXJ1s1g01940	98.1	1	BXJ2s1g01709	93.5	1	BXJ3s1g01936	98.7
Macma4_01_g20750	1	BXJ1s1g01944	98.9	1	BXJ2s1g01711	95.6	1	BXJ3s1g01940	98.9
Macma4_01_g20780	1	BXJ1s1g01948	93.9	1	BXJ2s1g01715	100	1	BXJ3s1g01945	93.9
Macma4_01_g20790	1	BXJ1s1g01949	97.7	1	BXJ2s1g01716	100	1	BXJ3s1g01946	96.1
Macma4_01_g20800	1	BXJ1s1g01951	98.5	1	BXJ2s1g01718	98.5	1	BXJ3s1g01948	98.1
Macma4_01_g20810	1	BXJ1s1g01953	99.2	1	BXJ2s1g01720	100	1	BXJ3s1g01950	99.2
Macma4_01_g20820	1	BXJ1s1g01954	96.2	1	BXJ2s1g01721	98.5	1	BXJ3s1g01951	97.6
Macma4_01_g20870	1	BXJ1s1g01955	99.4	1	BXJ2s1g01727	99.4	1	BXJ3s1g01954	98.8
Macma4_01_g20890	1	BXJ1s1g01958	89.6	1	BXJ2s1g01730	99.8	1	BXJ3s1g01956	95.9
Macma4_01_g21000	1	BXJ1s1g01970	86.5	1	BXJ2s1g01780	89.3	1	BXJ3s1g01959	87.3
Macma4_01_g21010	1	BXJ1s1g01972	95.7	1	BXJ2s1g01782	97.5	1	BXJ3s1g01961	96.7
Macma4_01_g21020	1	BXJ1s1g01973	99.8	1	BXJ2s1g01783	98.8	1	BXJ3s1g01962	99.5
Macma4_01_g21030	1	BXJ1s1g01974	98.3	1	BXJ2s1g01785	98.8	1	BXJ3s1g01963	98.2
Macma4_01_g21040	1	BXJ1s1g01976	100	1	BXJ2s1g01786	100	1	BXJ3s1g01965	99.6
Macma4_01_g21050	1	BXJ1s1g01977	99.7	1	BXJ2s1g01787	98.9	1	BXJ3s1g01966	99.2
Macma4_01_g21060	1	BXJ1s1g01978	99.5	1	BXJ2s1g01788	99.1	1	BXJ3s1g01967	99
Macma4_01_g21070	1	BXJ1s1g01979	95	1	BXJ2s1g01789	95	1	BXJ3s1g01968	95.5
Macma4_01_g21080	1	BXJ1s1g01981	100	1	BXJ2s1g01791	100	1	BXJ3s1g01970	100
Macma4_01_g21090	1	BXJ1s1g01982	99	1	BXJ2s1g01792	100	1	BXJ3s1g01971	98
Macma4_01_g21110	1	BXJ1s1g01984	95.6	1	BXJ2s1g01793	94.4	1	BXJ3s1g01973	95.5
Macma4_01_g21120	1	BXJ1s1g01985	91.9	1	BXJ2s1g01794	90.5	1	BXJ3s1g01974	91.9
Macma4_01_g21130	1	BXJ1s1g01987	93.1	1	BXJ2s1g01796	93.1	1	BXJ3s1g01976	99.4
Macma4_01_g21140	1	BXJ1s1g01988	98.9	1	BXJ2s1g01797	100	1	BXJ3s1g01977	100
Macma4_01_g21150	1	BXJ1s1g01989	93.7	1	BXJ2s1g01799	99.4	1	BXJ3s1g01979	94.2
Macma4_01_g21190	1	BXJ1s1g01994	99.5	1	BXJ2s1g01805	99.9	1	BXJ3s1g01984	99.5
Macma4_01_g21210	1	BXJ1s1g01998	99.4	1	BXJ2s1g01809	92.6	1	BXJ3s1g02046	98.7
Macma4_01_g21230	1	BXJ1s1g02000	98.9	1	BXJ2s1g01810	98.4	1	BXJ3s1g02047	98.4
Macma4_01_g21240	1	BXJ1s1g02001	91.1	1	BXJ2s1g01811	94	1	BXJ3s1g02048	90.2
Macma4_01_g21260	1	BXJ1s1g02003	97.4	1	BXJ2s1g01814	99.3	1	BXJ3s1g02050	94
Macma4_01_g21300	1	BXJ1s1g02004	97.7	1	BXJ2s1g01816	99.7	1	BXJ3s1g02052	97.8
Macma4_01_g21320	1	BXJ1s1g02006	97.2	1	BXJ2s1g01817	99.4	1	BXJ3s1g02054	97.8
Macma4_01_g21330	1	BXJ1s1g02007	96.7	1	BXJ2s1g01818	96.2	1	BXJ3s1g02056	95.2
Macma4_01_g21340	1	BXJ1s1g02008	99.3	1	BXJ2s1g01819	99.6	1	BXJ3s1g02058	99.3
Macma4_01_g21350	1	BXJ1s1g02009	99.5	1	BXJ2s1g01820	99.2	1	BXJ3s1g02059	99
Macma4_01_g21360	1	BXJ1s1g02010	85.4	1	BXJ2s1g01821	85.4	1	BXJ3s1g02060	85.7
Macma4_01_g21380	1	BXJ1s1g02012	99.6	1	BXJ2s1g01823	99.8	1	BXJ3s1g02061	99.6
Macma4_01_g21400	1	BXJ1s1g02013	99.5	1	BXJ2s1g01824	99.8	1	BXJ3s1g02062	98.9
Macma4_01_g21420	1	BXJ1s1g02015	98	1	BXJ2s1g01825	99.9	1	BXJ3s1g02064	86
Macma4_01_g21430	1	BXJ1s1g02016	99.5	1	BXJ2s1g01826	97.6	1	BXJ3s1g02065	100
Macma4_01_g21470	1	BXJ1s1g02021	94.6	1	BXJ2s1g01830	94.3	1	BXJ3s1g02069	94.6
Macma4_01_g21480	1	BXJ1s1g02022	99.3	1	BXJ2s1g01831	99	1	BXJ3s1g02070	99
Macma4_01_g21590	1	BXJ1s1g02023	90.9	1	BXJ2s1g01832	89	1	BXJ3s1g02071	91.1
Macma4_01_g21610	1	BXJ1s1g02027	93.9	1	BXJ2s1g01837	96.1	1	BXJ3s1g02076	92.8
Macma4_01_g21640	1	BXJ1s1g02029	98.7	1	BXJ2s1g01840	100	1	BXJ3s1g02079	89.3
Macma4_01_g21650	1	BXJ1s1g02030	98.9	1	BXJ2s1g01841	91.7	1	BXJ3s1g02080	98.7
Macma4_01_g21660	1	BXJ1s1g02031	99.4	1	BXJ2s1g01842	99.9	1	BXJ3s1g02081	99.3
Macma4_01_g21670	1	BXJ1s1g02033	88.4	1	BXJ2s1g01844	86.4	1	BXJ3s1g02083	86.9
Macma4_01_g21680	1	BXJ1s1g02034	100	1	BXJ2s1g01845	100	1	BXJ3s1g02084	100
Macma4_01_g21690	1	BXJ1s1g02035	83.8	1	BXJ2s1g01846	84.7	1	BXJ3s1g02085	80.3
Macma4_01_g21720	1	BXJ1s1g02039	98.7	1	BXJ2s1g01848	97.3	1	BXJ3s1g02087	98.1
Macma4_01_g21750	1	BXJ1s1g02041	99.3	1	BXJ2s1g01851	99.5	1	BXJ3s1g02090	98.6
Macma4_01_g21760	1	BXJ1s1g02042	99.2	1	BXJ2s1g01852	99.4	1	BXJ3s1g02091	96.1
Macma4_01_g21810	1	BXJ1s1g02048	100	1	BXJ2s1g01857	100	1	BXJ3s1g02097	100
Macma4_01_g21820	1	BXJ1s1g02050	94.1	1	BXJ2s1g01858	96.8	1	BXJ3s1g02099	90.1
Macma4_01_g21850	1	BXJ1s1g02053	99.4	1	BXJ2s1g01860	99.4	1	BXJ3s1g02102	99.4
Macma4_01_g21880	1	BXJ1s1g02056	99.8	1	BXJ2s1g01863	100	1	BXJ3s1g02105	99.2
Macma4_01_g21920	1	BXJ1s1g02059	99.3	1	BXJ2s1g01866	99.3	1	BXJ3s1g02109	99.3
Macma4_01_g21950	1	BXJ1s1g02073	97.9	1	BXJ2s1g01869	100	1	BXJ3s1g02111	98.3
Macma4_01_g21980	1	BXJ1s1g02066	93.7	1	BXJ2s1g01883	84.6	1	BXJ3s1g02114	92.3
Macma4_01_g22000	1	BXJ1s1g02068	85.5	1	BXJ2s1g01882	82.6	1	BXJ3s1g02117	80.6
Macma4_01_g22010	1	BXJ1s1g02069	91.1	1	BXJ2s1g01880	92.7	1	BXJ3s1g02118	91.1
Macma4_01_g22020	1	BXJ1s1g02070	92.3	1	BXJ2s1g01879	100	1	BXJ3s1g02119	100
Macma4_01_g22160	1	BXJ1s1g02075	98.2	1	BXJ2s1g01875	100	1	BXJ3s1g02124	97.7
Macma4_01_g22250	1	BXJ1s1g02063	97.1	1	BXJ2s1g01876	98.6	1	BXJ3s1g02110	98.6
Macma4_01_g22260	1	BXJ1s1g02078	98	1	BXJ2s1g01873	99.1	1	BXJ3s1g02126	97.4
Macma4_01_g22270	1	BXJ1s1g02079	93.4	1	BXJ2s1g01872	92.1	1	BXJ3s1g02128	91.4
Macma4_01_g22280	1	BXJ1s1g02080	96.4	1	BXJ2s1g01871	97.3	1	BXJ3s1g02127	99.5
Macma4_01_g22290	1	BXJ1s1g02082	99.1	1	BXJ2s1g01886	99.8	1	BXJ3s1g02130	99.2
Macma4_01_g22310	1	BXJ1s1g02085	85.3	1	BXJ2s1g01889	86.5	1	BXJ3s1g02133	85.7
Macma4_01_g22330	1	BXJ1s1g02087	99.2	1	BXJ2s1g01890	100	1	BXJ3s1g02134	97.5
Macma4_01_g22370	1	BXJ1s1g02089	99.3	1	BXJ2s1g01893	99.3	1	BXJ3s1g02137	98
Macma4_01_g22390	1	BXJ1s1g02090	99	1	BXJ2s1g01894	100	1	BXJ3s1g02138	99.5
Macma4_01_g22400	1	BXJ1s1g02091	96.2	1	BXJ2s1g01896	96.2	1	BXJ3s1g02139	96
Macma4_01_g22420	1	BXJ1s1g02094	99.2	1	BXJ2s1g01899	92.2	1	BXJ3s1g02141	91.7
Macma4_01_g22460	1	BXJ1s1g02095	95.8	1	BXJ2s1g01902	98.4	1	BXJ3s1g02142	97.6
Macma4_01_g22470	1	BXJ1s1g02096	100	1	BXJ2s1g01903	100	1	BXJ3s1g02143	100
Macma4_01_g22490	1	BXJ1s1g02099	92.5	1	BXJ2s1g01908	93.6	1	BXJ3s1g02146	92.7
Macma4_01_g22500	1	BXJ1s1g02098	99.6	1	BXJ2s1g01906	99.6	1	BXJ3s1g02145	99.6
Macma4_01_g22520	1	BXJ1s1g02101	99.8	1	BXJ2s1g01909	99.3	1	BXJ3s1g02148	100
Macma4_01_g22530	1	BXJ1s1g02102	86.6	1	BXJ2s1g01910	99.5	1	BXJ3s1g02149	99
Macma4_01_g22560	1	BXJ1s1g02105	98.4	1	BXJ2s1g01912	85.3	1	BXJ3s1g02151	92.9
Macma4_01_g22590	1	BXJ1s1g02107	100	1	BXJ2s1g01915	100	1	BXJ3s1g02155	100
Macma4_01_g22600	1	BXJ1s1g02108	99.8	1	BXJ2s1g01916	99.9	1	BXJ3s1g02156	99.8
Macma4_01_g22610	1	BXJ1s1g02110	98.4	1	BXJ2s1g01918	98.4	1	BXJ3s1g02159	98.9
Macma4_01_g22620	1	BXJ1s1g02134	92	1	BXJ2s1g01919	92	1	BXJ3s1g02160	92
Macma4_01_g22630	1	BXJ1s1g02133	100	1	BXJ2s1g01920	100	1	BXJ3s1g02176	100
Macma4_01_g22670	1	BXJ1s1g02132	96.4	1	BXJ2s1g01921	96	1	BXJ3s1g02175	95.8
Macma4_01_g22680	1	BXJ1s1g02131	95.4	1	BXJ2s1g01922	98.7	1	BXJ3s1g02174	100
Macma4_01_g22690	1	BXJ1s1g02129	100	1	BXJ2s1g01925	100	1	BXJ3s1g02171	99.8
Macma4_01_g22720	1	BXJ1s1g02125	100	1	BXJ2s1g01928	100	1	BXJ3s1g02166	100
Macma4_01_g22740	1	BXJ1s1g02123	96.5	1	BXJ2s1g01932	95.1	1	BXJ3s1g02163	96.1
Macma4_01_g22760	1	BXJ1s1g02116	99.1	1	BXJ2s1g01934	99.8	1	BXJ3s1g02161	99.3
Macma4_01_g22780	1	BXJ1s1g02114	99	1	BXJ2s1g01936	99.3	1	BXJ3s1g02178	99
Macma4_01_g22810	1	BXJ1s1g02113	99.3	1	BXJ2s1g01938	99.6	1	BXJ3s1g02179	99.5
Macma4_01_g22820	1	BXJ1s1g02112	100	1	BXJ2s1g01939	100	1	BXJ3s1g02180	99.8
Macma4_01_g22830	1	BXJ1s1g02111	98.6	1	BXJ2s1g01940	99.5	1	BXJ3s1g02181	99
Macma4_01_g23260	1	BXJ1s1g02136	99.5	1	BXJ2s1g01943	100	1	BXJ3s1g02184	99.5
Macma4_01_g23270	1	BXJ1s1g02137	99.3	1	BXJ2s1g01944	100	1	BXJ3s1g02185	100
Macma4_01_g23280	1	BXJ1s1g02138	99.3	1	BXJ2s1g01945	100	1	BXJ3s1g02186	99.6
Macma4_01_g23290	1	BXJ1s1g02140	95.3	1	BXJ2s1g01946	95.9	1	BXJ3s1g02779	95.7
Macma4_01_g23300	1	BXJ1s1g02141	100	1	BXJ2s1g01947	100	1	BXJ3s1g02778	100
Macma4_01_g23370	1	BXJ1s1g02143	98.7	1	BXJ2s1g01949	100	1	BXJ3s1g02776	92.6
Macma4_01_g23450	1	BXJ1s1g03212	99.2	1	BXJ2s1g01951	100	1	BXJ3s1g02781	99
Macma4_01_g23560	1	BXJ1s1g02170	98.1	1	BXJ2s1g01952	99.7	1	BXJ3s1g02765	98.1
Macma4_01_g23570	1	BXJ1s1g02168	97.6	1	BXJ2s1g01954	98.7	1	BXJ3s1g02766	97.4
Macma4_01_g23580	1	BXJ1s1g02167	99.2	1	BXJ2s1g01955	99.8	1	BXJ3s1g02767	99.5
Macma4_01_g23690	1	BXJ1s1g02162	99.1	1	BXJ2s1g01960	100	1	BXJ3s1g02771	98.4
Macma4_01_g23710	1	BXJ1s1g02160	97.9	1	BXJ2s1g01962	100	1	BXJ3s1g02773	98.3
Macma4_01_g23760	1	BXJ1s1g03217	98.3	1	BXJ2s1g01967	99.8	1	BXJ3s1g02784	95.9
Macma4_01_g23780	1	BXJ1s1g03215	98.7	1	BXJ2s1g01969	100	1	BXJ3s1g02785	99.1
Macma4_01_g23800	1	BXJ1s1g03214	99.1	1	BXJ2s1g01972	100	1	BXJ3s1g02787	99.8
Macma4_01_g23810	1	BXJ1s1g03223	99.3	1	BXJ2s1g01980	100	1	BXJ3s1g02788	100
Macma4_01_g23820	1	BXJ1s1g03221	98.6	1	BXJ2s1g01975	100	1	BXJ3s1g02789	98.6
Macma4_01_g23830	1	BXJ1s1g03220	100	1	BXJ2s1g01976	100	1	BXJ3s1g02790	99.3
Macma4_01_g23850	1	BXJ1s1g03218	100	1	BXJ2s1g01978	100	1	BXJ3s1g02792	100
Macma4_01_g23860	1	BXJ1s1g03222	92.3	1	BXJ2s1g01979	99.8	1	BXJ3s1g02793	99.5
Macma4_01_g23880	1	BXJ1s1g03224	99.4	1	BXJ2s1g01981	100	1	BXJ3s1g02795	98.2
Macma4_01_g23900	1	BXJ1s1g03225	89	1	BXJ2s1g01982	89.7	1	BXJ3s1g02797	89.4
Macma4_01_g23910	1	BXJ1s1g03227	97.8	1	BXJ2s1g01984	99.6	1	BXJ3s1g02799	97.4
Macma4_01_g23930	1	BXJ1s1g03230	94.9	1	BXJ2s1g01986	97.6	1	BXJ3s1g02801	94.9
Macma4_01_g23940	1	BXJ1s1g03231	98.2	1	BXJ2s1g01987	99	1	BXJ3s1g02802	98.2
Macma4_01_g23960	1	BXJ1s1g03233	100	1	BXJ2s1g01988	100	1	BXJ3s1g02803	100
Macma4_01_g24000	1	BXJ1s1g03235	98	1	BXJ2s1g01990	94.6	1	BXJ3s1g02808	98.2
Macma4_01_g24010	1	BXJ1s1g03236	97.6	1	BXJ2s1g01991	99.3	1	BXJ3s1g02807	99.1
Macma4_01_g24020	1	BXJ1s1g03237	94.1	1	BXJ2s1g01992	99.6	1	BXJ3s1g02806	94.1
Macma4_01_g24040	1	BXJ1s1g03239	99.2	1	BXJ2s1g01995	99.6	1	BXJ3s1g02805	99.3
Macma4_01_g24050	1	BXJ1s1g03240	96.3	1	BXJ2s1g01997	97.5	1	BXJ3s1g02804	96.3
Macma4_01_g24110	1	BXJ1s1g03242	97.9	1	BXJ2s1g02000	97.9	1	BXJ3s1g02814	97.9
Macma4_01_g24120	1	BXJ1s1g03243	98.8	1	BXJ2s1g02001	99	1	BXJ3s1g02815	98.2
Macma4_01_g24150	1	BXJ1s1g03245	99.8	1	BXJ2s1g02003	100	1	BXJ3s1g02817	99.5
Macma4_01_g24170	1	BXJ1s1g03247	99.3	1	BXJ2s1g02004	99.3	1	BXJ3s1g02819	98.7
Macma4_01_g24180	1	BXJ1s1g03248	83.4	1	BXJ2s1g02006	91.6	1	BXJ3s1g02820	97
Macma4_01_g24190	1	BXJ1s1g03249	84.6	1	BXJ2s1g02007	99.6	1	BXJ3s1g02821	96.8
Macma4_01_g24200	1	BXJ1s1g03250	87	1	BXJ2s1g02008	89.3	1	BXJ3s1g02822	98.7
Macma4_01_g24270	1	BXJ1s1g03256	94.4	1	BXJ2s1g02013	95.5	1	BXJ3s1g02830	94.5
Macma4_01_g24280	1	BXJ1s1g03258	98	1	BXJ2s1g02014	100	1	BXJ3s1g02832	100
Macma4_01_g24290	1	BXJ1s1g03259	99.5	1	BXJ2s1g02015	99.3	1	BXJ3s1g02833	99.5
Macma4_01_g24300	1	BXJ1s1g03260	99.4	1	BXJ2s1g02016	95.5	1	BXJ3s1g02834	95.5
Macma4_01_g24310	1	BXJ1s1g03261	100	1	BXJ2s1g02017	100	1	BXJ3s1g02837	100
Macma4_01_g24320	1	BXJ1s1g03262	99.3	1	BXJ2s1g02018	100	1	BXJ3s1g02838	99.7
Macma4_01_g24380	1	BXJ1s1g03263	100	1	BXJ2s1g02019	100	1	BXJ3s1g02839	100
Macma4_01_g24390	1	BXJ1s1g03264	99.7	1	BXJ2s1g02020	99.8	1	BXJ3s1g02840	99.8
Macma4_01_g24400	1	BXJ1s1g03266	99.8	1	BXJ2s1g02021	100	1	BXJ3s1g02841	99.9
Macma4_01_g24410	1	BXJ1s1g03267	98.8	1	BXJ2s1g02022	99.6	1	BXJ3s1g02842	99
Macma4_01_g24460	1	BXJ1s1g03271	91.3	1	BXJ2s1g02026	99.8	1	BXJ3s1g02846	96.3
Macma4_01_g24470	1	BXJ1s1g03272	97.2	1	BXJ2s1g02028	99.5	1	BXJ3s1g02847	95.3
Macma4_01_g24550	1	BXJ1s1g03274	99.6	1	BXJ2s1g02031	99.6	1	BXJ3s1g02849	99.7
Macma4_01_g24570	1	BXJ1s1g03276	95.5	1	BXJ2s1g02033	97.4	1	BXJ3s1g02851	96
Macma4_01_g24580	1	BXJ1s1g03278	98.9	1	BXJ2s1g02035	100	1	BXJ3s1g02853	98.9
Macma4_01_g24850	1	BXJ1s1g03281	100	1	BXJ2s1g02038	100	1	BXJ3s1g02856	99.3
Macma4_01_g24870	1	BXJ1s1g03284	89.1	1	BXJ2s1g02040	99.7	1	BXJ3s1g02859	98.8
Macma4_01_g24880	1	BXJ1s1g03285	99.1	1	BXJ2s1g02041	97.7	1	BXJ3s1g02860	97.7
Macma4_01_g24890	1	BXJ1s1g03286	98.8	1	BXJ2s1g02042	98.9	1	BXJ3s1g02861	98.7
Macma4_01_g24900	1	BXJ1s1g03287	86.2	1	BXJ2s1g02043	86.8	1	BXJ3s1g02862	86.5
Macma4_01_g24910	1	BXJ1s1g03288	99.6	1	BXJ2s1g02044	99.9	1	BXJ3s1g02863	99.7
Macma4_01_g24920	1	BXJ1s1g03289	98.7	1	BXJ2s1g02046	99.7	1	BXJ3s1g02864	98.7
Macma4_01_g24930	1	BXJ1s1g03291	99.1	1	BXJ2s1g02048	100	1	BXJ3s1g02866	99.1
Macma4_01_g24950	1	BXJ1s1g03293	98.6	1	BXJ2s1g02049	99.6	1	BXJ3s1g02867	99.4
Macma4_01_g24960	1	BXJ1s1g03292	99	1	BXJ2s1g02050	99.3	1	BXJ3s1g02868	99.2
Macma4_01_g24980	1	BXJ1s1g03294	99.2	1	BXJ2s1g02052	100	1	BXJ3s1g02870	100
Macma4_01_g25000	1	BXJ1s1g03297	99.2	1	BXJ2s1g02054	99.2	1	BXJ3s1g02872	100
Macma4_01_g25720	1	BXJ1s1g03304	99.1	1	BXJ2s1g02074	99.4	1	BXJ3s1g02913	98.4
Macma4_01_g25750	1	BXJ1s1g03308	99.8	1	BXJ2s1g02078	99.8	1	BXJ3s1g02917	99.8
Macma4_01_g25990	1	BXJ1s1g03309	95.9	1	BXJ2s1g02079	95.8	1	BXJ3s1g02919	96.6
Macma4_01_g26010	1	BXJ1s1g03312	85	1	BXJ2s1g02082	85.7	1	BXJ3s1g02922	96.3
Macma4_01_g26020	1	BXJ1s1g03313	98.7	1	BXJ2s1g02083	99	1	BXJ3s1g02923	98.7
Macma4_01_g26060	1	BXJ1s1g03318	92.1	1	BXJ2s1g02088	92.3	1	BXJ3s1g02928	92.1
Macma4_01_g26070	1	BXJ1s1g03319	98	1	BXJ2s1g02089	95.4	1	BXJ3s1g02929	92.8
Macma4_01_g26090	1	BXJ1s1g03320	98.5	1	BXJ2s1g02091	98.5	1	BXJ3s1g02930	98.1
Macma4_01_g26100	1	BXJ1s1g03321	93.6	1	BXJ2s1g02092	95	1	BXJ3s1g02931	95.7
Macma4_01_g26140	1	BXJ1s1g03322	98.1	1	BXJ2s1g02093	99.4	1	BXJ3s1g02933	99
Macma4_01_g26150	1	BXJ1s1g03324	95.8	1	BXJ2s1g02095	96.9	1	BXJ3s1g02935	95.5
Macma4_01_g26160	1	BXJ1s1g03326	98.3	1	BXJ2s1g02097	99.3	1	BXJ3s1g02936	97
Macma4_01_g26170	1	BXJ1s1g03329	98	1	BXJ2s1g02100	100	1	BXJ3s1g02939	97.3
Macma4_01_g26190	1	BXJ1s1g03331	89.3	1	BXJ2s1g02101	99.6	1	BXJ3s1g02941	89.8
Macma4_01_g26200	1	BXJ1s1g03332	87.6	1	BXJ2s1g02102	87.3	1	BXJ3s1g02942	87.9
Macma4_01_g26220	1	BXJ1s1g03335	95.4	1	BXJ2s1g02105	90.8	1	BXJ3s1g02945	95.7
Macma4_01_g26230	1	BXJ1s1g03338	97.2	1	BXJ2s1g02108	97.2	1	BXJ3s1g02948	97.1
Macma4_01_g26300	1	BXJ1s1g03340	99.2	1	BXJ2s1g02110	97.8	1	BXJ3s1g02950	99.2
Macma4_01_g26310	1	BXJ1s1g03341	99.3	1	BXJ2s1g02111	99.3	1	BXJ3s1g02951	98.7
Macma4_01_g26340	1	BXJ1s1g03344	98	1	BXJ2s1g02115	100	1	BXJ3s1g02955	99.7
Macma4_01_g26350	1	BXJ1s1g03345	98.5	1	BXJ2s1g02116	91.6	1	BXJ3s1g02956	90.1
Macma4_01_g26370	1	BXJ1s1g03347	95.8	1	BXJ2s1g02118	94.2	1	BXJ3s1g02958	97.2
Macma4_01_g26380	1	BXJ1s1g03349	99	1	BXJ2s1g02120	99	1	BXJ3s1g02960	98
Macma4_01_g26400	1	BXJ1s1g03351	98.6	1	BXJ2s1g02122	99.3	1	BXJ3s1g02962	98.6
Macma4_01_g26410	1	BXJ1s1g03352	93.6	1	BXJ2s1g02123	94.3	1	BXJ3s1g02964	92.2
Macma4_01_g26640	1	BXJ1s1g03355	98.4	1	BXJ2s1g02128	99.2	1	BXJ3s1g02974	100
Macma4_01_g26650	1	BXJ1s1g03358	97	1	BXJ2s1g02131	97.4	1	BXJ3s1g02975	93.3
Macma4_01_g26660	1	BXJ1s1g03359	99.5	1	BXJ2s1g02132	98.9	1	BXJ3s1g02976	98.6
Macma4_01_g26670	1	BXJ1s1g03360	97.5	1	BXJ2s1g02133	99.4	1	BXJ3s1g02977	99.4
Macma4_01_g26700	1	BXJ1s1g03364	94.6	1	BXJ2s1g02137	100	1	BXJ3s1g02979	100
Macma4_01_g26710	1	BXJ1s1g03365	99.3	1	BXJ2s1g02138	99.3	1	BXJ3s1g02980	99.3
Macma4_01_g26730	1	BXJ1s1g03366	99.5	1	BXJ2s1g02140	99.1	1	BXJ3s1g02982	98.2
Macma4_01_g26740	1	BXJ1s1g03367	98.8	1	BXJ2s1g02141	99.8	1	BXJ3s1g02983	99.5
Macma4_01_g26840	1	BXJ1s1g03370	99.7	1	BXJ2s1g02154	99.4	1	BXJ3s1g02984	99.7
Macma4_01_g26850	1	BXJ1s1g03371	99.2	1	BXJ2s1g02151	98.8	1	BXJ3s1g02985	99.4
Macma4_01_g26860	1	BXJ1s1g03372	94.6	1	BXJ2s1g02150	96	1	BXJ3s1g02986	94.9
Macma4_01_g26870	1	BXJ1s1g03373	98.6	1	BXJ2s1g02149	98.6	1	BXJ3s1g02987	98.3
Macma4_01_g26880	1	BXJ1s1g03375	96.5	1	BXJ2s1g02147	94.2	1	BXJ3s1g02989	96.2
Macma4_01_g26890	1	BXJ1s1g03376	100	1	BXJ2s1g02146	100	1	BXJ3s1g02990	100
Macma4_01_g26910	1	BXJ1s1g03377	98.4	1	BXJ2s1g02143	100	1	BXJ3s1g02992	99
Macma4_01_g26920	1	BXJ1s1g03379	98.2	1	BXJ2s1g02142	96.4	1	BXJ3s1g02994	94.5
Macma4_01_g26980	1	BXJ1s1g03382	98.9	1	BXJ2s1g02159	100	1	BXJ3s1g02997	99.6
Macma4_01_g26990	1	BXJ1s1g03383	99.8	1	BXJ2s1g02160	100	1	BXJ3s1g02998	99.8
Macma4_01_g27000	1	BXJ1s1g03384	88.5	1	BXJ2s1g02161	99.6	1	BXJ3s1g02999	88.8
Macma4_01_g27020	1	BXJ1s1g03386	98.3	1	BXJ2s1g02163	99.4	1	BXJ3s1g03001	99.2
Macma4_01_g27030	1	BXJ1s1g03387	99.3	1	BXJ2s1g02165	99.3	1	BXJ3s1g03002	99.3
Macma4_01_g27040	1	BXJ1s1g03388	100	1	BXJ2s1g02166	99.2	1	BXJ3s1g03003	100
Macma4_01_g27170	1	BXJ1s1g03402	97.9	1	BXJ2s1g02170	97.7	1	BXJ3s1g03004	97.2
Macma4_01_g27180	1	BXJ1s1g03403	100	1	BXJ2s1g02171	100	1	BXJ3s1g03005	100
Macma4_01_g27190	1	BXJ1s1g03404	98	1	BXJ2s1g02172	100	1	BXJ3s1g03006	99.3
Macma4_01_g27200	1	BXJ1s1g03405	99	1	BXJ2s1g02173	96.5	1	BXJ3s1g03007	97.8
Macma4_01_g27220	1	BXJ1s1g03407	87.9	1	BXJ2s1g02175	91.9	1	BXJ3s1g03009	92.5
Macma4_01_g27280	1	BXJ1s1g03411	99	1	BXJ2s1g02179	99.4	1	BXJ3s1g03012	99
Macma4_01_g27300	1	BXJ1s1g03415	99.3	1	BXJ2s1g02183	97.9	1	BXJ3s1g03017	98.3
Macma4_01_g27320	1	BXJ1s1g03416	98.4	1	BXJ2s1g02184	99.6	1	BXJ3s1g03018	98.8
Macma4_01_g27360	1	BXJ1s1g03421	88.6	1	BXJ2s1g02188	100	1	BXJ3s1g03022	98.6
Macma4_01_g27420	1	BXJ1s1g03426	93.2	1	BXJ2s1g02196	95.7	1	BXJ3s1g03033	93.2
Macma4_01_g27430	1	BXJ1s1g03427	100	1	BXJ2s1g02197	100	1	BXJ3s1g03034	100
Macma4_01_g27440	1	BXJ1s1g03428	93.2	1	BXJ2s1g02198	94.7	1	BXJ3s1g03035	98.6
Macma4_01_g27460	1	BXJ1s1g03431	95.3	1	BXJ2s1g02202	97.8	1	BXJ3s1g03040	94.7
Macma4_01_g27510	1	BXJ1s1g03437	89.2	1	BXJ2s1g02210	100	1	BXJ3s1g03045	92.9
Macma4_05_g17990	1	BXJ1s1g01458	82.9	1	BXJ2s1g01194	82.9	1	BXJ3s1g01434	82.9
Macma4_02_g00130	2	BXJ1s2g00194	97.9	2	BXJ2s2g00245	96.9	2	BXJ3s2g00234	96.9
Macma4_02_g00140	2	BXJ1s2g00195	97.5	2	BXJ2s2g00463	91.7	2	BXJ3s2g00233	97.1
Macma4_02_g00150	2	BXJ1s2g00197	100	2	BXJ2s2g00242	100	2	BXJ3s2g00230	100
Macma4_02_g00170	2	BXJ1s2g00199	88.2	2	BXJ2s2g00241	87.2	2	BXJ3s2g00229	87.2
Macma4_02_g00210	2	BXJ1s2g00190	99.2	2	BXJ2s2g00231	98.9	2	BXJ3s2g00222	97.7
Macma4_02_g00220	2	BXJ1s2g00189	100	2	BXJ2s2g00230	98.1	2	BXJ3s2g00221	98.7
Macma4_02_g00230	2	BXJ1s2g00188	89	2	BXJ2s2g00229	97.7	2	BXJ3s2g00220	91.1
Macma4_02_g00250	2	BXJ1s2g00186	98.9	2	BXJ2s2g00227	100	2	BXJ3s2g00216	98.9
Macma4_02_g00260	2	BXJ1s2g00185	99	2	BXJ2s2g00226	99	2	BXJ3s2g00215	98.2
Macma4_02_g00270	2	BXJ1s2g00184	99.7	2	BXJ2s2g00225	99.1	2	BXJ3s2g00214	97.4
Macma4_02_g00280	2	BXJ1s2g00183	96.8	2	BXJ2s2g00224	97.1	2	BXJ3s2g00213	96.6
Macma4_02_g00290	2	BXJ1s2g00182	94.5	2	BXJ2s2g00222	98.8	2	BXJ3s2g00212	91.1
Macma4_02_g00880	2	BXJ1s2g00178	98.2	2	BXJ2s2g00219	96.7	2	BXJ3s2g00210	97.1
Macma4_02_g00890	2	BXJ1s2g00177	95.4	2	BXJ2s2g00218	95.2	2	BXJ3s2g00209	95.8
Macma4_02_g00900	2	BXJ1s2g00175	92.9	2	BXJ2s2g00216	96.6	2	BXJ3s2g00207	94
Macma4_02_g00910	2	BXJ1s2g00174	99.6	2	BXJ2s2g00215	98.2	2	BXJ3s2g00206	99.4
Macma4_02_g00930	2	BXJ1s2g00170	93.8	2	BXJ2s2g00212	93.1	2	BXJ3s2g00202	96.1
Macma4_02_g00940	2	BXJ1s2g00169	96.7	2	BXJ2s2g00211	91.3	2	BXJ3s2g00201	91
Macma4_02_g00950	2	BXJ1s2g00168	97.8	2	BXJ2s2g00210	96.4	2	BXJ3s2g00200	97.3
Macma4_02_g00960	2	BXJ1s2g00166	100	2	BXJ2s2g00209	92.4	2	BXJ3s2g00199	93
Macma4_02_g00980	2	BXJ1s2g00165	100	2	BXJ2s2g00208	98.7	2	BXJ3s2g00198	100
Macma4_02_g01020	2	BXJ1s2g00164	98.7	2	BXJ2s2g00207	95.3	2	BXJ3s2g00197	97.5
Macma4_02_g01030	2	BXJ1s2g00163	100	2	BXJ2s2g00206	98.5	2	BXJ3s2g00196	99.6
Macma4_02_g01050	2	BXJ1s2g00160	100	2	BXJ2s2g00203	98.2	2	BXJ3s2g00194	96.4
Macma4_02_g01080	2	BXJ1s2g00158	91.8	2	BXJ2s2g00200	100	2	BXJ3s2g00192	100
Macma4_02_g01100	2	BXJ1s2g00156	100	2	BXJ2s2g00198	96.8	2	BXJ3s2g00190	95.2
Macma4_02_g01110	2	BXJ1s2g00155	84.7	2	BXJ2s2g00197	81.8	2	BXJ3s2g00189	93.6
Macma4_02_g01120	2	BXJ1s2g00152	94	2	BXJ2s2g00195	93.3	2	BXJ3s2g00187	93
Macma4_02_g01140	2	BXJ1s2g00150	99	2	BXJ2s2g00193	99.5	2	BXJ3s2g00185	100
Macma4_02_g01150	2	BXJ1s2g00149	100	2	BXJ2s2g00192	95.7	2	BXJ3s2g00184	96
Macma4_02_g01160	2	BXJ1s2g00147	80.7	2	BXJ2s2g00189	99.3	2	BXJ3s2g00183	86.5
Macma4_02_g01190	2	BXJ1s2g00142	99.3	2	BXJ2s2g00176	98.2	2	BXJ3s2g00176	99.3
Macma4_02_g01210	2	BXJ1s2g00139	99.5	2	BXJ2s2g00181	85.3	2	BXJ3s2g00173	99.6
Macma4_02_g01220	2	BXJ1s2g00138	99.5	2	BXJ2s2g00182	96.4	2	BXJ3s2g00172	98.8
Macma4_02_g01430	2	BXJ1s2g00136	82	2	BXJ2s2g00173	90.9	2	BXJ3s2g00167	94.4
Macma4_02_g01440	2	BXJ1s2g00135	94.4	2	BXJ2s2g00172	98.9	2	BXJ3s2g00166	95.9
Macma4_02_g01510	2	BXJ1s2g00134	100	2	BXJ2s2g00170	99.4	2	BXJ3s2g00164	98.8
Macma4_02_g01530	2	BXJ1s2g00133	100	2	BXJ2s2g00169	100	2	BXJ3s2g00163	100
Macma4_02_g01540	2	BXJ1s2g00132	99.5	2	BXJ2s2g00168	98.1	2	BXJ3s2g00162	98.3
Macma4_02_g01600	2	BXJ1s2g00131	99.6	2	BXJ2s2g00167	98.9	2	BXJ3s2g00161	100
Macma4_02_g01610	2	BXJ1s2g00130	99.2	2	BXJ2s2g00166	99	2	BXJ3s2g00160	99
Macma4_02_g01640	2	BXJ1s2g00125	98.8	2	BXJ2s2g00160	96.8	2	BXJ3s2g00155	96.5
Macma4_02_g01660	2	BXJ1s2g00124	91.9	2	BXJ2s2g00158	91.6	2	BXJ3s2g00154	91.2
Macma4_02_g01670	2	BXJ1s2g00123	100	2	BXJ2s2g00157	99.7	2	BXJ3s2g00153	100
Macma4_02_g01680	2	BXJ1s2g00122	99.7	2	BXJ2s2g00156	98.8	2	BXJ3s2g00152	99.1
Macma4_02_g01700	2	BXJ1s2g00119	92.6	2	BXJ2s2g00153	99.4	2	BXJ3s2g00149	99.2
Macma4_02_g01720	2	BXJ1s2g00115	100	2	BXJ2s2g00149	99.3	2	BXJ3s2g00145	99.3
Macma4_02_g01730	2	BXJ1s2g00114	100	2	BXJ2s2g00148	100	2	BXJ3s2g00144	93.3
Macma4_02_g01910	2	BXJ1s2g00110	95	2	BXJ2s2g00146	91.6	2	BXJ3s2g00138	96
Macma4_02_g01930	2	BXJ1s2g00109	99.5	2	BXJ2s2g00145	92.3	2	BXJ3s2g00137	99.5
Macma4_02_g01940	2	BXJ1s2g00108	89.3	2	BXJ2s2g00142	81.6	2	BXJ3s2g00136	89
Macma4_02_g01950	2	BXJ1s2g00107	99.8	2	BXJ2s2g00143	99.5	2	BXJ3s2g00135	99.5
Macma4_02_g01960	2	BXJ1s2g00106	81	2	BXJ2s2g00144	89.3	2	BXJ3s2g00113	90.2
Macma4_02_g01980	2	BXJ1s2g00105	99.5	2	BXJ2s2g00139	99	2	BXJ3s2g00115	99.5
Macma4_02_g01990	2	BXJ1s2g00103	90.7	2	BXJ2s2g00141	88.6	2	BXJ3s2g00117	90.3
Macma4_02_g02000	2	BXJ1s2g00101	100	2	BXJ2s2g00137	98.5	2	BXJ3s2g00118	98.5
Macma4_02_g02010	2	BXJ1s2g00100	89.3	2	BXJ2s2g00135	89	2	BXJ3s2g00120	89
Macma4_02_g02040	2	BXJ1s2g00099	92.6	2	BXJ2s2g00134	91.9	2	BXJ3s2g00121	92.2
Macma4_02_g02050	2	BXJ1s2g00097	98.9	2	BXJ2s2g00133	100	2	BXJ3s2g00132	97.4
Macma4_02_g02060	2	BXJ1s2g00096	99.7	2	BXJ2s2g00131	99.7	2	BXJ3s2g00124	93.6
Macma4_02_g02150	2	BXJ1s2g00095	92.9	2	BXJ2s2g00122	92.5	2	BXJ3s2g00130	92.7
Macma4_02_g02270	2	BXJ1s2g00093	100	2	BXJ2s2g00119	99.4	2	BXJ3s2g00112	100
Macma4_02_g02280	2	BXJ1s2g00091	100	2	BXJ2s2g00117	100	2	BXJ3s2g00110	99.7
Macma4_02_g02300	2	BXJ1s2g00088	100	2	BXJ2s2g00112	98.8	2	BXJ3s2g00107	99.4
Macma4_02_g02310	2	BXJ1s2g00087	99.3	2	BXJ2s2g00111	96.6	2	BXJ3s2g00106	97.2
Macma4_02_g02370	2	BXJ1s2g00082	99.1	2	BXJ2s2g00103	99.1	2	BXJ3s2g00101	99.7
Macma4_02_g02380	2	BXJ1s2g00081	98.7	2	BXJ2s2g00101	98.7	2	BXJ3s2g00098	94.8
Macma4_02_g02400	2	BXJ1s2g00080	100	2	BXJ2s2g00100	100	2	BXJ3s2g00097	100
Macma4_02_g02410	2	BXJ1s2g00078	99.7	2	BXJ2s2g00097	99.2	2	BXJ3s2g00094	99.5
Macma4_02_g02430	2	BXJ1s2g00077	92.4	2	BXJ2s2g00096	91	2	BXJ3s2g00093	90.7
Macma4_02_g02440	2	BXJ1s2g00075	99.5	2	BXJ2s2g00093	98.9	2	BXJ3s2g00092	98.9
Macma4_02_g02470	2	BXJ1s2g00071	92.6	2	BXJ2s2g00088	90.6	2	BXJ3s2g00086	91.6
Macma4_02_g02530	2	BXJ1s2g00070	88.2	2	BXJ2s2g00080	99.2	2	BXJ3s2g00085	87.2
Macma4_02_g02540	2	BXJ1s2g00069	100	2	BXJ2s2g00081	94.6	2	BXJ3s2g00083	99.9
Macma4_02_g02550	2	BXJ1s2g00068	96.3	2	BXJ2s2g00082	99.2	2	BXJ3s2g00082	98.8
Macma4_02_g02560	2	BXJ1s2g00066	90.6	2	BXJ2s2g00083	95.4	2	BXJ3s2g00081	99.4
Macma4_02_g02570	2	BXJ1s2g00065	100	2	BXJ2s2g00085	98.7	2	BXJ3s2g00080	98.7
Macma4_02_g02580	2	BXJ1s2g00064	100	2	BXJ2s2g00086	99.1	2	BXJ3s2g00079	99.7
Macma4_02_g02590	2	BXJ1s2g00063	100	2	BXJ2s2g00087	98.2	2	BXJ3s2g00078	99.3
Macma4_02_g02600	2	BXJ1s2g00062	97.1	2	BXJ2s2g00079	96.3	2	BXJ3s2g00077	96.9
Macma4_02_g02610	2	BXJ1s2g00060	90.4	2	BXJ2s2g00077	98.6	2	BXJ3s2g00075	99.3
Macma4_02_g02630	2	BXJ1s2g00058	99.8	2	BXJ2s2g00075	99.5	2	BXJ3s2g00073	99.5
Macma4_02_g02640	2	BXJ1s2g00056	99.1	2	BXJ2s2g00073	97.4	2	BXJ3s2g00071	97.4
Macma4_02_g02660	2	BXJ1s2g00053	100	2	BXJ2s2g00070	99.1	2	BXJ3s2g00068	97.4
Macma4_02_g02670	2	BXJ1s2g00052	100	2	BXJ2s2g00069	97.2	2	BXJ3s2g00067	99.7
Macma4_02_g02680	2	BXJ1s2g00049	97	2	BXJ2s2g00064	96.8	2	BXJ3s2g00063	97
Macma4_02_g02690	2	BXJ1s2g00047	96.9	2	BXJ2s2g00062	90.1	2	BXJ3s2g00061	94.5
Macma4_02_g02700	2	BXJ1s2g00046	100	2	BXJ2s2g00061	99.8	2	BXJ3s2g00060	99.6
Macma4_02_g02710	2	BXJ1s2g00045	99.6	2	BXJ2s2g00060	99.6	2	BXJ3s2g00059	99.3
Macma4_02_g02720	2	BXJ1s2g00044	100	2	BXJ2s2g00059	99.7	2	BXJ3s2g00058	100
Macma4_02_g02760	2	BXJ1s2g00039	99.9	2	BXJ2s2g00055	98.5	2	BXJ3s2g00041	99.1
Macma4_02_g02770	2	BXJ1s2g00038	100	2	BXJ2s2g00054	100	2	BXJ3s2g00042	100
Macma4_02_g02800	2	BXJ1s2g00036	100	2	BXJ2s2g00052	97.8	2	BXJ3s2g00044	99.3
Macma4_02_g02810	2	BXJ1s2g00034	100	2	BXJ2s2g00051	97.4	2	BXJ3s2g00045	97.4
Macma4_02_g02830	2	BXJ1s2g00033	100	2	BXJ2s2g00050	98.8	2	BXJ3s2g00048	96.8
Macma4_02_g02840	2	BXJ1s2g00032	99.7	2	BXJ2s2g00049	98.6	2	BXJ3s2g00049	99.7
Macma4_02_g02850	2	BXJ1s2g00030	99.8	2	BXJ2s2g00048	99.8	2	BXJ3s2g00050	99.8
Macma4_02_g02860	2	BXJ1s2g00029	100	2	BXJ2s2g00047	100	2	BXJ3s2g00051	100
Macma4_02_g02890	2	BXJ1s2g00023	99.1	2	BXJ2s2g00042	98.4	2	BXJ3s2g00038	98.4
Macma4_02_g02900	2	BXJ1s2g00022	94.6	2	BXJ2s2g00040	93.3	2	BXJ3s2g00036	98.3
Macma4_02_g02930	2	BXJ1s2g00021	100	2	BXJ2s2g00038	99.7	2	BXJ3s2g00034	100
Macma4_02_g02940	2	BXJ1s2g00020	96.9	2	BXJ2s2g00037	97.1	2	BXJ3s2g00033	97.3
Macma4_02_g02950	2	BXJ1s2g00019	85.3	2	BXJ2s2g00036	94.3	2	BXJ3s2g00032	92.2
Macma4_02_g02960	2	BXJ1s2g00018	100	2	BXJ2s2g00032	99.1	2	BXJ3s2g00030	99.1
Macma4_02_g03020	2	BXJ1s2g00014	99	2	BXJ2s2g00027	85.7	2	BXJ3s2g00026	100
Macma4_02_g03040	2	BXJ1s2g00013	100	2	BXJ2s2g00025	99.3	2	BXJ3s2g00024	99.3
Macma4_02_g03060	2	BXJ1s2g00011	100	2	BXJ2s2g00022	99.5	2	BXJ3s2g00021	99
Macma4_02_g03070	2	BXJ1s2g00010	100	2	BXJ2s2g00021	100	2	BXJ3s2g00020	98.4
Macma4_02_g03300	2	BXJ1s2g00004	100	2	BXJ2s2g00010	93.8	2	BXJ3s2g00014	94.9
Macma4_02_g03320	2	BXJ1s2g00003	99.5	2	BXJ2s2g00009	98.4	2	BXJ3s2g00013	82.8
Macma4_02_g03330	2	BXJ1s2g00002	97.2	2	BXJ2s2g00007	95.4	2	BXJ3s2g00012	97.1
Macma4_02_g03430	2	BXJ1s2g00207	96.6	2	BXJ2s2g00257	96.4	2	BXJ3s2g00002	100
Macma4_02_g03440	2	BXJ1s2g00208	100	2	BXJ2s2g00258	99.3	2	BXJ3s2g00001	99.3
Macma4_02_g03450	2	BXJ1s2g00209	100	2	BXJ2s2g00259	99.7	2	BXJ3s2g00242	99.3
Macma4_02_g03460	2	BXJ1s2g00210	100	2	BXJ2s2g00260	100	2	BXJ3s2g00244	100
Macma4_02_g03470	2	BXJ1s2g00211	100	2	BXJ2s2g00261	99.8	2	BXJ3s2g00245	99.2
Macma4_02_g03480	2	BXJ1s2g00213	97.2	2	BXJ2s2g00262	97.2	2	BXJ3s2g00248	97.2
Macma4_02_g03510	2	BXJ1s2g00216	99.6	2	BXJ2s2g00265	80.5	2	BXJ3s2g00251	99.2
Macma4_02_g03520	2	BXJ1s2g00217	83.6	2	BXJ2s2g00267	99.4	2	BXJ3s2g00252	99.4
Macma4_02_g03540	2	BXJ1s2g00219	93	2	BXJ2s2g00269	88.7	2	BXJ3s2g00254	88.5
Macma4_02_g03560	2	BXJ1s2g00221	99.6	2	BXJ2s2g00271	99.6	2	BXJ3s2g00256	99.6
Macma4_02_g03600	2	BXJ1s2g00224	100	2	BXJ2s2g00274	100	2	BXJ3s2g00259	96.9
Macma4_02_g03610	2	BXJ1s2g00226	99.7	2	BXJ2s2g00276	99.7	2	BXJ3s2g00262	100
Macma4_02_g03620	2	BXJ1s2g00227	99.3	2	BXJ2s2g00277	96.5	2	BXJ3s2g00263	97.9
Macma4_02_g03630	2	BXJ1s2g00228	98.3	2	BXJ2s2g00278	99.4	2	BXJ3s2g00264	99.4
Macma4_02_g03640	2	BXJ1s2g00231	90.7	2	BXJ2s2g00282	90.4	2	BXJ3s2g00267	91
Macma4_02_g03650	2	BXJ1s2g00232	95	2	BXJ2s2g00283	94.6	2	BXJ3s2g00268	93.7
Macma4_02_g03660	2	BXJ1s2g00233	94	2	BXJ2s2g00285	94	2	BXJ3s2g00270	89.8
Macma4_02_g03670	2	BXJ1s2g00234	99.8	2	BXJ2s2g00286	99.6	2	BXJ3s2g00271	99.6
Macma4_02_g03680	2	BXJ1s2g00235	86	2	BXJ2s2g00287	85.5	2	BXJ3s2g00272	86.8
Macma4_02_g03690	2	BXJ1s2g00236	99.5	2	BXJ2s2g00288	99.5	2	BXJ3s2g00274	99.5
Macma4_02_g03700	2	BXJ1s2g00237	99.1	2	BXJ2s2g00289	99.1	2	BXJ3s2g00275	99.2
Macma4_02_g03710	2	BXJ1s2g00240	83.9	2	BXJ2s2g00292	98.6	2	BXJ3s2g00278	97.8
Macma4_02_g03720	2	BXJ1s2g00241	100	2	BXJ2s2g00293	98	2	BXJ3s2g00279	96.1
Macma4_02_g03730	2	BXJ1s2g00242	99.6	2	BXJ2s2g00294	98.2	2	BXJ3s2g00280	98.3
Macma4_02_g03740	2	BXJ1s2g00243	100	2	BXJ2s2g00295	95.5	2	BXJ3s2g00281	96
Macma4_02_g03750	2	BXJ1s2g00244	99.4	2	BXJ2s2g00296	98.9	2	BXJ3s2g00282	99.2
Macma4_02_g03770	2	BXJ1s2g00246	100	2	BXJ2s2g00297	99	2	BXJ3s2g00283	99
Macma4_02_g03780	2	BXJ1s2g00247	98.8	2	BXJ2s2g00299	96.8	2	BXJ3s2g00285	96.6
Macma4_02_g03790	2	BXJ1s2g00250	96.9	2	BXJ2s2g00302	92.6	2	BXJ3s2g00288	98.4
Macma4_02_g03800	2	BXJ1s2g00251	91.2	2	BXJ2s2g00303	98.7	2	BXJ3s2g00289	97.7
Macma4_02_g03830	2	BXJ1s2g00253	100	2	BXJ2s2g00305	100	2	BXJ3s2g00290	100
Macma4_02_g03840	2	BXJ1s2g00254	96.2	2	BXJ2s2g00306	96.1	2	BXJ3s2g00291	99.2
Macma4_02_g03850	2	BXJ1s2g00255	100	2	BXJ2s2g00307	100	2	BXJ3s2g00292	100
Macma4_02_g03880	2	BXJ1s2g00258	91.1	2	BXJ2s2g00309	81.9	2	BXJ3s2g00295	98.8
Macma4_02_g03890	2	BXJ1s2g00259	94.1	2	BXJ2s2g00310	90.9	2	BXJ3s2g00296	93.5
Macma4_02_g03900	2	BXJ1s2g00260	99.5	2	BXJ2s2g00311	96.9	2	BXJ3s2g00297	96.9
Macma4_02_g03910	2	BXJ1s2g00261	96.7	2	BXJ2s2g00312	89	2	BXJ3s2g00298	89.9
Macma4_02_g03920	2	BXJ1s2g00262	92.4	2	BXJ2s2g00313	92.1	2	BXJ3s2g00299	92.4
Macma4_02_g03930	2	BXJ1s2g00264	95.2	2	BXJ2s2g00315	98	2	BXJ3s2g00301	98.2
Macma4_02_g03980	2	BXJ1s2g00267	93.8	2	BXJ2s2g00319	92.7	2	BXJ3s2g00305	91.2
Macma4_02_g04010	2	BXJ1s2g00269	92.7	2	BXJ2s2g00321	92.3	2	BXJ3s2g00306	92.5
Macma4_02_g04050	2	BXJ1s2g00273	98.6	2	BXJ2s2g00326	98.3	2	BXJ3s2g00312	98
Macma4_02_g04060	2	BXJ1s2g00276	99.6	2	BXJ2s2g00333	99.2	2	BXJ3s2g00313	99.6
Macma4_02_g04100	2	BXJ1s2g00278	97.3	2	BXJ2s2g00337	97.3	2	BXJ3s2g00316	97.3
Macma4_02_g04110	2	BXJ1s2g00279	100	2	BXJ2s2g00338	99.7	2	BXJ3s2g00317	99.7
Macma4_02_g04120	2	BXJ1s2g00281	98.9	2	BXJ2s2g00341	98.9	2	BXJ3s2g00319	98.6
Macma4_02_g04140	2	BXJ1s2g00283	99.6	2	BXJ2s2g00343	99.1	2	BXJ3s2g00322	98.5
Macma4_02_g04150	2	BXJ1s2g00284	99.9	2	BXJ2s2g00344	99.9	2	BXJ3s2g00324	99.9
Macma4_02_g04160	2	BXJ1s2g00286	95.5	2	BXJ2s2g00346	97.7	2	BXJ3s2g00326	97.4
Macma4_02_g04240	2	BXJ1s2g00290	100	2	BXJ2s2g00351	100	2	BXJ3s2g00331	96.8
Macma4_02_g04250	2	BXJ1s2g00291	100	2	BXJ2s2g00352	97.5	2	BXJ3s2g00332	98.9
Macma4_02_g04260	2	BXJ1s2g00292	100	2	BXJ2s2g00353	99.2	2	BXJ3s2g00333	99.9
Macma4_02_g04270	2	BXJ1s2g00293	99.8	2	BXJ2s2g00354	98.5	2	BXJ3s2g00334	99.1
Macma4_02_g04290	2	BXJ1s2g00294	100	2	BXJ2s2g00356	98.6	2	BXJ3s2g00335	99.8
Macma4_02_g04300	2	BXJ1s2g00295	91.5	2	BXJ2s2g00357	99.4	2	BXJ3s2g00336	94
Macma4_02_g04320	2	BXJ1s2g00296	100	2	BXJ2s2g00358	98.6	2	BXJ3s2g00337	99.1
Macma4_02_g04330	2	BXJ1s2g00297	100	2	BXJ2s2g00360	100	2	BXJ3s2g00339	98.7
Macma4_02_g04340	2	BXJ1s2g00298	98.3	2	BXJ2s2g00361	97	2	BXJ3s2g00341	97
Macma4_02_g04350	2	BXJ1s2g00299	96	2	BXJ2s2g00362	95.5	2	BXJ3s2g00342	95.5
Macma4_02_g04360	2	BXJ1s2g00300	96.6	2	BXJ2s2g00363	98.9	2	BXJ3s2g00343	99.6
Macma4_02_g04370	2	BXJ1s2g00301	84	2	BXJ2s2g00364	81.3	2	BXJ3s2g00344	92
Macma4_02_g04390	2	BXJ1s2g00304	96.1	2	BXJ2s2g00370	97.1	2	BXJ3s2g00348	94.8
Macma4_02_g04400	2	BXJ1s2g00305	99.7	2	BXJ2s2g00369	99	2	BXJ3s2g00349	99.7
Macma4_02_g04410	2	BXJ1s2g00306	100	2	BXJ2s2g00371	96.9	2	BXJ3s2g00351	95.7
Macma4_02_g04430	2	BXJ1s2g00308	100	2	BXJ2s2g00373	98.9	2	BXJ3s2g00353	99.1
Macma4_02_g04440	2	BXJ1s2g00309	97.1	2	BXJ2s2g00374	98.3	2	BXJ3s2g00354	89.8
Macma4_02_g04460	2	BXJ1s2g00311	100	2	BXJ2s2g00376	99.3	2	BXJ3s2g00356	100
Macma4_02_g04470	2	BXJ1s2g00312	100	2	BXJ2s2g00377	99.5	2	BXJ3s2g00357	100
Macma4_02_g04490	2	BXJ1s2g00313	100	2	BXJ2s2g00378	98.9	2	BXJ3s2g00358	97.7
Macma4_02_g04530	2	BXJ1s2g00315	94.5	2	BXJ2s2g00380	97.2	2	BXJ3s2g00360	94
Macma4_02_g04550	2	BXJ1s2g00316	98	2	BXJ2s2g00381	97.9	2	BXJ3s2g00361	97.6
Macma4_02_g04560	2	BXJ1s2g00317	98.3	2	BXJ2s2g00382	98.7	2	BXJ3s2g00362	98.7
Macma4_02_g04570	2	BXJ1s2g00318	100	2	BXJ2s2g00383	89.2	2	BXJ3s2g00364	91.5
Macma4_02_g04580	2	BXJ1s2g00320	99.4	2	BXJ2s2g00384	99.2	2	BXJ3s2g00365	99.4
Macma4_02_g04590	2	BXJ1s2g00321	96.5	2	BXJ2s2g00385	97.7	2	BXJ3s2g00366	97
Macma4_02_g04600	2	BXJ1s2g00323	100	2	BXJ2s2g00388	99.7	2	BXJ3s2g00367	98.4
Macma4_02_g04660	2	BXJ1s2g00325	100	2	BXJ2s2g00391	99.5	2	BXJ3s2g00368	98.9
Macma4_02_g04670	2	BXJ1s2g00326	100	2	BXJ2s2g00393	100	2	BXJ3s2g00369	100
Macma4_02_g04680	2	BXJ1s2g00327	99.3	2	BXJ2s2g00394	98.5	2	BXJ3s2g00370	98.5
Macma4_02_g04720	2	BXJ1s2g00330	99.5	2	BXJ2s2g00397	99.7	2	BXJ3s2g00373	99.5
Macma4_02_g04740	2	BXJ1s2g00334	96.2	2	BXJ2s2g00400	97.2	2	BXJ3s2g00375	99.5
Macma4_02_g04760	2	BXJ1s2g00336	99.4	2	BXJ2s2g00402	99.9	2	BXJ3s2g00377	100
Macma4_02_g04790	2	BXJ1s2g00341	93.8	2	BXJ2s2g00408	96.9	2	BXJ3s2g00382	92.1
Macma4_02_g04810	2	BXJ1s2g00343	100	2	BXJ2s2g00410	98.2	2	BXJ3s2g00384	100
Macma4_02_g04840	2	BXJ1s2g00344	100	2	BXJ2s2g00411	99	2	BXJ3s2g00385	99.7
Macma4_02_g04850	2	BXJ1s2g00345	100	2	BXJ2s2g00412	100	2	BXJ3s2g00386	100
Macma4_02_g04890	2	BXJ1s2g00347	96.3	2	BXJ2s2g00414	98.7	2	BXJ3s2g00388	98.7
Macma4_02_g04930	2	BXJ1s2g00348	99.3	2	BXJ2s2g00416	99.3	2	BXJ3s2g00390	99.3
Macma4_02_g04940	2	BXJ1s2g00351	99.5	2	BXJ2s2g00418	99.2	2	BXJ3s2g00392	99.5
Macma4_02_g04950	2	BXJ1s2g00350	97.4	2	BXJ2s2g00417	97.9	2	BXJ3s2g00391	97.9
Macma4_02_g04990	2	BXJ1s2g00354	98.7	2	BXJ2s2g00423	99	2	BXJ3s2g00398	98.5
Macma4_02_g05030	2	BXJ1s2g00358	99	2	BXJ2s2g00426	96.3	2	BXJ3s2g00403	99.3
Macma4_02_g05040	2	BXJ1s2g00360	85.2	2	BXJ2s2g00428	85.2	2	BXJ3s2g00405	85.2
Macma4_02_g05050	2	BXJ1s2g00361	88.7	2	BXJ2s2g00429	98.9	2	BXJ3s2g00407	95.5
Macma4_02_g05070	2	BXJ1s2g00363	99	2	BXJ2s2g00432	98.8	2	BXJ3s2g00410	98.6
Macma4_02_g05080	2	BXJ1s2g00365	99.8	2	BXJ2s2g00434	99.5	2	BXJ3s2g00412	99
Macma4_02_g05090	2	BXJ1s2g00364	100	2	BXJ2s2g00433	99.6	2	BXJ3s2g00411	99.2
Macma4_02_g05120	2	BXJ1s2g00367	99.6	2	BXJ2s2g00436	99.2	2	BXJ3s2g00414	99.2
Macma4_02_g05130	2	BXJ1s2g00368	99.1	2	BXJ2s2g00437	100	2	BXJ3s2g00415	100
Macma4_02_g05140	2	BXJ1s2g00369	98.7	2	BXJ2s2g00438	99.7	2	BXJ3s2g00416	99.5
Macma4_02_g05150	2	BXJ1s2g00370	98.2	2	BXJ2s2g00439	98.2	2	BXJ3s2g00417	97.9
Macma4_02_g05170	2	BXJ1s2g00371	100	2	BXJ2s2g00440	98.9	2	BXJ3s2g00418	100
Macma4_02_g05180	2	BXJ1s2g00372	98.6	2	BXJ2s2g00441	99.3	2	BXJ3s2g00419	99
Macma4_02_g05190	2	BXJ1s2g00373	100	2	BXJ2s2g00442	100	2	BXJ3s2g00420	100
Macma4_02_g05210	2	BXJ1s2g00374	98	2	BXJ2s2g00443	98	2	BXJ3s2g00421	98.4
Macma4_02_g05220	2	BXJ1s2g00375	100	2	BXJ2s2g00444	100	2	BXJ3s2g00422	99.5
Macma4_02_g05230	2	BXJ1s2g00376	99.9	2	BXJ2s2g00445	100	2	BXJ3s2g00423	99.9
Macma4_02_g05270	2	BXJ1s2g00377	84.3	2	BXJ2s2g00448	91.2	2	BXJ3s2g00427	97.3
Macma4_02_g05290	2	BXJ1s2g00378	90.7	2	BXJ2s2g00451	88.4	2	BXJ3s2g00429	94
Macma4_02_g05300	2	BXJ1s2g00379	90.2	2	BXJ2s2g00452	99.3	2	BXJ3s2g00430	99.3
Macma4_02_g05310	2	BXJ1s2g00380	96.2	2	BXJ2s2g00453	95.2	2	BXJ3s2g00431	96.2
Macma4_02_g05330	2	BXJ1s2g00382	95.6	2	BXJ2s2g00455	98.6	2	BXJ3s2g00433	95.6
Macma4_02_g05340	2	BXJ1s2g00384	99.5	2	BXJ2s2g00457	99.4	2	BXJ3s2g00435	82.8
Macma4_02_g05360	2	BXJ1s2g00386	94.4	2	BXJ2s2g00460	95.2	2	BXJ3s2g00437	95.8
Macma4_02_g05370	2	BXJ1s2g00387	86.2	2	BXJ2s2g00461	85.9	2	BXJ3s2g00438	86.5
Macma4_02_g05380	2	BXJ1s2g00388	100	2	BXJ2s2g00462	100	2	BXJ3s2g00439	81.6
Macma4_02_g05410	2	BXJ1s2g00390	96.8	2	BXJ2s2g00465	96.8	2	BXJ3s2g00442	93.4
Macma4_02_g05420	2	BXJ1s2g00391	87.4	2	BXJ2s2g00466	86.4	2	BXJ3s2g00443	87
Macma4_02_g05430	2	BXJ1s2g00392	99.6	2	BXJ2s2g00467	93	2	BXJ3s2g00444	94.9
Macma4_02_g05440	2	BXJ1s2g00393	99.8	2	BXJ2s2g00468	98.4	2	BXJ3s2g00445	99.3
Macma4_02_g05460	2	BXJ1s2g00394	97	2	BXJ2s2g00469	98.5	2	BXJ3s2g00446	98.5
Macma4_02_g05470	2	BXJ1s2g00395	97.7	2	BXJ2s2g00470	96.7	2	BXJ3s2g00447	97.9
Macma4_02_g05480	2	BXJ1s2g00396	99.8	2	BXJ2s2g00471	99.8	2	BXJ3s2g00448	99.6
Macma4_02_g05490	2	BXJ1s2g00397	98.2	2	BXJ2s2g00472	98.7	2	BXJ3s2g00449	100
Macma4_02_g05500	2	BXJ1s2g00404	89.4	2	BXJ2s2g00479	99.7	2	BXJ3s2g00456	99.9
Macma4_02_g05510	2	BXJ1s2g00398	99	2	BXJ2s2g00473	96.4	2	BXJ3s2g00450	97.4
Macma4_02_g05530	2	BXJ1s2g00402	91.1	2	BXJ2s2g00476	91.9	2	BXJ3s2g00454	91.9
Macma4_02_g05540	2	BXJ1s2g00403	99.2	2	BXJ2s2g00477	99.3	2	BXJ3s2g00455	99.5
Macma4_02_g05580	2	BXJ1s2g00407	98.2	2	BXJ2s2g00482	98.2	2	BXJ3s2g00458	98.2
Macma4_02_g05600	2	BXJ1s2g00409	98.4	2	BXJ2s2g00485	98.3	2	BXJ3s2g00462	98.4
Macma4_02_g05610	2	BXJ1s2g00410	98.6	2	BXJ2s2g00486	98.6	2	BXJ3s2g00463	98.7
Macma4_02_g05630	2	BXJ1s2g00411	99.5	2	BXJ2s2g00487	99.5	2	BXJ3s2g00464	99.8
Macma4_02_g05640	2	BXJ1s2g00412	96	2	BXJ2s2g00488	98.7	2	BXJ3s2g00465	97.2
Macma4_02_g05650	2	BXJ1s2g00413	96.4	2	BXJ2s2g00489	96.4	2	BXJ3s2g00466	96.4
Macma4_02_g05670	2	BXJ1s2g00415	91.3	2	BXJ2s2g00492	90.1	2	BXJ3s2g00469	90.1
Macma4_02_g05690	2	BXJ1s2g00417	99.8	2	BXJ2s2g00493	99.6	2	BXJ3s2g00470	92.2
Macma4_02_g05710	2	BXJ1s2g00418	100	2	BXJ2s2g00494	97.7	2	BXJ3s2g00471	98.7
Macma4_02_g05730	2	BXJ1s2g00420	90.1	2	BXJ2s2g00496	87.8	2	BXJ3s2g00473	91.7
Macma4_02_g05740	2	BXJ1s2g00421	100	2	BXJ2s2g00497	99.6	2	BXJ3s2g00474	99.6
Macma4_02_g05750	2	BXJ1s2g00422	100	2	BXJ2s2g00498	98.6	2	BXJ3s2g00475	99.5
Macma4_02_g05760	2	BXJ1s2g00423	99.2	2	BXJ2s2g00499	99	2	BXJ3s2g00476	99.1
Macma4_02_g05770	2	BXJ1s2g00426	94.5	2	BXJ2s2g00502	94.3	2	BXJ3s2g00479	99.6
Macma4_02_g05780	2	BXJ1s2g00424	97.1	2	BXJ2s2g00500	97.1	2	BXJ3s2g00477	80.7
Macma4_02_g05810	2	BXJ1s2g00428	99.7	2	BXJ2s2g00503	99.7	2	BXJ3s2g00480	99.7
Macma4_02_g05820	2	BXJ1s2g00429	99.3	2	BXJ2s2g00504	99.3	2	BXJ3s2g00481	99.3
Macma4_02_g05840	2	BXJ1s2g00432	99.3	2	BXJ2s2g00507	99.8	2	BXJ3s2g00484	99.4
Macma4_02_g05860	2	BXJ1s2g00433	99.5	2	BXJ2s2g00508	99.5	2	BXJ3s2g00486	99.3
Macma4_02_g05880	2	BXJ1s2g00435	95.2	2	BXJ2s2g00510	94.7	2	BXJ3s2g00488	95
Macma4_02_g05890	2	BXJ1s2g00436	98.7	2	BXJ2s2g00511	99.2	2	BXJ3s2g00489	89.8
Macma4_02_g05910	2	BXJ1s2g00437	98.1	2	BXJ2s2g00512	89.4	2	BXJ3s2g00490	88.2
Macma4_02_g05920	2	BXJ1s2g00438	100	2	BXJ2s2g00513	100	2	BXJ3s2g00491	99.6
Macma4_02_g05930	2	BXJ1s2g00439	94.8	2	BXJ2s2g00514	94.8	2	BXJ3s2g00492	94.8
Macma4_02_g05960	2	BXJ1s2g00441	99	2	BXJ2s2g00518	96.7	2	BXJ3s2g00494	97.3
Macma4_02_g05980	2	BXJ1s2g00444	97.2	2	BXJ2s2g00520	98.6	2	BXJ3s2g00496	97.7
Macma4_02_g05990	2	BXJ1s2g00445	94.3	2	BXJ2s2g00521	100	2	BXJ3s2g00497	99.6
Macma4_02_g06000	2	BXJ1s2g00446	95.7	2	BXJ2s2g00522	94.2	2	BXJ3s2g00498	100
Macma4_02_g06020	2	BXJ1s2g00447	97.7	2	BXJ2s2g00523	98	2	BXJ3s2g00499	97.6
Macma4_02_g06030	2	BXJ1s2g00448	98.8	2	BXJ2s2g00524	98.8	2	BXJ3s2g00500	98.8
Macma4_02_g06040	2	BXJ1s2g00450	96.6	2	BXJ2s2g00526	96.6	2	BXJ3s2g00502	99.3
Macma4_02_g06060	2	BXJ1s2g00451	99	2	BXJ2s2g00527	92.1	2	BXJ3s2g00503	91.1
Macma4_02_g06070	2	BXJ1s2g00452	97.7	2	BXJ2s2g00528	97.4	2	BXJ3s2g00504	97.4
Macma4_02_g06110	2	BXJ1s2g00455	100	2	BXJ2s2g00531	100	2	BXJ3s2g00507	100
Macma4_02_g06120	2	BXJ1s2g00456	93.1	2	BXJ2s2g00532	98.3	2	BXJ3s2g00508	92.8
Macma4_02_g06130	2	BXJ1s2g00457	99.2	2	BXJ2s2g00533	99.7	2	BXJ3s2g00509	99.5
Macma4_02_g06140	2	BXJ1s2g00458	97.8	2	BXJ2s2g00534	100	2	BXJ3s2g00510	100
Macma4_02_g06150	2	BXJ1s2g00459	100	2	BXJ2s2g00535	98.9	2	BXJ3s2g00511	98.9
Macma4_02_g06160	2	BXJ1s2g00461	93	2	BXJ2s2g00537	93.3	2	BXJ3s2g00514	93
Macma4_02_g06170	2	BXJ1s2g00462	97	2	BXJ2s2g00538	91.3	2	BXJ3s2g00515	90.6
Macma4_02_g06190	2	BXJ1s2g00463	96	2	BXJ2s2g00539	93.3	2	BXJ3s2g00516	93.3
Macma4_02_g06200	2	BXJ1s2g00464	99.7	2	BXJ2s2g00540	99.6	2	BXJ3s2g00517	99.6
Macma4_02_g06210	2	BXJ1s2g00466	98.7	2	BXJ2s2g00541	95.1	2	BXJ3s2g00518	94.3
Macma4_02_g06850	2	BXJ1s2g00530	97.8	2	BXJ2s2g00608	97.4	2	BXJ3s2g00520	97.4
Macma4_02_g06860	2	BXJ1s2g00531	100	2	BXJ2s2g00609	97.2	2	BXJ3s2g00521	97.2
Macma4_02_g06880	2	BXJ1s2g00532	98.5	2	BXJ2s2g00611	97	2	BXJ3s2g00523	97.9
Macma4_02_g06930	2	BXJ1s2g00539	100	2	BXJ2s2g00616	100	2	BXJ3s2g00528	100
Macma4_02_g06940	2	BXJ1s2g00540	100	2	BXJ2s2g00617	92.4	2	BXJ3s2g00529	93.9
Macma4_02_g06980	2	BXJ1s2g00543	95.2	2	BXJ2s2g00622	97.5	2	BXJ3s2g00533	95.4
Macma4_02_g07010	2	BXJ1s2g00544	99.8	2	BXJ2s2g00624	99.6	2	BXJ3s2g00535	100
Macma4_02_g07020	2	BXJ1s2g00545	100	2	BXJ2s2g00625	97.7	2	BXJ3s2g00536	100
Macma4_02_g07040	2	BXJ1s2g00546	100	2	BXJ2s2g00626	99.4	2	BXJ3s2g00537	99.6
Macma4_02_g07050	2	BXJ1s2g00548	95.5	2	BXJ2s2g00628	95.3	2	BXJ3s2g00539	94.5
Macma4_02_g07060	2	BXJ1s2g00549	100	2	BXJ2s2g00629	99.3	2	BXJ3s2g00540	99.6
Macma4_02_g07070	2	BXJ1s2g00550	100	2	BXJ2s2g00631	99.3	2	BXJ3s2g00541	100
Macma4_02_g07100	2	BXJ1s2g00553	92.9	2	BXJ2s2g00634	92.9	2	BXJ3s2g00545	91.8
Macma4_02_g07110	2	BXJ1s2g00555	99.5	2	BXJ2s2g00637	100	2	BXJ3s2g00547	99.5
Macma4_02_g07120	2	BXJ1s2g00558	99.1	2	BXJ2s2g00640	99.1	2	BXJ3s2g00550	99.1
Macma4_02_g07130	2	BXJ1s2g00560	94.3	2	BXJ2s2g00642	97.8	2	BXJ3s2g00552	95.3
Macma4_02_g07140	2	BXJ1s2g00561	97	2	BXJ2s2g00643	97	2	BXJ3s2g00553	96.3
Macma4_02_g07160	2	BXJ1s2g00564	90.5	2	BXJ2s2g00647	99.2	2	BXJ3s2g00556	91
Macma4_02_g07170	2	BXJ1s2g00565	100	2	BXJ2s2g00648	99.2	2	BXJ3s2g00557	99.2
Macma4_02_g07180	2	BXJ1s2g00567	92.9	2	BXJ2s2g00652	92.4	2	BXJ3s2g00562	91.7
Macma4_02_g07190	2	BXJ1s2g00566	100	2	BXJ2s2g00650	97.1	2	BXJ3s2g00560	99.3
Macma4_02_g07240	2	BXJ1s2g00570	88.2	2	BXJ2s2g00655	97.1	2	BXJ3s2g00566	88.2
Macma4_02_g07250	2	BXJ1s2g00571	96.6	2	BXJ2s2g00656	96.6	2	BXJ3s2g00567	97
Macma4_02_g07260	2	BXJ1s2g00572	99.3	2	BXJ2s2g00657	98.6	2	BXJ3s2g00568	98.6
Macma4_02_g07270	2	BXJ1s2g00573	100	2	BXJ2s2g00658	98.6	2	BXJ3s2g00569	97.8
Macma4_02_g07280	2	BXJ1s2g00574	100	2	BXJ2s2g00660	99.6	2	BXJ3s2g00571	99.6
Macma4_02_g07290	2	BXJ1s2g00575	96.7	2	BXJ2s2g00661	95.4	2	BXJ3s2g00572	96.9
Macma4_02_g07310	2	BXJ1s2g00577	99.8	2	BXJ2s2g00663	99.8	2	BXJ3s2g00574	99.8
Macma4_02_g07330	2	BXJ1s2g00579	100	2	BXJ2s2g00666	97.8	2	BXJ3s2g00577	100
Macma4_02_g07370	2	BXJ1s2g00582	90.8	2	BXJ2s2g00669	89	2	BXJ3s2g00579	89.8
Macma4_02_g07390	2	BXJ1s2g00583	99.5	2	BXJ2s2g00670	99.5	2	BXJ3s2g00580	99.5
Macma4_02_g07400	2	BXJ1s2g00584	99.4	2	BXJ2s2g00671	100	2	BXJ3s2g00581	98.2
Macma4_02_g07430	2	BXJ1s2g00586	100	2	BXJ2s2g00673	98	2	BXJ3s2g00583	99.3
Macma4_02_g07440	2	BXJ1s2g00587	96.9	2	BXJ2s2g00675	99.1	2	BXJ3s2g00584	96.4
Macma4_02_g07460	2	BXJ1s2g00589	100	2	BXJ2s2g00677	99.7	2	BXJ3s2g00586	98.5
Macma4_02_g07490	2	BXJ1s2g00592	96.3	2	BXJ2s2g00680	95.6	2	BXJ3s2g00590	96.3
Macma4_02_g07510	2	BXJ1s2g00594	87.6	2	BXJ2s2g00682	87.6	2	BXJ3s2g00592	87.6
Macma4_02_g07520	2	BXJ1s2g00595	99.2	2	BXJ2s2g00684	83.6	2	BXJ3s2g00593	99.4
Macma4_02_g07530	2	BXJ1s2g00596	100	2	BXJ2s2g00685	99.7	2	BXJ3s2g00594	100
Macma4_02_g07560	2	BXJ1s2g00597	99.6	2	BXJ2s2g00687	99.7	2	BXJ3s2g00595	99.1
Macma4_02_g07570	2	BXJ1s2g00598	92.9	2	BXJ2s2g00688	92.4	2	BXJ3s2g00596	82.9
Macma4_02_g07580	2	BXJ1s2g00599	98.7	2	BXJ2s2g00689	98.3	2	BXJ3s2g00597	99.3
Macma4_02_g07610	2	BXJ1s2g00600	99.4	2	BXJ2s2g00690	98.8	2	BXJ3s2g00598	88.8
Macma4_02_g07630	2	BXJ1s2g00602	100	2	BXJ2s2g00692	99.7	2	BXJ3s2g00600	100
Macma4_02_g07640	2	BXJ1s2g00603	97.9	2	BXJ2s2g00693	97.4	2	BXJ3s2g00602	97.7
Macma4_02_g07650	2	BXJ1s2g00604	99.5	2	BXJ2s2g00694	99.1	2	BXJ3s2g00603	99.8
Macma4_02_g07670	2	BXJ1s2g00605	98.3	2	BXJ2s2g00695	98.9	2	BXJ3s2g00605	98.4
Macma4_02_g07680	2	BXJ1s2g00606	99.4	2	BXJ2s2g00696	98.3	2	BXJ3s2g00606	99.4
Macma4_02_g07690	2	BXJ1s2g00607	97.5	2	BXJ2s2g00697	99.5	2	BXJ3s2g00607	97.9
Macma4_02_g07700	2	BXJ1s2g00608	88.7	2	BXJ2s2g00698	97.6	2	BXJ3s2g00609	98.7
Macma4_02_g07720	2	BXJ1s2g00611	87.9	2	BXJ2s2g00701	98.1	2	BXJ3s2g00612	96.6
Macma4_02_g07730	2	BXJ1s2g00612	99.8	2	BXJ2s2g00702	99.4	2	BXJ3s2g00616	82
Macma4_02_g07740	2	BXJ1s2g00613	100	2	BXJ2s2g00703	99.3	2	BXJ3s2g00617	99.3
Macma4_02_g07750	2	BXJ1s2g00615	93.4	2	BXJ2s2g00705	99.2	2	BXJ3s2g00619	97
Macma4_02_g07760	2	BXJ1s2g00616	93.1	2	BXJ2s2g00706	98.9	2	BXJ3s2g00620	99.4
Macma4_02_g07790	2	BXJ1s2g00617	99.3	2	BXJ2s2g00708	99.3	2	BXJ3s2g00622	99.5
Macma4_02_g07810	2	BXJ1s2g00619	100	2	BXJ2s2g00711	98.3	2	BXJ3s2g00625	100
Macma4_02_g07820	2	BXJ1s2g00622	97	2	BXJ2s2g00714	97	2	BXJ3s2g00628	99.2
Macma4_02_g07830	2	BXJ1s2g00623	94.9	2	BXJ2s2g00715	97.5	2	BXJ3s2g00629	98.3
Macma4_02_g07850	2	BXJ1s2g00625	97.6	2	BXJ2s2g00717	95	2	BXJ3s2g00631	97.7
Macma4_02_g07930	2	BXJ1s2g00628	97.2	2	BXJ2s2g00721	97.9	2	BXJ3s2g00637	96.5
Macma4_02_g07950	2	BXJ1s2g00630	99.4	2	BXJ2s2g00724	98.8	2	BXJ3s2g00640	99.4
Macma4_02_g07960	2	BXJ1s2g00631	100	2	BXJ2s2g00725	87.3	2	BXJ3s2g00641	95.9
Macma4_02_g07990	2	BXJ1s2g00632	96.7	2	BXJ2s2g00726	94	2	BXJ3s2g00642	96.9
Macma4_02_g08020	2	BXJ1s2g00635	93.1	2	BXJ2s2g00727	97.3	2	BXJ3s2g00644	98.3
Macma4_02_g08030	2	BXJ1s2g00636	100	2	BXJ2s2g00728	98.9	2	BXJ3s2g00645	99.6
Macma4_02_g08050	2	BXJ1s2g00637	92	2	BXJ2s2g00730	91.6	2	BXJ3s2g00646	91.8
Macma4_02_g08060	2	BXJ1s2g00638	92.8	2	BXJ2s2g00732	95.1	2	BXJ3s2g00648	92.7
Macma4_02_g08070	2	BXJ1s2g00639	99.3	2	BXJ2s2g00733	96.7	2	BXJ3s2g00649	99.5
Macma4_02_g08080	2	BXJ1s2g00640	100	2	BXJ2s2g00734	100	2	BXJ3s2g00650	99.3
Macma4_02_g08100	2	BXJ1s2g00642	99.8	2	BXJ2s2g00735	99.4	2	BXJ3s2g00652	98.7
Macma4_02_g08120	2	BXJ1s2g00643	99.3	2	BXJ2s2g00736	99.7	2	BXJ3s2g00653	99.7
Macma4_02_g08130	2	BXJ1s2g00644	98	2	BXJ2s2g00738	97.5	2	BXJ3s2g00654	97.7
Macma4_02_g08190	2	BXJ1s2g00648	89.9	2	BXJ2s2g00745	98	2	BXJ3s2g00658	97.5
Macma4_02_g08200	2	BXJ1s2g00649	99.6	2	BXJ2s2g00746	88.5	2	BXJ3s2g00659	99.6
Macma4_02_g08230	2	BXJ1s2g00651	98.2	2	BXJ2s2g00750	99.6	2	BXJ3s2g00662	97.5
Macma4_02_g08240	2	BXJ1s2g00652	98.4	2	BXJ2s2g00751	99.4	2	BXJ3s2g00663	99
Macma4_02_g08250	2	BXJ1s2g00654	95.3	2	BXJ2s2g00753	92.5	2	BXJ3s2g00665	94.9
Macma4_02_g08290	2	BXJ1s2g00658	98.4	2	BXJ2s2g00757	99.2	2	BXJ3s2g00673	98.7
Macma4_02_g08300	2	BXJ1s2g00660	96.9	2	BXJ2s2g00760	94.7	2	BXJ3s2g00676	98.6
Macma4_02_g08310	2	BXJ1s2g00670	99.3	2	BXJ2s2g00773	98.7	2	BXJ3s2g00686	94.6
Macma4_02_g08330	2	BXJ1s2g00662	96	2	BXJ2s2g00761	96.1	2	BXJ3s2g00678	95.9
Macma4_02_g08350	2	BXJ1s2g00663	98.3	2	BXJ2s2g00763	98.6	2	BXJ3s2g00679	98.9
Macma4_02_g08360	2	BXJ1s2g00664	97.9	2	BXJ2s2g00764	99.2	2	BXJ3s2g00680	97.7
Macma4_02_g08370	2	BXJ1s2g00666	97.3	2	BXJ2s2g00766	94.3	2	BXJ3s2g00681	91.3
Macma4_02_g08380	2	BXJ1s2g00667	100	2	BXJ2s2g00769	99	2	BXJ3s2g00682	100
Macma4_02_g08400	2	BXJ1s2g00668	83.8	2	BXJ2s2g00771	98.7	2	BXJ3s2g00684	83.5
Macma4_02_g08410	2	BXJ1s2g00669	98.6	2	BXJ2s2g00772	88.4	2	BXJ3s2g00685	87.6
Macma4_02_g08420	2	BXJ1s2g00674	92.7	2	BXJ2s2g00774	98.5	2	BXJ3s2g00687	98.9
Macma4_02_g08440	2	BXJ1s2g00676	93.2	2	BXJ2s2g00775	98.9	2	BXJ3s2g00689	99.3
Macma4_02_g08450	2	BXJ1s2g00677	98.6	2	BXJ2s2g00776	98.6	2	BXJ3s2g00690	98.6
Macma4_02_g08460	2	BXJ1s2g00678	98.5	2	BXJ2s2g00777	96.7	2	BXJ3s2g00691	95.6
Macma4_02_g08480	2	BXJ1s2g00680	100	2	BXJ2s2g00778	100	2	BXJ3s2g00693	100
Macma4_02_g08490	2	BXJ1s2g00681	96.1	2	BXJ2s2g00779	100	2	BXJ3s2g00694	98.6
Macma4_02_g08510	2	BXJ1s2g00683	92.6	2	BXJ2s2g00781	92.1	2	BXJ3s2g00697	92.6
Macma4_02_g08520	2	BXJ1s2g00684	97.5	2	BXJ2s2g00782	96.9	2	BXJ3s2g00698	97.2
Macma4_02_g08550	2	BXJ1s2g00687	92.3	2	BXJ2s2g00785	97.3	2	BXJ3s2g00701	97.6
Macma4_02_g08560	2	BXJ1s2g00688	92.3	2	BXJ2s2g00786	97.4	2	BXJ3s2g00702	92.1
Macma4_02_g08570	2	BXJ1s2g00689	100	2	BXJ2s2g00787	99.3	2	BXJ3s2g00703	100
Macma4_02_g08580	2	BXJ1s2g00690	99.3	2	BXJ2s2g00788	98.7	2	BXJ3s2g00704	99.1
Macma4_02_g08600	2	BXJ1s2g00693	97.3	2	BXJ2s2g00791	94.7	2	BXJ3s2g00707	95.6
Macma4_02_g08620	2	BXJ1s2g00695	95.4	2	BXJ2s2g00792	95.8	2	BXJ3s2g00709	89.5
Macma4_02_g08630	2	BXJ1s2g00698	99.1	2	BXJ2s2g00796	97.9	2	BXJ3s2g00712	92.5
Macma4_02_g08650	2	BXJ1s2g00700	100	2	BXJ2s2g00798	99.9	2	BXJ3s2g00713	99.9
Macma4_02_g08680	2	BXJ1s2g00703	100	2	BXJ2s2g00800	99.4	2	BXJ3s2g00716	99.7
Macma4_02_g08690	2	BXJ1s2g00704	99.8	2	BXJ2s2g00801	86.2	2	BXJ3s2g00717	98.3
Macma4_02_g08700	2	BXJ1s2g00705	100	2	BXJ2s2g00802	99.2	2	BXJ3s2g00718	97.1
Macma4_02_g08720	2	BXJ1s2g00707	91.3	2	BXJ2s2g00804	100	2	BXJ3s2g00721	99.6
Macma4_02_g08730	2	BXJ1s2g00708	100	2	BXJ2s2g00805	99.4	2	BXJ3s2g00722	100
Macma4_02_g08740	2	BXJ1s2g00709	95.8	2	BXJ2s2g00806	97.7	2	BXJ3s2g00723	99.5
Macma4_02_g08780	2	BXJ1s2g00713	99	2	BXJ2s2g00809	94.4	2	BXJ3s2g00726	95
Macma4_02_g08790	2	BXJ1s2g00714	98.7	2	BXJ2s2g00810	98.8	2	BXJ3s2g00727	97.7
Macma4_02_g08810	2	BXJ1s2g00716	88.2	2	BXJ2s2g00812	87.4	2	BXJ3s2g00729	88.2
Macma4_02_g08820	2	BXJ1s2g00719	99.2	2	BXJ2s2g00815	99.4	2	BXJ3s2g00731	99.6
Macma4_02_g08850	2	BXJ1s2g00721	97.5	2	BXJ2s2g00817	95.2	2	BXJ3s2g00733	98.8
Macma4_02_g08860	2	BXJ1s2g00722	88.8	2	BXJ2s2g00818	93.5	2	BXJ3s2g00734	94.2
Macma4_02_g08880	2	BXJ1s2g00725	97.8	2	BXJ2s2g00821	97.8	2	BXJ3s2g00736	96.9
Macma4_02_g08890	2	BXJ1s2g00726	89.9	2	BXJ2s2g00822	89.3	2	BXJ3s2g00737	90.2
Macma4_02_g08910	2	BXJ1s2g00727	99	2	BXJ2s2g00823	100	2	BXJ3s2g00738	100
Macma4_02_g08920	2	BXJ1s2g00728	98.6	2	BXJ2s2g00824	100	2	BXJ3s2g00739	95.7
Macma4_02_g08930	2	BXJ1s2g00729	100	2	BXJ2s2g00825	98.6	2	BXJ3s2g00740	100
Macma4_02_g08940	2	BXJ1s2g00730	94.6	2	BXJ2s2g00826	94.6	2	BXJ3s2g00741	98.6
Macma4_02_g08960	2	BXJ1s2g00732	99.6	2	BXJ2s2g00828	99.3	2	BXJ3s2g00742	99.7
Macma4_02_g08980	2	BXJ1s2g00736	95.9	2	BXJ2s2g00832	95.9	2	BXJ3s2g00746	95.9
Macma4_02_g09000	2	BXJ1s2g00737	90.4	2	BXJ2s2g00833	90.4	2	BXJ3s2g00747	90.4
Macma4_02_g09020	2	BXJ1s2g00741	94.8	2	BXJ2s2g00837	93.6	2	BXJ3s2g00750	93.3
Macma4_02_g09050	2	BXJ1s2g00742	84.9	2	BXJ2s2g00838	87.6	2	BXJ3s2g00751	92.9
Macma4_02_g09060	2	BXJ1s2g00744	94.6	2	BXJ2s2g00840	94.6	2	BXJ3s2g00753	93.8
Macma4_02_g09080	2	BXJ1s2g00746	100	2	BXJ2s2g00842	100	2	BXJ3s2g00755	99.1
Macma4_02_g09090	2	BXJ1s2g00749	86.5	2	BXJ2s2g00845	94	2	BXJ3s2g00758	94
Macma4_02_g09100	2	BXJ1s2g00750	100	2	BXJ2s2g00847	99.8	2	BXJ3s2g00760	99.8
Macma4_02_g09110	2	BXJ1s2g00752	100	2	BXJ2s2g00849	91.6	2	BXJ3s2g00762	99.3
Macma4_02_g09120	2	BXJ1s2g00753	95.5	2	BXJ2s2g00850	94.9	2	BXJ3s2g00763	95.5
Macma4_02_g09130	2	BXJ1s2g00754	97.4	2	BXJ2s2g00852	93	2	BXJ3s2g00764	97.4
Macma4_02_g09140	2	BXJ1s2g00755	100	2	BXJ2s2g00853	100	2	BXJ3s2g00765	100
Macma4_02_g09150	2	BXJ1s2g00756	98.7	2	BXJ2s2g00854	91.2	2	BXJ3s2g00766	89.5
Macma4_02_g09160	2	BXJ1s2g00757	100	2	BXJ2s2g00855	99.3	2	BXJ3s2g00767	100
Macma4_02_g09170	2	BXJ1s2g00758	100	2	BXJ2s2g00856	99.6	2	BXJ3s2g00768	94.9
Macma4_02_g09180	2	BXJ1s2g00759	97.9	2	BXJ2s2g00857	97.9	2	BXJ3s2g00769	97.6
Macma4_02_g09210	2	BXJ1s2g00761	99.8	2	BXJ2s2g00859	98.5	2	BXJ3s2g00771	99.6
Macma4_02_g09240	2	BXJ1s2g00762	100	2	BXJ2s2g00861	99.5	2	BXJ3s2g00773	99.6
Macma4_02_g09250	2	BXJ1s2g00763	100	2	BXJ2s2g00863	100	2	BXJ3s2g00774	100
Macma4_02_g09270	2	BXJ1s2g00764	100	2	BXJ2s2g00864	99.5	2	BXJ3s2g00775	95.5
Macma4_02_g09300	2	BXJ1s2g00768	97.9	2	BXJ2s2g00868	98.2	2	BXJ3s2g00781	99.6
Macma4_02_g09320	2	BXJ1s2g00769	100	2	BXJ2s2g00870	99.4	2	BXJ3s2g00782	100
Macma4_02_g09340	2	BXJ1s2g00771	94.9	2	BXJ2s2g00872	94.4	2	BXJ3s2g00784	96.4
Macma4_02_g09350	2	BXJ1s2g00772	96.3	2	BXJ2s2g00873	95.8	2	BXJ3s2g00785	96
Macma4_02_g09360	2	BXJ1s2g00773	99.3	2	BXJ2s2g00874	99	2	BXJ3s2g00787	100
Macma4_02_g09370	2	BXJ1s2g00774	98.7	2	BXJ2s2g00875	97.2	2	BXJ3s2g00788	99.1
Macma4_02_g09380	2	BXJ1s2g00775	99.7	2	BXJ2s2g00876	99.4	2	BXJ3s2g00789	99.7
Macma4_02_g09390	2	BXJ1s2g00776	82.5	2	BXJ2s2g00877	82.3	2	BXJ3s2g00790	82.1
Macma4_02_g09400	2	BXJ1s2g00777	99.4	2	BXJ2s2g00878	99.2	2	BXJ3s2g00791	99.2
Macma4_02_g09410	2	BXJ1s2g00778	99.8	2	BXJ2s2g00879	99.3	2	BXJ3s2g00792	99.3
Macma4_02_g09420	2	BXJ1s2g00779	97.2	2	BXJ2s2g00880	97.2	2	BXJ3s2g00793	97.2
Macma4_02_g09430	2	BXJ1s2g00780	93.2	2	BXJ2s2g00881	92.7	2	BXJ3s2g00794	92.1
Macma4_02_g09440	2	BXJ1s2g00781	99.2	2	BXJ2s2g00882	98.6	2	BXJ3s2g00795	99.4
Macma4_02_g09450	2	BXJ1s2g00782	87.3	2	BXJ2s2g00883	93.8	2	BXJ3s2g00796	97
Macma4_02_g09460	2	BXJ1s2g00783	99.5	2	BXJ2s2g00884	99.5	2	BXJ3s2g00797	99.6
Macma4_02_g09470	2	BXJ1s2g00787	93.4	2	BXJ2s2g00886	91.7	2	BXJ3s2g00801	91.4
Macma4_02_g09480	2	BXJ1s2g00788	87.4	2	BXJ2s2g00887	82.8	2	BXJ3s2g00802	91.1
Macma4_02_g09490	2	BXJ1s2g00789	99.4	2	BXJ2s2g00890	100	2	BXJ3s2g00803	98.9
Macma4_02_g09500	2	BXJ1s2g00790	98.1	2	BXJ2s2g00891	99.1	2	BXJ3s2g00804	100
Macma4_02_g09510	2	BXJ1s2g00791	100	2	BXJ2s2g00892	99.5	2	BXJ3s2g00805	100
Macma4_02_g09520	2	BXJ1s2g00792	93.7	2	BXJ2s2g00893	93.5	2	BXJ3s2g00806	93.7
Macma4_02_g09530	2	BXJ1s2g00794	99.7	2	BXJ2s2g00895	98.8	2	BXJ3s2g00808	99.7
Macma4_02_g09550	2	BXJ1s2g00795	96	2	BXJ2s2g00896	93.3	2	BXJ3s2g00810	93.3
Macma4_02_g09560	2	BXJ1s2g00796	100	2	BXJ2s2g00897	99.2	2	BXJ3s2g00811	99.2
Macma4_02_g09570	2	BXJ1s2g00797	87.5	2	BXJ2s2g00898	88.1	2	BXJ3s2g00812	97.4
Macma4_02_g09580	2	BXJ1s2g00799	91.9	2	BXJ2s2g00900	92.5	2	BXJ3s2g00814	91.3
Macma4_02_g09590	2	BXJ1s2g00801	97.5	2	BXJ2s2g00902	97.5	2	BXJ3s2g00816	97.2
Macma4_02_g09600	2	BXJ1s2g00802	99.5	2	BXJ2s2g00903	98.5	2	BXJ3s2g00817	99.5
Macma4_02_g09640	2	BXJ1s2g00805	89.3	2	BXJ2s2g00906	98.4	2	BXJ3s2g00819	99.1
Macma4_02_g09650	2	BXJ1s2g00806	99.8	2	BXJ2s2g00907	98	2	BXJ3s2g00821	100
Macma4_02_g09670	2	BXJ1s2g00807	99.3	2	BXJ2s2g00908	98.5	2	BXJ3s2g00822	99.6
Macma4_02_g09680	2	BXJ1s2g00808	98.4	2	BXJ2s2g00909	98.4	2	BXJ3s2g00823	98.8
Macma4_02_g09690	2	BXJ1s2g00809	100	2	BXJ2s2g00910	100	2	BXJ3s2g00824	99.3
Macma4_02_g09700	2	BXJ1s2g00810	98.2	2	BXJ2s2g00911	99.4	2	BXJ3s2g00825	100
Macma4_02_g09710	2	BXJ1s2g00812	97.5	2	BXJ2s2g00912	97.4	2	BXJ3s2g00826	99.4
Macma4_02_g09730	2	BXJ1s2g00814	99.9	2	BXJ2s2g00915	96.2	2	BXJ3s2g00828	97.1
Macma4_02_g09760	2	BXJ1s2g00816	96.6	2	BXJ2s2g00919	100	2	BXJ3s2g00831	96.4
Macma4_02_g09770	2	BXJ1s2g00818	99.6	2	BXJ2s2g00920	99.2	2	BXJ3s2g00832	99.6
Macma4_02_g09780	2	BXJ1s2g00819	98.5	2	BXJ2s2g00921	98.5	2	BXJ3s2g00834	100
Macma4_02_g09790	2	BXJ1s2g00820	98.5	2	BXJ2s2g00922	96.1	2	BXJ3s2g00835	100
Macma4_02_g09800	2	BXJ1s2g00821	83	2	BXJ2s2g00925	100	2	BXJ3s2g00837	100
Macma4_02_g09820	2	BXJ1s2g00823	100	2	BXJ2s2g00926	100	2	BXJ3s2g00838	100
Macma4_02_g09880	2	BXJ1s2g00833	86.1	2	BXJ2s2g00927	82.6	2	BXJ3s2g00850	85.9
Macma4_02_g09890	2	BXJ1s2g00834	98	2	BXJ2s2g00928	98	2	BXJ3s2g00851	98
Macma4_02_g09930	2	BXJ1s2g00836	100	2	BXJ2s2g00930	100	2	BXJ3s2g00854	100
Macma4_02_g09970	2	BXJ1s2g00840	97.3	2	BXJ2s2g00933	96.8	2	BXJ3s2g00856	96.8
Macma4_02_g10000	2	BXJ1s2g00842	90.3	2	BXJ2s2g00937	94	2	BXJ3s2g00863	94.6
Macma4_02_g10010	2	BXJ1s2g00848	99.6	2	BXJ2s2g00938	99.6	2	BXJ3s2g00864	100
Macma4_02_g10020	2	BXJ1s2g00850	97.7	2	BXJ2s2g00940	97.7	2	BXJ3s2g00866	100
Macma4_02_g10030	2	BXJ1s2g00849	99.5	2	BXJ2s2g00939	98.5	2	BXJ3s2g00865	99.5
Macma4_02_g10060	2	BXJ1s2g00852	98.2	2	BXJ2s2g00943	99.7	2	BXJ3s2g00868	98.2
Macma4_02_g10080	2	BXJ1s2g00853	95.2	2	BXJ2s2g00944	97.8	2	BXJ3s2g00869	95.2
Macma4_02_g10090	2	BXJ1s2g00855	95.5	2	BXJ2s2g00946	100	2	BXJ3s2g00871	100
Macma4_02_g10100	2	BXJ1s2g00856	85.6	2	BXJ2s2g00947	81.6	2	BXJ3s2g00872	85.6
Macma4_02_g10110	2	BXJ1s2g00857	97.5	2	BXJ2s2g00948	100	2	BXJ3s2g00873	97.5
Macma4_02_g10120	2	BXJ1s2g00858	88.3	2	BXJ2s2g00949	87.9	2	BXJ3s2g00875	86.4
Macma4_02_g10130	2	BXJ1s2g00860	98.3	2	BXJ2s2g00950	97.8	2	BXJ3s2g00877	98.5
Macma4_02_g10140	2	BXJ1s2g00861	99.7	2	BXJ2s2g00951	98.8	2	BXJ3s2g00878	99.7
Macma4_02_g10170	2	BXJ1s2g00863	100	2	BXJ2s2g00954	98.3	2	BXJ3s2g00881	99.7
Macma4_02_g10180	2	BXJ1s2g00864	100	2	BXJ2s2g00955	97.2	2	BXJ3s2g00882	98.6
Macma4_02_g10200	2	BXJ1s2g00865	94.4	2	BXJ2s2g00958	100	2	BXJ3s2g00883	86.3
Macma4_02_g10210	2	BXJ1s2g00867	99.1	2	BXJ2s2g00960	99.4	2	BXJ3s2g00885	98.7
Macma4_02_g10220	2	BXJ1s2g00866	98.9	2	BXJ2s2g00959	100	2	BXJ3s2g00884	98.6
Macma4_02_g10230	2	BXJ1s2g00868	83.2	2	BXJ2s2g00961	90.6	2	BXJ3s2g00886	95.8
Macma4_02_g10240	2	BXJ1s2g00870	82.5	2	BXJ2s2g00963	97.1	2	BXJ3s2g00888	99.2
Macma4_02_g10250	2	BXJ1s2g00871	99.7	2	BXJ2s2g00965	99.4	2	BXJ3s2g00890	99.7
Macma4_02_g10260	2	BXJ1s2g00872	82.8	2	BXJ2s2g00966	88.9	2	BXJ3s2g00891	83.2
Macma4_02_g10270	2	BXJ1s2g00873	99.9	2	BXJ2s2g00967	99.8	2	BXJ3s2g00893	99.7
Macma4_02_g10280	2	BXJ1s2g00874	96.7	2	BXJ2s2g00968	96.7	2	BXJ3s2g00894	91.5
Macma4_02_g10290	2	BXJ1s2g00875	99.4	2	BXJ2s2g00969	99.8	2	BXJ3s2g00895	96
Macma4_02_g10300	2	BXJ1s2g00876	98.5	2	BXJ2s2g00970	99.2	2	BXJ3s2g00896	97.4
Macma4_02_g10330	2	BXJ1s2g00878	99.6	2	BXJ2s2g00972	99.6	2	BXJ3s2g00898	99.6
Macma4_02_g10340	2	BXJ1s2g00879	99.6	2	BXJ2s2g00973	99.6	2	BXJ3s2g00899	99.6
Macma4_02_g10360	2	BXJ1s2g00881	92.7	2	BXJ2s2g00976	94	2	BXJ3s2g00900	92.5
Macma4_02_g10370	2	BXJ1s2g00882	99.4	2	BXJ2s2g00977	99.4	2	BXJ3s2g00901	99.4
Macma4_02_g10380	2	BXJ1s2g00883	99	2	BXJ2s2g00978	98.1	2	BXJ3s2g00902	100
Macma4_02_g10400	2	BXJ1s2g00885	87.1	2	BXJ2s2g00980	97.2	2	BXJ3s2g00904	99.7
Macma4_02_g10420	2	BXJ1s2g00887	100	2	BXJ2s2g00983	99.6	2	BXJ3s2g00907	98.5
Macma4_02_g10430	2	BXJ1s2g00888	100	2	BXJ2s2g00984	97.7	2	BXJ3s2g00908	99.6
Macma4_02_g10440	2	BXJ1s2g00889	99.3	2	BXJ2s2g00985	99.5	2	BXJ3s2g00909	99.7
Macma4_02_g10460	2	BXJ1s2g00891	99	2	BXJ2s2g00987	88	2	BXJ3s2g00911	88
Macma4_02_g10470	2	BXJ1s2g00892	95.7	2	BXJ2s2g00988	94.1	2	BXJ3s2g00912	95.8
Macma4_02_g10480	2	BXJ1s2g00893	100	2	BXJ2s2g00989	100	2	BXJ3s2g00913	100
Macma4_02_g10490	2	BXJ1s2g00894	88.7	2	BXJ2s2g00990	94.3	2	BXJ3s2g00914	93.5
Macma4_02_g10500	2	BXJ1s2g00895	88.7	2	BXJ2s2g00991	98.5	2	BXJ3s2g00915	98.5
Macma4_02_g10510	2	BXJ1s2g00896	100	2	BXJ2s2g00992	99.2	2	BXJ3s2g00916	99.2
Macma4_02_g10520	2	BXJ1s2g00897	93.7	2	BXJ2s2g00993	94.1	2	BXJ3s2g00917	94.1
Macma4_02_g10540	2	BXJ1s2g00899	100	2	BXJ2s2g00995	100	2	BXJ3s2g00919	100
Macma4_02_g10610	2	BXJ1s2g00903	96.3	2	BXJ2s2g01001	100	2	BXJ3s2g00924	99.5
Macma4_02_g10640	2	BXJ1s2g00907	99.4	2	BXJ2s2g01006	99.4	2	BXJ3s2g00927	98.8
Macma4_02_g10650	2	BXJ1s2g00908	97.5	2	BXJ2s2g01007	95.3	2	BXJ3s2g00928	97.8
Macma4_02_g10660	2	BXJ1s2g00910	96	2	BXJ2s2g01008	91	2	BXJ3s2g00929	95.2
Macma4_02_g10680	2	BXJ1s2g00913	95.6	2	BXJ2s2g01011	95.6	2	BXJ3s2g00932	95.4
Macma4_02_g10690	2	BXJ1s2g00915	97.9	2	BXJ2s2g01013	97.9	2	BXJ3s2g00935	98.9
Macma4_02_g10700	2	BXJ1s2g00916	98.9	2	BXJ2s2g01015	98.3	2	BXJ3s2g00937	99.4
Macma4_02_g10710	2	BXJ1s2g00918	99	2	BXJ2s2g01017	96.7	2	BXJ3s2g00939	98.6
Macma4_02_g10720	2	BXJ1s2g00919	99.3	2	BXJ2s2g01018	99.3	2	BXJ3s2g00940	99.4
Macma4_02_g10730	2	BXJ1s2g00920	98.6	2	BXJ2s2g01019	87.3	2	BXJ3s2g00941	99.4
Macma4_02_g10740	2	BXJ1s2g00921	99.3	2	BXJ2s2g01020	99.6	2	BXJ3s2g00942	98.2
Macma4_02_g10750	2	BXJ1s2g00922	100	2	BXJ2s2g01021	99.4	2	BXJ3s2g00943	99.8
Macma4_02_g10760	2	BXJ1s2g00923	98.8	2	BXJ2s2g01022	99.4	2	BXJ3s2g00944	100
Macma4_02_g10770	2	BXJ1s2g00924	97.5	2	BXJ2s2g01023	95.2	2	BXJ3s2g00945	92.5
Macma4_02_g10780	2	BXJ1s2g00925	99	2	BXJ2s2g01024	98.1	2	BXJ3s2g00946	100
Macma4_02_g10790	2	BXJ1s2g00926	99.1	2	BXJ2s2g01025	99.3	2	BXJ3s2g00947	98.8
Macma4_02_g10810	2	BXJ1s2g00927	98.4	2	BXJ2s2g01028	96.4	2	BXJ3s2g00948	98.7
Macma4_02_g10830	2	BXJ1s2g00929	100	2	BXJ2s2g01030	100	2	BXJ3s2g00950	100
Macma4_02_g10850	2	BXJ1s2g00931	99.7	2	BXJ2s2g01033	99	2	BXJ3s2g00952	99.3
Macma4_02_g10890	2	BXJ1s2g00933	98.8	2	BXJ2s2g01035	98.8	2	BXJ3s2g00954	89.9
Macma4_02_g10910	2	BXJ1s2g00934	97.6	2	BXJ2s2g01036	94	2	BXJ3s2g00955	94
Macma4_02_g10920	2	BXJ1s2g00936	94.5	2	BXJ2s2g01038	92.6	2	BXJ3s2g00957	95.4
Macma4_02_g10930	2	BXJ1s2g00937	100	2	BXJ2s2g01039	100	2	BXJ3s2g00958	99.6
Macma4_02_g10950	2	BXJ1s2g00938	94.8	2	BXJ2s2g01040	95.4	2	BXJ3s2g00960	98.9
Macma4_02_g10960	2	BXJ1s2g00939	97.6	2	BXJ2s2g01041	98.7	2	BXJ3s2g00961	98.5
Macma4_02_g11020	2	BXJ1s2g00942	99	2	BXJ2s2g01045	98.4	2	BXJ3s2g00964	99.1
Macma4_02_g11080	2	BXJ1s2g00947	99	2	BXJ2s2g01049	90.5	2	BXJ3s2g00967	99.4
Macma4_02_g11090	2	BXJ1s2g00948	96.4	2	BXJ2s2g01050	97.4	2	BXJ3s2g00968	97.9
Macma4_02_g11100	2	BXJ1s2g00949	98.7	2	BXJ2s2g01052	99.2	2	BXJ3s2g00969	98.5
Macma4_02_g11140	2	BXJ1s2g00952	98.5	2	BXJ2s2g01057	80.6	2	BXJ3s2g00973	80.3
Macma4_02_g11150	2	BXJ1s2g00953	99.3	2	BXJ2s2g01059	100	2	BXJ3s2g00974	100
Macma4_02_g11160	2	BXJ1s2g00954	91.6	2	BXJ2s2g01060	91	2	BXJ3s2g00975	91.6
Macma4_02_g11220	2	BXJ1s2g00958	99.7	2	BXJ2s2g01065	98.3	2	BXJ3s2g00978	99.7
Macma4_02_g11230	2	BXJ1s2g00959	80.8	2	BXJ2s2g01066	92.9	2	BXJ3s2g00979	92.9
Macma4_02_g11240	2	BXJ1s2g00960	100	2	BXJ2s2g01067	99.8	2	BXJ3s2g00980	99.6
Macma4_02_g11250	2	BXJ1s2g00961	99.6	2	BXJ2s2g01068	97.8	2	BXJ3s2g00981	100
Macma4_02_g11260	2	BXJ1s2g00962	82.9	2	BXJ2s2g01069	84.8	2	BXJ3s2g00982	98.9
Macma4_02_g11270	2	BXJ1s2g00963	91.3	2	BXJ2s2g01070	91.8	2	BXJ3s2g00983	91.4
Macma4_02_g11280	2	BXJ1s2g00964	81.1	2	BXJ2s2g01071	100	2	BXJ3s2g00984	98.9
Macma4_02_g11310	2	BXJ1s2g00966	92.1	2	BXJ2s2g01074	91.6	2	BXJ3s2g00986	86.4
Macma4_02_g11350	2	BXJ1s2g00968	95.1	2	BXJ2s2g01077	96	2	BXJ3s2g00988	97
Macma4_02_g11370	2	BXJ1s2g00969	88.9	2	BXJ2s2g01078	97.6	2	BXJ3s2g00989	96.8
Macma4_02_g11380	2	BXJ1s2g00971	98	2	BXJ2s2g01080	96.9	2	BXJ3s2g00990	99.2
Macma4_02_g11400	2	BXJ1s2g00973	99.5	2	BXJ2s2g01082	100	2	BXJ3s2g00992	100
Macma4_02_g11430	2	BXJ1s2g00978	97.6	2	BXJ2s2g01088	96.2	2	BXJ3s2g00996	97.8
Macma4_02_g11460	2	BXJ1s2g00979	98.7	2	BXJ2s2g01089	99.3	2	BXJ3s2g00997	99.3
Macma4_02_g11470	2	BXJ1s2g00982	98.6	2	BXJ2s2g01091	98.1	2	BXJ3s2g01000	99.5
Macma4_02_g11480	2	BXJ1s2g00983	100	2	BXJ2s2g01092	99.8	2	BXJ3s2g01001	100
Macma4_02_g11490	2	BXJ1s2g00984	99.4	2	BXJ2s2g01093	99.4	2	BXJ3s2g01002	98.8
Macma4_02_g11500	2	BXJ1s2g00985	99.5	2	BXJ2s2g01094	98.7	2	BXJ3s2g01003	99
Macma4_02_g11510	2	BXJ1s2g00986	90.3	2	BXJ2s2g01096	90.3	2	BXJ3s2g01004	89.9
Macma4_02_g11530	2	BXJ1s2g00987	98.3	2	BXJ2s2g01097	99.2	2	BXJ3s2g01005	99.2
Macma4_02_g11540	2	BXJ1s2g00988	99.8	2	BXJ2s2g01098	99.8	2	BXJ3s2g01006	100
Macma4_02_g11550	2	BXJ1s2g00990	98.9	2	BXJ2s2g01100	99.4	2	BXJ3s2g01008	99.8
Macma4_02_g11560	2	BXJ1s2g00991	98.7	2	BXJ2s2g01101	99.4	2	BXJ3s2g01009	99.3
Macma4_02_g11570	2	BXJ1s2g00992	95.6	2	BXJ2s2g01102	93.6	2	BXJ3s2g01010	91.8
Macma4_02_g11580	2	BXJ1s2g00993	81.8	2	BXJ2s2g01103	93.5	2	BXJ3s2g01011	81.9
Macma4_02_g11610	2	BXJ1s2g00996	99.1	2	BXJ2s2g01106	99.7	2	BXJ3s2g01013	99
Macma4_02_g11620	2	BXJ1s2g00997	98.3	2	BXJ2s2g01107	98.3	2	BXJ3s2g01014	99.7
Macma4_02_g11670	2	BXJ1s2g01002	99.5	2	BXJ2s2g01111	100	2	BXJ3s2g01017	99.7
Macma4_02_g11680	2	BXJ1s2g01006	97	2	BXJ2s2g01114	98.7	2	BXJ3s2g01021	97.1
Macma4_02_g11700	2	BXJ1s2g01009	99.6	2	BXJ2s2g01117	99.6	2	BXJ3s2g01023	99
Macma4_02_g11720	2	BXJ1s2g01012	89.6	2	BXJ2s2g01121	89.6	2	BXJ3s2g01025	89
Macma4_02_g11730	2	BXJ1s2g01013	98.6	2	BXJ2s2g01122	98.7	2	BXJ3s2g01026	89.8
Macma4_02_g11740	2	BXJ1s2g01014	95.7	2	BXJ2s2g01123	94.8	2	BXJ3s2g01027	95.3
Macma4_02_g11750	2	BXJ1s2g01015	86.8	2	BXJ2s2g01124	87.2	2	BXJ3s2g01028	87.6
Macma4_02_g11760	2	BXJ1s2g01016	99.5	2	BXJ2s2g01125	100	2	BXJ3s2g01029	100
Macma4_02_g11780	2	BXJ1s2g01017	100	2	BXJ2s2g01126	99.2	2	BXJ3s2g01031	99.2
Macma4_02_g11810	2	BXJ1s2g01023	99.5	2	BXJ2s2g01128	97.8	2	BXJ3s2g01033	86.1
Macma4_02_g11850	2	BXJ1s2g01031	99.1	2	BXJ2s2g01133	99.1	2	BXJ3s2g01038	99.3
Macma4_02_g11860	2	BXJ1s2g01033	98.8	2	BXJ2s2g01135	98.2	2	BXJ3s2g01039	98.5
Macma4_02_g11870	2	BXJ1s2g01034	99.1	2	BXJ2s2g01136	98.6	2	BXJ3s2g01040	99.1
Macma4_02_g11880	2	BXJ1s2g01035	95.3	2	BXJ2s2g01138	100	2	BXJ3s2g01041	98.1
Macma4_02_g11920	2	BXJ1s2g01039	99.5	2	BXJ2s2g01141	100	2	BXJ3s2g01044	98.5
Macma4_02_g11930	2	BXJ1s2g01040	96.1	2	BXJ2s2g01142	97.9	2	BXJ3s2g01045	96.7
Macma4_02_g11940	2	BXJ1s2g01041	100	2	BXJ2s2g01143	100	2	BXJ3s2g01046	100
Macma4_02_g11960	2	BXJ1s2g01044	98.2	2	BXJ2s2g01146	98.9	2	BXJ3s2g01049	98.2
Macma4_02_g11980	2	BXJ1s2g01046	100	2	BXJ2s2g01149	100	2	BXJ3s2g01052	100
Macma4_02_g12020	2	BXJ1s2g01050	99.8	2	BXJ2s2g01154	99.4	2	BXJ3s2g01056	99.7
Macma4_02_g12040	2	BXJ1s2g01051	99.6	2	BXJ2s2g01155	100	2	BXJ3s2g01057	100
Macma4_02_g12050	2	BXJ1s2g01054	100	2	BXJ2s2g01157	99.8	2	BXJ3s2g01059	100
Macma4_02_g12070	2	BXJ1s2g01056	100	2	BXJ2s2g01160	98.6	2	BXJ3s2g01061	100
Macma4_02_g12080	2	BXJ1s2g01057	98.3	2	BXJ2s2g01161	97.5	2	BXJ3s2g01062	97.9
Macma4_02_g12110	2	BXJ1s2g01065	99.7	2	BXJ2s2g01166	98.8	2	BXJ3s2g01065	97.3
Macma4_02_g12130	2	BXJ1s2g01064	98.6	2	BXJ2s2g01165	97.2	2	BXJ3s2g01064	96.5
Macma4_02_g12150	2	BXJ1s2g01067	95.5	2	BXJ2s2g01169	99.2	2	BXJ3s2g01066	98.8
Macma4_02_g12210	2	BXJ1s2g01072	98.4	2	BXJ2s2g01180	98.4	2	BXJ3s2g01073	98.7
Macma4_02_g12220	2	BXJ1s2g01074	98.4	2	BXJ2s2g01181	92	2	BXJ3s2g01075	94.7
Macma4_02_g12240	2	BXJ1s2g01075	98.5	2	BXJ2s2g01182	98.8	2	BXJ3s2g01076	99.6
Macma4_02_g12250	2	BXJ1s2g01076	97.8	2	BXJ2s2g01183	97.5	2	BXJ3s2g01077	99.7
Macma4_02_g12290	2	BXJ1s2g01078	97.5	2	BXJ2s2g01186	95.3	2	BXJ3s2g01079	98.6
Macma4_02_g12300	2	BXJ1s2g01080	96.1	2	BXJ2s2g01187	96.1	2	BXJ3s2g01080	95.8
Macma4_02_g12320	2	BXJ1s2g01082	100	2	BXJ2s2g01189	100	2	BXJ3s2g01082	100
Macma4_02_g12330	2	BXJ1s2g01083	99.4	2	BXJ2s2g01190	97.8	2	BXJ3s2g01083	99.9
Macma4_02_g12340	2	BXJ1s2g01084	91	2	BXJ2s2g01191	84.2	2	BXJ3s2g01084	92.7
Macma4_02_g12360	2	BXJ1s2g01085	100	2	BXJ2s2g01192	100	2	BXJ3s2g01085	100
Macma4_02_g12380	2	BXJ1s2g01087	88.7	2	BXJ2s2g01195	91	2	BXJ3s2g01087	98.1
Macma4_02_g12390	2	BXJ1s2g01088	88.3	2	BXJ2s2g01196	87	2	BXJ3s2g01088	88.3
Macma4_02_g12420	2	BXJ1s2g01091	99.8	2	BXJ2s2g01201	99.8	2	BXJ3s2g01093	99.8
Macma4_02_g12430	2	BXJ1s2g01092	100	2	BXJ2s2g01202	98.9	2	BXJ3s2g01094	98.9
Macma4_02_g12440	2	BXJ1s2g01093	98.7	2	BXJ2s2g01203	100	2	BXJ3s2g01095	98.7
Macma4_02_g12470	2	BXJ1s2g01096	99.8	2	BXJ2s2g01206	98.3	2	BXJ3s2g01098	99.8
Macma4_02_g12490	2	BXJ1s2g01098	98.9	2	BXJ2s2g01208	97.9	2	BXJ3s2g01099	98.6
Macma4_02_g12500	2	BXJ1s2g01099	99.2	2	BXJ2s2g01209	99.6	2	BXJ3s2g01100	98.7
Macma4_02_g12510	2	BXJ1s2g01100	92.6	2	BXJ2s2g01210	89.9	2	BXJ3s2g01101	92
Macma4_02_g12540	2	BXJ1s2g01102	97.9	2	BXJ2s2g01213	97.4	2	BXJ3s2g01103	97.9
Macma4_02_g12560	2	BXJ1s2g01105	99.2	2	BXJ2s2g01216	96.1	2	BXJ3s2g01106	96.7
Macma4_02_g12570	2	BXJ1s2g01106	95.7	2	BXJ2s2g01217	96.9	2	BXJ3s2g01107	96.2
Macma4_02_g12580	2	BXJ1s2g01107	100	2	BXJ2s2g01218	99.3	2	BXJ3s2g01108	99.3
Macma4_02_g12590	2	BXJ1s2g01108	84.1	2	BXJ2s2g01219	92.6	2	BXJ3s2g01109	92
Macma4_02_g12610	2	BXJ1s2g01110	98.4	2	BXJ2s2g01222	99.5	2	BXJ3s2g01111	98.5
Macma4_02_g12620	2	BXJ1s2g01111	97.2	2	BXJ2s2g01223	96.5	2	BXJ3s2g01112	97
Macma4_02_g12630	2	BXJ1s2g01113	98	2	BXJ2s2g01225	99.2	2	BXJ3s2g01114	99.6
Macma4_02_g12650	2	BXJ1s2g01115	99.1	2	BXJ2s2g01227	98.6	2	BXJ3s2g01116	99.1
Macma4_02_g12660	2	BXJ1s2g01116	99.4	2	BXJ2s2g01228	99.2	2	BXJ3s2g01117	98.9
Macma4_02_g12670	2	BXJ1s2g01117	100	2	BXJ2s2g01229	100	2	BXJ3s2g01118	100
Macma4_02_g12680	2	BXJ1s2g01118	99.7	2	BXJ2s2g01230	100	2	BXJ3s2g01119	99.7
Macma4_02_g12710	2	BXJ1s2g01119	100	2	BXJ2s2g01231	99.6	2	BXJ3s2g01120	100
Macma4_02_g12720	2	BXJ1s2g01120	98	2	BXJ2s2g01232	98.4	2	BXJ3s2g01121	98.4
Macma4_02_g12730	2	BXJ1s2g01121	88.3	2	BXJ2s2g01233	98.5	2	BXJ3s2g01122	94.7
Macma4_02_g12740	2	BXJ1s2g01122	98.8	2	BXJ2s2g01234	99.1	2	BXJ3s2g01123	99.1
Macma4_02_g12750	2	BXJ1s2g01124	99.4	2	BXJ2s2g01236	99.1	2	BXJ3s2g01125	99.5
Macma4_02_g12760	2	BXJ1s2g01125	99.7	2	BXJ2s2g01238	99.7	2	BXJ3s2g01127	100
Macma4_02_g12770	2	BXJ1s2g01126	89.1	2	BXJ2s2g01239	98.5	2	BXJ3s2g01128	92.7
Macma4_02_g12780	2	BXJ1s2g01128	97.6	2	BXJ2s2g01241	96.9	2	BXJ3s2g01130	97.6
Macma4_02_g12830	2	BXJ1s2g01130	100	2	BXJ2s2g01243	100	2	BXJ3s2g01132	100
Macma4_02_g12850	2	BXJ1s2g01132	99.3	2	BXJ2s2g01244	99.4	2	BXJ3s2g01135	100
Macma4_02_g12860	2	BXJ1s2g01133	100	2	BXJ2s2g01245	98.3	2	BXJ3s2g01136	100
Macma4_02_g12910	2	BXJ1s2g01137	94.8	2	BXJ2s2g01248	95.2	2	BXJ3s2g01139	95.2
Macma4_02_g12920	2	BXJ1s2g01138	98.6	2	BXJ2s2g01249	98.6	2	BXJ3s2g01140	100
Macma4_02_g12980	2	BXJ1s2g01142	99.4	2	BXJ2s2g01252	99.7	2	BXJ3s2g01143	98.5
Macma4_02_g13000	2	BXJ1s2g01143	99.4	2	BXJ2s2g01254	99.7	2	BXJ3s2g01145	99.7
Macma4_02_g13010	2	BXJ1s2g01146	99.8	2	BXJ2s2g01257	96.6	2	BXJ3s2g01147	99.4
Macma4_02_g13030	2	BXJ1s2g01147	96.9	2	BXJ2s2g01259	96.3	2	BXJ3s2g01148	99
Macma4_02_g13040	2	BXJ1s2g01148	99.5	2	BXJ2s2g01260	96.4	2	BXJ3s2g01149	99.5
Macma4_02_g13050	2	BXJ1s2g01149	99.3	2	BXJ2s2g01262	99.3	2	BXJ3s2g01151	99.5
Macma4_02_g13070	2	BXJ1s2g01153	98.6	2	BXJ2s2g01265	98.3	2	BXJ3s2g01154	95.5
Macma4_02_g13080	2	BXJ1s2g01154	99	2	BXJ2s2g01266	98.8	2	BXJ3s2g01155	99
Macma4_02_g13110	2	BXJ1s2g01156	99.6	2	BXJ2s2g01269	99.6	2	BXJ3s2g01157	99.5
Macma4_02_g13120	2	BXJ1s2g01157	98.1	2	BXJ2s2g01270	99.5	2	BXJ3s2g01158	99.5
Macma4_02_g13130	2	BXJ1s2g01158	96.8	2	BXJ2s2g01271	97.2	2	BXJ3s2g01159	96.9
Macma4_02_g13140	2	BXJ1s2g01159	99.4	2	BXJ2s2g01272	98.6	2	BXJ3s2g01160	100
Macma4_02_g13150	2	BXJ1s2g01160	95.9	2	BXJ2s2g01273	93.5	2	BXJ3s2g01161	93.8
Macma4_02_g13190	2	BXJ1s2g01166	85.7	2	BXJ2s2g01279	85.8	2	BXJ3s2g01169	85.9
Macma4_02_g13200	2	BXJ1s2g01164	97.7	2	BXJ2s2g01277	84.2	2	BXJ3s2g01168	92
Macma4_02_g13210	2	BXJ1s2g01168	98.9	2	BXJ2s2g01282	97.8	2	BXJ3s2g01172	98.3
Macma4_02_g13220	2	BXJ1s2g01170	99	2	BXJ2s2g01284	98.8	2	BXJ3s2g01173	99.4
Macma4_02_g13230	2	BXJ1s2g01171	99.5	2	BXJ2s2g01285	97.7	2	BXJ3s2g01175	100
Macma4_02_g13240	2	BXJ1s2g01172	93.6	2	BXJ2s2g01286	91.6	2	BXJ3s2g01176	92.5
Macma4_02_g13250	2	BXJ1s2g01173	99.6	2	BXJ2s2g01287	98.7	2	BXJ3s2g01177	100
Macma4_02_g13270	2	BXJ1s2g01175	99.4	2	BXJ2s2g01289	99.3	2	BXJ3s2g01179	99.8
Macma4_02_g13310	2	BXJ1s2g01178	96.4	2	BXJ2s2g01293	94.6	2	BXJ3s2g01182	96.4
Macma4_02_g13340	2	BXJ1s2g01180	99.7	2	BXJ2s2g01296	99.7	2	BXJ3s2g01184	99.3
Macma4_02_g13380	2	BXJ1s2g01182	94.4	2	BXJ2s2g01299	95.8	2	BXJ3s2g01187	95.1
Macma4_02_g13390	2	BXJ1s2g01183	92.8	2	BXJ2s2g01300	97.6	2	BXJ3s2g01188	95.5
Macma4_02_g13400	2	BXJ1s2g01185	94.9	2	BXJ2s2g01301	87.4	2	BXJ3s2g01190	93.9
Macma4_02_g13410	2	BXJ1s2g01186	94.1	2	BXJ2s2g01303	93.6	2	BXJ3s2g01191	97.9
Macma4_02_g13440	2	BXJ1s2g01188	98.6	2	BXJ2s2g01304	98.6	2	BXJ3s2g01193	98.6
Macma4_02_g13460	2	BXJ1s2g01189	98.7	2	BXJ2s2g01305	99.4	2	BXJ3s2g01194	98.7
Macma4_02_g13490	2	BXJ1s2g01191	98.2	2	BXJ2s2g01307	100	2	BXJ3s2g01195	100
Macma4_02_g13530	2	BXJ1s2g01195	96.9	2	BXJ2s2g01310	90.4	2	BXJ3s2g01197	91.2
Macma4_02_g13540	2	BXJ1s2g01196	82.3	2	BXJ2s2g01311	95.2	2	BXJ3s2g01198	98
Macma4_02_g13560	2	BXJ1s2g01198	100	2	BXJ2s2g01313	100	2	BXJ3s2g01200	100
Macma4_02_g13570	2	BXJ1s2g01199	100	2	BXJ2s2g01314	100	2	BXJ3s2g01201	100
Macma4_02_g13580	2	BXJ1s2g01200	97	2	BXJ2s2g01316	98.5	2	BXJ3s2g01202	98.5
Macma4_02_g13590	2	BXJ1s2g01201	99.4	2	BXJ2s2g01317	99.4	2	BXJ3s2g01203	99.4
Macma4_02_g13600	2	BXJ1s2g01202	100	2	BXJ2s2g01318	99.6	2	BXJ3s2g01204	100
Macma4_02_g13620	2	BXJ1s2g01205	98.4	2	BXJ2s2g01321	99.2	2	BXJ3s2g01207	99.7
Macma4_02_g13640	2	BXJ1s2g01206	97	2	BXJ2s2g01322	97.8	2	BXJ3s2g01208	98.3
Macma4_02_g13650	2	BXJ1s2g01207	89	2	BXJ2s2g01323	92.6	2	BXJ3s2g01209	96.4
Macma4_02_g13750	2	BXJ1s2g01211	98.5	2	BXJ2s2g01329	95.5	2	BXJ3s2g01211	93.9
Macma4_02_g13760	2	BXJ1s2g01212	96.7	2	BXJ2s2g01330	96.7	2	BXJ3s2g01212	96.4
Macma4_02_g13770	2	BXJ1s2g01213	99	2	BXJ2s2g01331	99.6	2	BXJ3s2g01213	98.9
Macma4_02_g13790	2	BXJ1s2g01214	100	2	BXJ2s2g01334	100	2	BXJ3s2g01216	100
Macma4_02_g13800	2	BXJ1s2g01217	90.4	2	BXJ2s2g01337	91.3	2	BXJ3s2g01219	91.3
Macma4_02_g13810	2	BXJ1s2g01219	99	2	BXJ2s2g01340	97.8	2	BXJ3s2g01221	98.9
Macma4_02_g13830	2	BXJ1s2g01222	98.4	2	BXJ2s2g01343	97.8	2	BXJ3s2g01225	97.8
Macma4_02_g13860	2	BXJ1s2g01225	99.4	2	BXJ2s2g01346	99.4	2	BXJ3s2g01228	99.4
Macma4_02_g13890	2	BXJ1s2g01227	89.9	2	BXJ2s2g01348	89.4	2	BXJ3s2g01230	89.9
Macma4_02_g13900	2	BXJ1s2g01228	93.7	2	BXJ2s2g01349	93.7	2	BXJ3s2g01231	93.5
Macma4_02_g13910	2	BXJ1s2g01230	96.1	2	BXJ2s2g01351	98.1	2	BXJ3s2g01233	98.9
Macma4_02_g13930	2	BXJ1s2g01232	99.8	2	BXJ2s2g01353	99.8	2	BXJ3s2g01234	99.8
Macma4_02_g13950	2	BXJ1s2g01235	99.6	2	BXJ2s2g01356	99.2	2	BXJ3s2g01237	99.4
Macma4_02_g14000	2	BXJ1s2g01241	96.4	2	BXJ2s2g01361	95.4	2	BXJ3s2g01241	95.2
Macma4_02_g14020	2	BXJ1s2g01243	94.9	2	BXJ2s2g01363	94.9	2	BXJ3s2g01243	94.9
Macma4_02_g14040	2	BXJ1s2g01245	98.7	2	BXJ2s2g01365	100	2	BXJ3s2g01245	100
Macma4_02_g14050	2	BXJ1s2g01246	89.9	2	BXJ2s2g01366	96.1	2	BXJ3s2g01246	89.4
Macma4_02_g14060	2	BXJ1s2g01248	98.6	2	BXJ2s2g01368	98.6	2	BXJ3s2g01247	98.6
Macma4_02_g14070	2	BXJ1s2g01249	97.3	2	BXJ2s2g01369	97	2	BXJ3s2g01248	97.4
Macma4_02_g14080	2	BXJ1s2g01250	96.4	2	BXJ2s2g01370	96.7	2	BXJ3s2g01249	98.8
Macma4_02_g14100	2	BXJ1s2g01251	99	2	BXJ2s2g01371	99.5	2	BXJ3s2g01250	99
Macma4_02_g14120	2	BXJ1s2g01252	99.6	2	BXJ2s2g01372	99.2	2	BXJ3s2g01251	99.4
Macma4_02_g14140	2	BXJ1s2g01255	98	2	BXJ2s2g01376	99.6	2	BXJ3s2g01254	99.6
Macma4_02_g14220	2	BXJ1s2g01256	95.9	2	BXJ2s2g01380	84.9	2	BXJ3s2g01255	98.9
Macma4_02_g14270	2	BXJ1s2g01263	86.1	2	BXJ2s2g01409	88.9	2	BXJ3s2g01256	86.8
Macma4_02_g14370	2	BXJ1s2g01266	100	2	BXJ2s2g01391	100	2	BXJ3s2g01263	100
Macma4_02_g14380	2	BXJ1s2g01267	100	2	BXJ2s2g01392	100	2	BXJ3s2g01264	96.5
Macma4_02_g14400	2	BXJ1s2g01268	98.6	2	BXJ2s2g01393	98.6	2	BXJ3s2g01265	98.6
Macma4_02_g14410	2	BXJ1s2g01269	98.5	2	BXJ2s2g01394	98	2	BXJ3s2g01266	98
Macma4_02_g14430	2	BXJ1s2g01271	81.1	2	BXJ2s2g01396	98.1	2	BXJ3s2g01268	80.8
Macma4_02_g14450	2	BXJ1s2g01272	98	2	BXJ2s2g01398	95	2	BXJ3s2g01269	98
Macma4_02_g14480	2	BXJ1s2g01275	100	2	BXJ2s2g01401	89.2	2	BXJ3s2g01271	88.9
Macma4_02_g14490	2	BXJ1s2g01276	98.6	2	BXJ2s2g01402	99.5	2	BXJ3s2g01272	98.8
Macma4_02_g14520	2	BXJ1s2g01279	100	2	BXJ2s2g01405	98.6	2	BXJ3s2g01276	97.2
Macma4_02_g14530	2	BXJ1s2g01280	92	2	BXJ2s2g01408	91	2	BXJ3s2g01278	85.7
Macma4_02_g14570	2	BXJ1s2g01281	97.2	2	BXJ2s2g01410	96.1	2	BXJ3s2g01282	99.2
Macma4_02_g14600	2	BXJ1s2g01282	100	2	BXJ2s2g01404	99.2	2	BXJ3s2g01283	98.9
Macma4_02_g14620	2	BXJ1s2g01284	96.2	2	BXJ2s2g01411	96.1	2	BXJ3s2g01285	96.2
Macma4_02_g14640	2	BXJ1s2g01286	99.6	2	BXJ2s2g01413	98.1	2	BXJ3s2g01287	96.2
Macma4_02_g14650	2	BXJ1s2g01287	100	2	BXJ2s2g01414	100	2	BXJ3s2g01288	100
Macma4_02_g14660	2	BXJ1s2g01289	83.8	2	BXJ2s2g01415	81.8	2	BXJ3s2g01289	85.6
Macma4_02_g14670	2	BXJ1s2g01290	98.5	2	BXJ2s2g01416	84.7	2	BXJ3s2g01290	98.9
Macma4_02_g14680	2	BXJ1s2g01291	98.3	2	BXJ2s2g01417	98.7	2	BXJ3s2g01291	97.9
Macma4_02_g14700	2	BXJ1s2g01293	99	2	BXJ2s2g01419	99.2	2	BXJ3s2g01293	99
Macma4_02_g14730	2	BXJ1s2g01295	91	2	BXJ2s2g01422	99.5	2	BXJ3s2g01294	91
Macma4_02_g14740	2	BXJ1s2g01297	99.6	2	BXJ2s2g01423	100	2	BXJ3s2g01297	100
Macma4_02_g14750	2	BXJ1s2g01298	90.4	2	BXJ2s2g01424	96.1	2	BXJ3s2g01296	94.1
Macma4_02_g14760	2	BXJ1s2g01300	96.1	2	BXJ2s2g01426	96.9	2	BXJ3s2g01301	97.4
Macma4_02_g14780	2	BXJ1s2g01301	99.6	2	BXJ2s2g01427	99.2	2	BXJ3s2g01302	99.6
Macma4_02_g14800	2	BXJ1s2g01303	95.8	2	BXJ2s2g01430	93.6	2	BXJ3s2g01304	96.5
Macma4_02_g14830	2	BXJ1s2g01306	100	2	BXJ2s2g01433	97.9	2	BXJ3s2g01307	100
Macma4_02_g14840	2	BXJ1s2g01307	99.4	2	BXJ2s2g01434	99	2	BXJ3s2g01308	99.4
Macma4_02_g14880	2	BXJ1s2g01309	97.5	2	BXJ2s2g01438	97.5	2	BXJ3s2g01311	97.5
Macma4_02_g14890	2	BXJ1s2g01311	100	2	BXJ2s2g01439	100	2	BXJ3s2g01312	100
Macma4_02_g14910	2	BXJ1s2g01312	98.4	2	BXJ2s2g01440	98.4	2	BXJ3s2g01313	98.1
Macma4_02_g14920	2	BXJ1s2g01313	95.5	2	BXJ2s2g01441	99.5	2	BXJ3s2g01314	94.6
Macma4_02_g14940	2	BXJ1s2g01315	96.4	2	BXJ2s2g01443	98.6	2	BXJ3s2g01316	98.5
Macma4_02_g14970	2	BXJ1s2g01316	100	2	BXJ2s2g01444	100	2	BXJ3s2g01318	100
Macma4_02_g15010	2	BXJ1s2g01320	81.7	2	BXJ2s2g01450	81.7	2	BXJ3s2g01323	84.9
Macma4_02_g15040	2	BXJ1s2g01322	90.1	2	BXJ2s2g01452	90.1	2	BXJ3s2g01326	90.2
Macma4_02_g15080	2	BXJ1s2g01323	98.2	2	BXJ2s2g01454	99.1	2	BXJ3s2g01328	94.6
Macma4_02_g15160	2	BXJ1s2g01327	99.2	2	BXJ2s2g01459	99.2	2	BXJ3s2g01333	98.6
Macma4_02_g15180	2	BXJ1s2g01332	95.9	2	BXJ2s2g01464	95.9	2	BXJ3s2g01338	83.7
Macma4_02_g15190	2	BXJ1s2g01333	98	2	BXJ2s2g01465	98	2	BXJ3s2g01339	93.5
Macma4_02_g15230	2	BXJ1s2g01338	94.2	2	BXJ2s2g01470	94.2	2	BXJ3s2g01343	99.6
Macma4_02_g15290	2	BXJ1s2g01344	83.9	2	BXJ2s2g01476	83.9	2	BXJ3s2g01349	86.2
Macma4_02_g15300	2	BXJ1s2g01345	99.3	2	BXJ2s2g01478	99.3	2	BXJ3s2g01352	97.8
Macma4_02_g15310	2	BXJ1s2g01348	99.5	2	BXJ2s2g01481	99.5	2	BXJ3s2g01355	99.5
Macma4_02_g15320	2	BXJ1s2g01346	88.1	2	BXJ2s2g01479	88.1	2	BXJ3s2g01353	84.9
Macma4_02_g15330	2	BXJ1s2g01347	86.2	2	BXJ2s2g01480	86.2	2	BXJ3s2g01354	87.1
Macma4_02_g15340	2	BXJ1s2g01349	93.2	2	BXJ2s2g01482	93.2	2	BXJ3s2g01356	93.3
Macma4_02_g15350	2	BXJ1s2g01351	98.5	2	BXJ2s2g01483	98.5	2	BXJ3s2g01357	99.3
Macma4_02_g15360	2	BXJ1s2g01352	93.4	2	BXJ2s2g01484	93.4	2	BXJ3s2g01358	94.1
Macma4_02_g15440	2	BXJ1s2g01357	91.2	2	BXJ2s2g01490	87.4	2	BXJ3s2g01363	86.2
Macma4_02_g15460	2	BXJ1s2g01358	94.3	2	BXJ2s2g01491	94.3	2	BXJ3s2g01364	94.5
Macma4_02_g15490	2	BXJ1s2g01360	98.3	2	BXJ2s2g01493	98.3	2	BXJ3s2g01366	100
Macma4_02_g15510	2	BXJ1s2g01363	93.3	2	BXJ2s2g01496	93.3	2	BXJ3s2g01369	91.1
Macma4_02_g15530	2	BXJ1s2g01365	98.6	2	BXJ2s2g01499	98.8	2	BXJ3s2g01371	99.7
Macma4_02_g15540	2	BXJ1s2g01367	99.8	2	BXJ2s2g01501	99.8	2	BXJ3s2g01372	99.8
Macma4_02_g15550	2	BXJ1s2g01369	98.9	2	BXJ2s2g01503	99	2	BXJ3s2g01374	99.8
Macma4_02_g15560	2	BXJ1s2g01368	100	2	BXJ2s2g01502	100	2	BXJ3s2g01373	100
Macma4_02_g15570	2	BXJ1s2g01370	99.7	2	BXJ2s2g01504	99.7	2	BXJ3s2g01376	99.7
Macma4_02_g15600	2	BXJ1s2g01371	96.9	2	BXJ2s2g01505	96.9	2	BXJ3s2g01378	97.7
Macma4_02_g15620	2	BXJ1s2g01373	99.7	2	BXJ2s2g01507	99.7	2	BXJ3s2g01380	97.5
Macma4_02_g15640	2	BXJ1s2g01375	100	2	BXJ2s2g01509	100	2	BXJ3s2g01382	99.8
Macma4_02_g15650	2	BXJ1s2g01376	100	2	BXJ2s2g01510	100	2	BXJ3s2g01383	99
Macma4_02_g15660	2	BXJ1s2g01377	100	2	BXJ2s2g01511	100	2	BXJ3s2g01384	97.6
Macma4_02_g15690	2	BXJ1s2g01379	100	2	BXJ2s2g01513	100	2	BXJ3s2g01387	99.4
Macma4_02_g15710	2	BXJ1s2g01382	95.2	2	BXJ2s2g01516	95.2	2	BXJ3s2g01390	99.6
Macma4_02_g15720	2	BXJ1s2g01383	90.1	2	BXJ2s2g01518	90.1	2	BXJ3s2g01392	90.1
Macma4_02_g15750	2	BXJ1s2g01385	92.5	2	BXJ2s2g01520	92.5	2	BXJ3s2g01394	92.9
Macma4_02_g15760	2	BXJ1s2g01386	97.4	2	BXJ2s2g01521	99.3	2	BXJ3s2g01395	97.4
Macma4_02_g15810	2	BXJ1s2g01390	98.5	2	BXJ2s2g01523	98.5	2	BXJ3s2g01398	98.9
Macma4_02_g15820	2	BXJ1s2g01392	99.8	2	BXJ2s2g01525	99.8	2	BXJ3s2g01400	100
Macma4_02_g15830	2	BXJ1s2g01394	94.5	2	BXJ2s2g01527	100	2	BXJ3s2g01402	91.1
Macma4_02_g15840	2	BXJ1s2g01395	99	2	BXJ2s2g01528	98.9	2	BXJ3s2g01403	100
Macma4_02_g15850	2	BXJ1s2g01396	92.6	2	BXJ2s2g01529	95.1	2	BXJ3s2g01404	91.9
Macma4_02_g15880	2	BXJ1s2g01398	92.7	2	BXJ2s2g01531	92.7	2	BXJ3s2g01407	96.1
Macma4_02_g15890	2	BXJ1s2g01400	98.1	2	BXJ2s2g01532	99.4	2	BXJ3s2g01409	99.4
Macma4_02_g15900	2	BXJ1s2g01401	99.7	2	BXJ2s2g01533	99.7	2	BXJ3s2g01410	99.7
Macma4_02_g15920	2	BXJ1s2g01402	90.7	2	BXJ2s2g01534	90.7	2	BXJ3s2g01411	90.9
Macma4_02_g15930	2	BXJ1s2g01403	97.6	2	BXJ2s2g01535	97.6	2	BXJ3s2g01412	98.7
Macma4_02_g15940	2	BXJ1s2g01404	95.5	2	BXJ2s2g01536	95.5	2	BXJ3s2g01413	96.1
Macma4_02_g15950	2	BXJ1s2g01405	98.6	2	BXJ2s2g01537	98.6	2	BXJ3s2g01414	97.7
Macma4_02_g15970	2	BXJ1s2g01406	90.2	2	BXJ2s2g01538	90.2	2	BXJ3s2g01416	92.8
Macma4_02_g15980	2	BXJ1s2g01407	99.1	2	BXJ2s2g01539	99.1	2	BXJ3s2g01417	99.4
Macma4_02_g15990	2	BXJ1s2g01408	100	2	BXJ2s2g01540	100	2	BXJ3s2g01418	98.4
Macma4_02_g16020	2	BXJ1s2g01411	92.7	2	BXJ2s2g01543	92.7	2	BXJ3s2g01421	90.5
Macma4_02_g16030	2	BXJ1s2g01413	81	2	BXJ2s2g01545	96.4	2	BXJ3s2g01423	83.3
Macma4_02_g16040	2	BXJ1s2g01414	91.8	2	BXJ2s2g01546	91.8	2	BXJ3s2g01424	92
Macma4_02_g16050	2	BXJ1s2g01415	98.7	2	BXJ2s2g01547	98.7	2	BXJ3s2g01425	98.7
Macma4_02_g16060	2	BXJ1s2g01416	92.6	2	BXJ2s2g01548	92.6	2	BXJ3s2g01426	92.1
Macma4_02_g16070	2	BXJ1s2g01417	98.6	2	BXJ2s2g01549	98.6	2	BXJ3s2g01428	99.4
Macma4_02_g16090	2	BXJ1s2g01420	99.4	2	BXJ2s2g01552	99.4	2	BXJ3s2g01430	99.7
Macma4_02_g16100	2	BXJ1s2g01421	100	2	BXJ2s2g01553	100	2	BXJ3s2g01431	99.3
Macma4_02_g16110	2	BXJ1s2g01422	99.3	2	BXJ2s2g01554	96.7	2	BXJ3s2g01432	97.7
Macma4_02_g16120	2	BXJ1s2g01424	96.4	2	BXJ2s2g01556	96.4	2	BXJ3s2g01434	99.4
Macma4_02_g16130	2	BXJ1s2g01425	100	2	BXJ2s2g01557	100	2	BXJ3s2g01435	100
Macma4_02_g16150	2	BXJ1s2g01426	99.3	2	BXJ2s2g01558	99.3	2	BXJ3s2g01436	99.3
Macma4_02_g16170	2	BXJ1s2g01428	95.3	2	BXJ2s2g01560	95.3	2	BXJ3s2g01438	98.2
Macma4_02_g16190	2	BXJ1s2g01430	98	2	BXJ2s2g01563	98	2	BXJ3s2g01441	98.6
Macma4_02_g16200	2	BXJ1s2g01429	99.2	2	BXJ2s2g01562	99.2	2	BXJ3s2g01440	99
Macma4_02_g16210	2	BXJ1s2g01431	96.9	2	BXJ2s2g01564	96.9	2	BXJ3s2g01442	96.1
Macma4_02_g16220	2	BXJ1s2g01432	94.3	2	BXJ2s2g01565	94.3	2	BXJ3s2g01444	95.9
Macma4_02_g16240	2	BXJ1s2g01434	99.8	2	BXJ2s2g01567	99.8	2	BXJ3s2g01447	100
Macma4_02_g16250	2	BXJ1s2g01433	100	2	BXJ2s2g01566	100	2	BXJ3s2g01446	100
Macma4_02_g16270	2	BXJ1s2g01437	99.1	2	BXJ2s2g01570	99.1	2	BXJ3s2g01450	96.6
Macma4_02_g16280	2	BXJ1s2g01439	96.2	2	BXJ2s2g01572	83	2	BXJ3s2g01452	100
Macma4_02_g16330	2	BXJ1s2g01441	95.9	2	BXJ2s2g01574	95.9	2	BXJ3s2g01454	94.1
Macma4_02_g16350	2	BXJ1s2g01442	96.3	2	BXJ2s2g01575	96.3	2	BXJ3s2g01455	96.8
Macma4_02_g16360	2	BXJ1s2g01444	86.3	2	BXJ2s2g01577	86.4	2	BXJ3s2g01458	92.6
Macma4_02_g16380	2	BXJ1s2g01445	80.7	2	BXJ2s2g01578	80.7	2	BXJ3s2g01459	80.7
Macma4_02_g16400	2	BXJ1s2g01447	94.7	2	BXJ2s2g01580	94.7	2	BXJ3s2g01461	95.3
Macma4_02_g16420	2	BXJ1s2g01448	96.4	2	BXJ2s2g01581	96.4	2	BXJ3s2g01463	96.8
Macma4_02_g16430	2	BXJ1s2g01450	95.4	2	BXJ2s2g01585	94.7	2	BXJ3s2g01466	95.2
Macma4_02_g16450	2	BXJ1s2g01451	100	2	BXJ2s2g01589	97.1	2	BXJ3s2g01469	97.5
Macma4_02_g16460	2	BXJ1s2g01455	96.6	2	BXJ2s2g01593	96.6	2	BXJ3s2g01473	99.1
Macma4_02_g16480	2	BXJ1s2g01456	98.3	2	BXJ2s2g01594	97.2	2	BXJ3s2g01474	89.1
Macma4_02_g16490	2	BXJ1s2g01457	99.3	2	BXJ2s2g01595	99	2	BXJ3s2g01475	99.3
Macma4_02_g16510	2	BXJ1s2g01459	85.4	2	BXJ2s2g01597	85.4	2	BXJ3s2g01477	100
Macma4_02_g16520	2	BXJ1s2g01460	100	2	BXJ2s2g01598	100	2	BXJ3s2g01478	99
Macma4_02_g16530	2	BXJ1s2g01461	88.3	2	BXJ2s2g01599	88.9	2	BXJ3s2g01479	90.5
Macma4_02_g16550	2	BXJ1s2g01464	93.5	2	BXJ2s2g01602	93.5	2	BXJ3s2g01482	97.5
Macma4_02_g16560	2	BXJ1s2g01465	98.3	2	BXJ2s2g01603	98.8	2	BXJ3s2g01483	98.8
Macma4_02_g16570	2	BXJ1s2g01467	90	2	BXJ2s2g01605	90	2	BXJ3s2g01484	90
Macma4_02_g16580	2	BXJ1s2g01468	86.9	2	BXJ2s2g01606	86.9	2	BXJ3s2g01485	88.9
Macma4_02_g16600	2	BXJ1s2g01470	99.1	2	BXJ2s2g01608	99.1	2	BXJ3s2g01486	99.1
Macma4_02_g16610	2	BXJ1s2g01471	99.1	2	BXJ2s2g01609	99.1	2	BXJ3s2g01487	97.8
Macma4_02_g16660	2	BXJ1s2g01479	97.7	2	BXJ2s2g01612	97.7	2	BXJ3s2g01493	96.4
Macma4_02_g16670	2	BXJ1s2g01482	97.5	2	BXJ2s2g01615	97.5	2	BXJ3s2g01496	98.9
Macma4_02_g16680	2	BXJ1s2g01483	97.7	2	BXJ2s2g01616	97.7	2	BXJ3s2g01497	97.7
Macma4_02_g16690	2	BXJ1s2g01484	99.8	2	BXJ2s2g01617	99.8	2	BXJ3s2g01498	100
Macma4_02_g16720	2	BXJ1s2g01487	93	2	BXJ2s2g01620	93	2	BXJ3s2g01501	92.6
Macma4_02_g16740	2	BXJ1s2g01488	91.5	2	BXJ2s2g01621	92.4	2	BXJ3s2g01502	93.4
Macma4_02_g16770	2	BXJ1s2g01489	96.7	2	BXJ2s2g01623	96.7	2	BXJ3s2g01503	97.1
Macma4_02_g16800	2	BXJ1s2g01493	96.4	2	BXJ2s2g01627	96.4	2	BXJ3s2g01507	97.8
Macma4_02_g16820	2	BXJ1s2g01494	99.6	2	BXJ2s2g01629	99.6	2	BXJ3s2g01509	98
Macma4_02_g16830	2	BXJ1s2g01495	98.9	2	BXJ2s2g01630	98.9	2	BXJ3s2g01510	99.6
Macma4_02_g16850	2	BXJ1s2g01496	99.8	2	BXJ2s2g01632	99.7	2	BXJ3s2g01512	99.7
Macma4_02_g16860	2	BXJ1s2g01497	99	2	BXJ2s2g01633	99	2	BXJ3s2g01513	98.1
Macma4_02_g16870	2	BXJ1s2g01499	99.2	2	BXJ2s2g01635	99.2	2	BXJ3s2g01515	99.6
Macma4_02_g16890	2	BXJ1s2g01500	97.9	2	BXJ2s2g01636	97.9	2	BXJ3s2g01516	97.9
Macma4_02_g16900	2	BXJ1s2g01502	99.3	2	BXJ2s2g01638	99.3	2	BXJ3s2g01519	99.3
Macma4_02_g16920	2	BXJ1s2g01503	98.3	2	BXJ2s2g01639	98.3	2	BXJ3s2g01520	99.2
Macma4_02_g16930	2	BXJ1s2g01504	99.2	2	BXJ2s2g01640	99.2	2	BXJ3s2g01522	99.2
Macma4_02_g16940	2	BXJ1s2g01506	99.7	2	BXJ2s2g01642	99.7	2	BXJ3s2g01524	99.7
Macma4_02_g16950	2	BXJ1s2g01507	97	2	BXJ2s2g01643	97	2	BXJ3s2g01525	99.2
Macma4_02_g16960	2	BXJ1s2g01508	95.3	2	BXJ2s2g01644	95.3	2	BXJ3s2g01526	95.3
Macma4_02_g16970	2	BXJ1s2g01510	95.6	2	BXJ2s2g01646	95.6	2	BXJ3s2g01527	97
Macma4_02_g16980	2	BXJ1s2g01511	99.7	2	BXJ2s2g01647	99.7	2	BXJ3s2g01529	100
Macma4_02_g16990	2	BXJ1s2g01512	97.7	2	BXJ2s2g01648	97.7	2	BXJ3s2g01530	97.7
Macma4_02_g17010	2	BXJ1s2g01514	82.3	2	BXJ2s2g01650	82.3	2	BXJ3s2g01531	100
Macma4_02_g17050	2	BXJ1s2g01515	100	2	BXJ2s2g01651	89.1	2	BXJ3s2g01533	100
Macma4_02_g17070	2	BXJ1s2g01517	80	2	BXJ2s2g01653	80	2	BXJ3s2g01536	80
Macma4_02_g17080	2	BXJ1s2g01518	97.7	2	BXJ2s2g01654	97.7	2	BXJ3s2g01537	98.5
Macma4_02_g17090	2	BXJ1s2g01519	100	2	BXJ2s2g01655	100	2	BXJ3s2g01538	100
Macma4_02_g17100	2	BXJ1s2g01520	99.5	2	BXJ2s2g01656	99.5	2	BXJ3s2g01539	99.3
Macma4_02_g17110	2	BXJ1s2g01521	100	2	BXJ2s2g01658	100	2	BXJ3s2g01540	96.2
Macma4_02_g17130	2	BXJ1s2g01523	81	2	BXJ2s2g01660	81.4	2	BXJ3s2g01542	97.8
Macma4_02_g17140	2	BXJ1s2g01524	98.2	2	BXJ2s2g01661	98.2	2	BXJ3s2g01543	98.1
Macma4_02_g17170	2	BXJ1s2g01527	99.2	2	BXJ2s2g01664	99.2	2	BXJ3s2g01546	99.5
Macma4_02_g17180	2	BXJ1s2g01528	98.4	2	BXJ2s2g01665	98.4	2	BXJ3s2g01547	98.8
Macma4_02_g17190	2	BXJ1s2g01529	98.9	2	BXJ2s2g01666	98.9	2	BXJ3s2g01548	98.6
Macma4_02_g17200	2	BXJ1s2g01530	99.4	2	BXJ2s2g01667	99.4	2	BXJ3s2g01549	98.8
Macma4_02_g17210	2	BXJ1s2g01531	97.7	2	BXJ2s2g01668	97.7	2	BXJ3s2g01550	97
Macma4_02_g17230	2	BXJ1s2g01533	99.1	2	BXJ2s2g01670	99.1	2	BXJ3s2g01552	100
Macma4_02_g17290	2	BXJ1s2g01535	97.2	2	BXJ2s2g01674	97.2	2	BXJ3s2g01555	97.8
Macma4_02_g17300	2	BXJ1s2g01536	99.3	2	BXJ2s2g01675	99.3	2	BXJ3s2g01556	100
Macma4_02_g17310	2	BXJ1s2g01537	97.5	2	BXJ2s2g01676	97.5	2	BXJ3s2g01557	96
Macma4_02_g17320	2	BXJ1s2g01538	98.4	2	BXJ2s2g01677	98.4	2	BXJ3s2g01558	94.3
Macma4_02_g17330	2	BXJ1s2g01539	81.6	2	BXJ2s2g01678	98	2	BXJ3s2g01559	98.6
Macma4_02_g17340	2	BXJ1s2g01540	96.3	2	BXJ2s2g01679	96.3	2	BXJ3s2g01561	96.1
Macma4_02_g17350	2	BXJ1s2g01541	99.4	2	BXJ2s2g01680	99.4	2	BXJ3s2g01562	99.4
Macma4_02_g17360	2	BXJ1s2g01542	94.9	2	BXJ2s2g01681	94.9	2	BXJ3s2g01564	96.7
Macma4_02_g17370	2	BXJ1s2g01543	93.3	2	BXJ2s2g01682	93.3	2	BXJ3s2g01565	99.8
Macma4_02_g17390	2	BXJ1s2g01546	93.1	2	BXJ2s2g01685	93.1	2	BXJ3s2g01569	98.4
Macma4_02_g17400	2	BXJ1s2g01547	99.2	2	BXJ2s2g01686	99.2	2	BXJ3s2g01570	98.7
Macma4_02_g17410	2	BXJ1s2g01548	98.5	2	BXJ2s2g01687	98.5	2	BXJ3s2g01571	98.1
Macma4_02_g17440	2	BXJ1s2g01552	99.7	2	BXJ2s2g01691	99.7	2	BXJ3s2g01575	99.2
Macma4_02_g17450	2	BXJ1s2g01553	100	2	BXJ2s2g01692	100	2	BXJ3s2g01576	100
Macma4_02_g17460	2	BXJ1s2g01555	96.9	2	BXJ2s2g01694	96.9	2	BXJ3s2g01578	96.9
Macma4_02_g17470	2	BXJ1s2g01556	99.3	2	BXJ2s2g01695	99.3	2	BXJ3s2g01579	99.2
Macma4_02_g17480	2	BXJ1s2g01557	99.8	2	BXJ2s2g01696	99.8	2	BXJ3s2g01580	91.6
Macma4_02_g17490	2	BXJ1s2g01559	100	2	BXJ2s2g01699	100	2	BXJ3s2g01583	99.1
Macma4_02_g17530	2	BXJ1s2g01563	99.7	2	BXJ2s2g01703	99.6	2	BXJ3s2g01585	99.6
Macma4_02_g17540	2	BXJ1s2g01564	97.4	2	BXJ2s2g01705	97.4	2	BXJ3s2g01587	98.2
Macma4_02_g17560	2	BXJ1s2g01565	99.2	2	BXJ2s2g01707	99.2	2	BXJ3s2g01590	93.6
Macma4_02_g17570	2	BXJ1s2g01566	99	2	BXJ2s2g01708	99	2	BXJ3s2g01591	99
Macma4_02_g17580	2	BXJ1s2g01569	100	2	BXJ2s2g01711	100	2	BXJ3s2g01594	99.3
Macma4_02_g17590	2	BXJ1s2g01570	99.8	2	BXJ2s2g01712	99.8	2	BXJ3s2g01595	96.8
Macma4_02_g17620	2	BXJ1s2g01573	100	2	BXJ2s2g01715	100	2	BXJ3s2g01599	100
Macma4_02_g17630	2	BXJ1s2g01574	99.5	2	BXJ2s2g01716	99.5	2	BXJ3s2g01601	99.5
Macma4_02_g17640	2	BXJ1s2g01576	99.5	2	BXJ2s2g01718	97.9	2	BXJ3s2g01603	96
Macma4_02_g17650	2	BXJ1s2g01577	96.5	2	BXJ2s2g01719	96.5	2	BXJ3s2g01604	97
Macma4_02_g17670	2	BXJ1s2g01578	100	2	BXJ2s2g01720	100	2	BXJ3s2g01607	99.7
Macma4_02_g17720	2	BXJ1s2g01589	86.4	2	BXJ2s2g01735	97.9	2	BXJ3s2g01612	98.7
Macma4_02_g17820	2	BXJ1s2g01591	99.7	2	BXJ2s2g01738	98.7	2	BXJ3s2g01622	100
Macma4_02_g17840	2	BXJ1s2g01594	90.9	2	BXJ2s2g01740	98.6	2	BXJ3s2g01625	99.7
Macma4_02_g17870	2	BXJ1s2g01596	98.1	2	BXJ2s2g01742	98.1	2	BXJ3s2g01627	98.8
Macma4_02_g17880	2	BXJ1s2g01597	99.6	2	BXJ2s2g01743	96.1	2	BXJ3s2g01628	96.5
Macma4_02_g17890	2	BXJ1s2g01598	94.3	2	BXJ2s2g01744	94.3	2	BXJ3s2g01629	94.5
Macma4_02_g17900	2	BXJ1s2g01599	98.1	2	BXJ2s2g01745	98.1	2	BXJ3s2g01630	99.4
Macma4_02_g17930	2	BXJ1s2g01603	97.1	2	BXJ2s2g01749	97.1	2	BXJ3s2g01632	97.5
Macma4_02_g17940	2	BXJ1s2g01604	96.6	2	BXJ2s2g01750	97.1	2	BXJ3s2g01633	98
Macma4_02_g17950	2	BXJ1s2g01605	89.5	2	BXJ2s2g01751	89.5	2	BXJ3s2g01634	88.1
Macma4_02_g17960	2	BXJ1s2g01606	98.3	2	BXJ2s2g01752	94	2	BXJ3s2g01635	87.8
Macma4_02_g17970	2	BXJ1s2g01607	98.9	2	BXJ2s2g01753	98.9	2	BXJ3s2g01636	100
Macma4_02_g17980	2	BXJ1s2g01608	90.5	2	BXJ2s2g01754	90.5	2	BXJ3s2g01637	91.7
Macma4_02_g17990	2	BXJ1s2g01609	98.9	2	BXJ2s2g01755	98.9	2	BXJ3s2g01638	99.1
Macma4_02_g18010	2	BXJ1s2g01610	86.2	2	BXJ2s2g01758	80.7	2	BXJ3s2g01640	81.1
Macma4_02_g18030	2	BXJ1s2g01611	90.8	2	BXJ2s2g01759	90.8	2	BXJ3s2g01642	90.8
Macma4_02_g18040	2	BXJ1s2g01612	83.4	2	BXJ2s2g01760	96.3	2	BXJ3s2g01643	94.2
Macma4_02_g18060	2	BXJ1s2g01613	99.4	2	BXJ2s2g01762	99.4	2	BXJ3s2g01646	99.2
Macma4_02_g18070	2	BXJ1s2g01614	100	2	BXJ2s2g01763	100	2	BXJ3s2g01647	100
Macma4_02_g18090	2	BXJ1s2g01616	95.2	2	BXJ2s2g01765	95.7	2	BXJ3s2g01649	100
Macma4_02_g18110	2	BXJ1s2g01617	98.9	2	BXJ2s2g01766	98.9	2	BXJ3s2g01650	100
Macma4_02_g18120	2	BXJ1s2g01618	99.2	2	BXJ2s2g01767	98.4	2	BXJ3s2g01651	93.8
Macma4_02_g18130	2	BXJ1s2g01619	94.4	2	BXJ2s2g01768	94.4	2	BXJ3s2g01652	99.8
Macma4_02_g18140	2	BXJ1s2g01621	94.8	2	BXJ2s2g01769	96.3	2	BXJ3s2g01653	98
Macma4_02_g18150	2	BXJ1s2g01622	95.2	2	BXJ2s2g01770	95.2	2	BXJ3s2g01654	95.9
Macma4_02_g18160	2	BXJ1s2g01623	89	2	BXJ2s2g01771	82.6	2	BXJ3s2g01655	88.8
Macma4_02_g18190	2	BXJ1s2g01629	90	2	BXJ2s2g01779	100	2	BXJ3s2g01660	100
Macma4_02_g18200	2	BXJ1s2g01630	98.4	2	BXJ2s2g01780	98.4	2	BXJ3s2g01661	98.9
Macma4_02_g18220	2	BXJ1s2g01631	81.6	2	BXJ2s2g01781	81.6	2	BXJ3s2g01662	97.4
Macma4_02_g18230	2	BXJ1s2g01632	99.3	2	BXJ2s2g01783	99.3	2	BXJ3s2g01664	99
Macma4_02_g18240	2	BXJ1s2g01633	100	2	BXJ2s2g01784	100	2	BXJ3s2g01665	100
Macma4_02_g18250	2	BXJ1s2g01634	83.7	2	BXJ2s2g01785	83.7	2	BXJ3s2g01666	85.1
Macma4_02_g18260	2	BXJ1s2g01636	95.3	2	BXJ2s2g01788	94.2	2	BXJ3s2g01668	96.5
Macma4_02_g18270	2	BXJ1s2g01638	92.8	2	BXJ2s2g01790	92.8	2	BXJ3s2g01669	93.7
Macma4_02_g18290	2	BXJ1s2g01639	100	2	BXJ2s2g01792	100	2	BXJ3s2g01671	100
Macma4_02_g18300	2	BXJ1s2g01640	99.6	2	BXJ2s2g01793	99.6	2	BXJ3s2g01672	100
Macma4_02_g18310	2	BXJ1s2g01641	94.3	2	BXJ2s2g01794	99.5	2	BXJ3s2g01673	99
Macma4_02_g18340	2	BXJ1s2g01643	88.7	2	BXJ2s2g01796	88.6	2	BXJ3s2g01675	91.1
Macma4_02_g18370	2	BXJ1s2g01644	90.9	2	BXJ2s2g01797	90.9	2	BXJ3s2g01677	90
Macma4_02_g18390	2	BXJ1s2g01645	82	2	BXJ2s2g01798	96.9	2	BXJ3s2g01678	90.9
Macma4_02_g18430	2	BXJ1s2g01647	99.5	2	BXJ2s2g01801	99.5	2	BXJ3s2g01681	99.4
Macma4_02_g18440	2	BXJ1s2g01649	83.4	2	BXJ2s2g01803	99.4	2	BXJ3s2g01683	98.8
Macma4_02_g18450	2	BXJ1s2g01650	97.9	2	BXJ2s2g01804	97.9	2	BXJ3s2g01684	99
Macma4_02_g18460	2	BXJ1s2g01651	100	2	BXJ2s2g01805	100	2	BXJ3s2g01685	100
Macma4_02_g18470	2	BXJ1s2g01652	92.5	2	BXJ2s2g01806	92.5	2	BXJ3s2g01686	92
Macma4_02_g18480	2	BXJ1s2g01653	99	2	BXJ2s2g01807	99	2	BXJ3s2g01687	100
[truncated: 16,265 more rows]

## Sheet: Supplementary Table S7
Table S7. GO enrichment results of the significantly expanded gene families in' Baxijiao'.
Class	GO_Name	GO_ID	GO_Level	P_value	EnrichmentScore	HitsGenesCountsInSelectedSet	HitsGenesCountsInBackground	AllGenesCountsInSelectedSet	AllGenesCountsInBackground	GenesOfSelectedSetInGOterm	corrected p-value(BH method)
Biological process	sucrose induced translational repression	GO:0080149	11	3.33e-16	54.483	12	13	215	12690	BXJ2s4g01157,BXJ2s1g00256,BXJ2s9g02456,BXJ2s1g01415,BXJ2s6g01066,BXJ2s4g00638,BXJ2s3g03266,BXJ2s3g03271,BXJ2s4g00407,BXJ2s6g01882,BXJ2s4g01367,BXJ2s10g01101,	3.2e-13
Biological process	regulation of translation in response to stress	GO:0043555	9	3.33e-16	54.483	12	13	215	12690	BXJ2s4g01157,BXJ2s1g00256,BXJ2s9g02456,BXJ2s1g01415,BXJ2s6g01066,BXJ2s4g00638,BXJ2s3g03266,BXJ2s3g03271,BXJ2s4g00407,BXJ2s6g01882,BXJ2s4g01367,BXJ2s10g01101,	3.2e-13
Biological process	negative regulation of translation in response to stress	GO:0032055	10	3.33e-16	54.483	12	13	215	12690	BXJ2s4g01157,BXJ2s1g00256,BXJ2s9g02456,BXJ2s1g01415,BXJ2s6g01066,BXJ2s4g00638,BXJ2s3g03266,BXJ2s3g03271,BXJ2s4g00407,BXJ2s6g01882,BXJ2s4g01367,BXJ2s10g01101,	3.2e-13
Biological process	nucleosome organization	GO:0034728	7	3.33e-16	18.2436	17	55	215	12690	BXJ2s1g00473,BXJ2s8g02415,BXJ2s11g02477,BXJ2s3g00517,BXJ2s10g00614,BXJ2s3g00713,BXJ2s11g00792,BXJ2s2g00592,BXJ2s10g02289,BXJ2s1g01195,BXJ2s6g03807,BXJ2s9g02313,BXJ2s4g02992,BXJ2s4g02985,BXJ2s3g03201,BXJ2s7g01658,BXJ2s9g00434,	3.2e-13
Biological process	nucleosome assembly	GO:0006334	9	4.44e-16	29.5116	17	34	215	12690	BXJ2s1g00473,BXJ2s8g02415,BXJ2s11g02477,BXJ2s3g00517,BXJ2s10g00614,BXJ2s3g00713,BXJ2s11g00792,BXJ2s2g00592,BXJ2s10g02289,BXJ2s1g01195,BXJ2s6g03807,BXJ2s9g02313,BXJ2s4g02992,BXJ2s4g02985,BXJ2s3g03201,BXJ2s7g01658,BXJ2s9g00434,	8.54e-14
Biological process	peptide biosynthetic process	GO:0043043	7	1.55e-15	4.71194	38	476	215	12690	BXJ2s1g01208,BXJ2s4g01157,BXJ2s3g02620,BXJ2s1g00256,BXJ2s1g00661,BXJ2s6g01285,BXJ2s9g02456,BXJ2s1g01415,BXJ2s6g01066,BXJ2s2g00329,BXJ2s2g00328,BXJ2s2g00327,BXJ2s4g00638,BXJ2s8g02072,BXJ2s4g00740,BXJ2s3g03266,BXJ2s8g02071,BXJ2s2g00333,BXJ2s2g00332,BXJ2s2g00331,BXJ2s2g00330,BXJ2s3g03271,BXJ2s7g02426,BXJ2s3g02486,BXJ2s10g00096,BXJ2s6g00987,BXJ2s4g00407,BXJ2s11g01471,BXJ2s7g00755,BXJ2s6g01882,BXJ2s6g…	2.49e-13
Biological process	maturation of LSU-rRNA	GO:0000470	11	1.12e-14	21.314	13	36	215	12690	BXJ2s3g02620,BXJ2s2g00329,BXJ2s2g00328,BXJ2s2g00327,BXJ2s4g00740,BXJ2s2g00333,BXJ2s2g00332,BXJ2s2g00331,BXJ2s2g00330,BXJ2s11g01471,BXJ2s4g00338,BXJ2s2g00372,BXJ2s4g01103,	1.54e-12
Biological process	translation	GO:0006412	8	1.29e-14	4.57939	36	464	215	12690	BXJ2s1g01208,BXJ2s4g01157,BXJ2s3g02620,BXJ2s1g00256,BXJ2s1g00661,BXJ2s6g01285,BXJ2s9g02456,BXJ2s1g01415,BXJ2s6g01066,BXJ2s2g00329,BXJ2s2g00328,BXJ2s2g00327,BXJ2s4g00638,BXJ2s4g00740,BXJ2s3g03266,BXJ2s2g00333,BXJ2s2g00332,BXJ2s2g00331,BXJ2s2g00330,BXJ2s3g03271,BXJ2s7g02426,BXJ2s3g02486,BXJ2s10g00096,BXJ2s6g00987,BXJ2s4g00407,BXJ2s11g01471,BXJ2s7g00755,BXJ2s6g01882,BXJ2s6g00554,BXJ2s4g00338,BXJ2s4g…	1.55e-12
Biological process	barbed-end actin filament capping	GO:0051016	14	2.08e-14	44.2674	9	12	215	12690	BXJ2s10g00432,BXJ2s9g00261,BXJ2s6g02122,BXJ2s7g03138,BXJ2s2g01438,BXJ2s11g01938,BXJ2s5g02967,BXJ2s4g04624,BXJ2s7g02852,	2.22e-12
Biological process	protein-DNA complex assembly	GO:0065004	8	2.16e-14	10.2885	19	109	215	12690	BXJ2s1g00473,BXJ2s8g03604,BXJ2s8g02415,BXJ2s11g02477,BXJ2s3g00517,BXJ2s10g00614,BXJ2s3g00713,BXJ2s11g00792,BXJ2s2g00592,BXJ2s10g02289,BXJ2s1g01195,BXJ2s6g03807,BXJ2s9g02313,BXJ2s4g02992,BXJ2s4g02985,BXJ2s3g03201,BXJ2s7g01658,BXJ2s8g00424,BXJ2s9g00434,	2.08e-12
Biological process	peptide metabolic process	GO:0006518	6	2.48e-14	4.24789	38	528	215	12690	BXJ2s1g01208,BXJ2s4g01157,BXJ2s3g02620,BXJ2s1g00256,BXJ2s1g00661,BXJ2s6g01285,BXJ2s9g02456,BXJ2s1g01415,BXJ2s6g01066,BXJ2s2g00329,BXJ2s2g00328,BXJ2s2g00327,BXJ2s4g00638,BXJ2s8g02072,BXJ2s4g00740,BXJ2s3g03266,BXJ2s8g02071,BXJ2s2g00333,BXJ2s2g00332,BXJ2s2g00331,BXJ2s2g00330,BXJ2s3g03271,BXJ2s7g02426,BXJ2s3g02486,BXJ2s10g00096,BXJ2s6g00987,BXJ2s4g00407,BXJ2s11g01471,BXJ2s7g00755,BXJ2s6g01882,BXJ2s6g…	2.17e-12
Biological process	amide biosynthetic process	GO:0043604	6	1.69e-13	3.99801	38	561	215	12690	BXJ2s1g01208,BXJ2s4g01157,BXJ2s3g02620,BXJ2s1g00256,BXJ2s1g00661,BXJ2s6g01285,BXJ2s9g02456,BXJ2s1g01415,BXJ2s6g01066,BXJ2s2g00329,BXJ2s2g00328,BXJ2s2g00327,BXJ2s4g00638,BXJ2s8g02072,BXJ2s4g00740,BXJ2s3g03266,BXJ2s8g02071,BXJ2s2g00333,BXJ2s2g00332,BXJ2s2g00331,BXJ2s2g00330,BXJ2s3g03271,BXJ2s7g02426,BXJ2s3g02486,BXJ2s10g00096,BXJ2s6g00987,BXJ2s4g00407,BXJ2s11g01471,BXJ2s7g00755,BXJ2s6g01882,BXJ2s6g…	1.35e-11
Biological process	ribosomal large subunit biogenesis	GO:0042273	6	2.76e-13	10.6744	17	94	215	12690	BXJ2s3g02620,BXJ2s2g00329,BXJ2s2g00328,BXJ2s2g00327,BXJ2s4g00740,BXJ2s2g00333,BXJ2s2g00332,BXJ2s2g00331,BXJ2s2g00330,BXJ2s7g02426,BXJ2s10g00096,BXJ2s11g01471,BXJ2s6g00554,BXJ2s4g00338,BXJ2s2g00372,BXJ2s4g01103,BXJ2s8g02721,	2.04e-11
Biological process	chromatin assembly	GO:0031497	7	5.65e-13	10.2387	17	98	215	12690	BXJ2s1g00473,BXJ2s8g02415,BXJ2s11g02477,BXJ2s3g00517,BXJ2s10g00614,BXJ2s3g00713,BXJ2s11g00792,BXJ2s2g00592,BXJ2s10g02289,BXJ2s1g01195,BXJ2s6g03807,BXJ2s9g02313,BXJ2s4g02992,BXJ2s4g02985,BXJ2s3g03201,BXJ2s7g01658,BXJ2s9g00434,	3.88e-11
Biological process	protein-DNA complex subunit organization	GO:0071824	6	5.82e-13	8.62648	19	130	215	12690	BXJ2s1g00473,BXJ2s8g03604,BXJ2s8g02415,BXJ2s11g02477,BXJ2s3g00517,BXJ2s10g00614,BXJ2s3g00713,BXJ2s11g00792,BXJ2s2g00592,BXJ2s10g02289,BXJ2s1g01195,BXJ2s6g03807,BXJ2s9g02313,BXJ2s4g02992,BXJ2s4g02985,BXJ2s3g03201,BXJ2s7g01658,BXJ2s8g00424,BXJ2s9g00434,	3.73e-11
Biological process	chromatin remodeling	GO:0006338	6	1.82e-12	9.55615	17	105	215	12690	BXJ2s1g00473,BXJ2s8g02415,BXJ2s11g02477,BXJ2s3g00517,BXJ2s10g00614,BXJ2s3g00713,BXJ2s11g00792,BXJ2s2g00592,BXJ2s10g02289,BXJ2s1g01195,BXJ2s6g03807,BXJ2s9g02313,BXJ2s4g02992,BXJ2s4g02985,BXJ2s3g03201,BXJ2s7g01658,BXJ2s9g00434,	1.1e-10
Biological process	chromatin assembly or disassembly	GO:0006333	6	2.51e-12	9.37753	17	107	215	12690	BXJ2s1g00473,BXJ2s8g02415,BXJ2s11g02477,BXJ2s3g00517,BXJ2s10g00614,BXJ2s3g00713,BXJ2s11g00792,BXJ2s2g00592,BXJ2s10g02289,BXJ2s1g01195,BXJ2s6g03807,BXJ2s9g02313,BXJ2s4g02992,BXJ2s4g02985,BXJ2s3g03201,BXJ2s7g01658,BXJ2s9g00434,	1.42e-10
Biological process	stipule development	GO:0010865	4	2.87e-12	51.6453	7	8	215	12690	BXJ2s8g00209,BXJ2s8g00211,BXJ2s4g04402,BXJ2s7g02254,BXJ2s2g01893,BXJ2s2g01892,BXJ2s9g00432,	1.53e-10
Biological process	centrolateral pattern formation	GO:0097353	5	2.87e-12	51.6453	7	8	215	12690	BXJ2s8g00209,BXJ2s8g00211,BXJ2s4g04402,BXJ2s7g02254,BXJ2s2g01893,BXJ2s2g01892,BXJ2s9g00432,	1.53e-10
Biological process	centrolateral axis specification	GO:0009947	5	2.87e-12	51.6453	7	8	215	12690	BXJ2s8g00209,BXJ2s8g00211,BXJ2s4g04402,BXJ2s7g02254,BXJ2s2g01893,BXJ2s2g01892,BXJ2s9g00432,	1.53e-10
Biological process	DNA packaging	GO:0006323	8	8.36e-12	8.72518	17	115	215	12690	BXJ2s1g00473,BXJ2s8g02415,BXJ2s11g02477,BXJ2s3g00517,BXJ2s10g00614,BXJ2s3g00713,BXJ2s11g00792,BXJ2s2g00592,BXJ2s10g02289,BXJ2s1g01195,BXJ2s6g03807,BXJ2s9g02313,BXJ2s4g02992,BXJ2s4g02985,BXJ2s3g03201,BXJ2s7g01658,BXJ2s9g00434,	3.83e-10
Biological process	cellular amide metabolic process	GO:0043603	5	9.6e-12	3.50451	38	640	215	12690	BXJ2s1g01208,BXJ2s4g01157,BXJ2s3g02620,BXJ2s1g00256,BXJ2s1g00661,BXJ2s6g01285,BXJ2s9g02456,BXJ2s1g01415,BXJ2s6g01066,BXJ2s2g00329,BXJ2s2g00328,BXJ2s2g00327,BXJ2s4g00638,BXJ2s8g02072,BXJ2s4g00740,BXJ2s3g03266,BXJ2s8g02071,BXJ2s2g00333,BXJ2s2g00332,BXJ2s2g00331,BXJ2s2g00330,BXJ2s3g03271,BXJ2s7g02426,BXJ2s3g02486,BXJ2s10g00096,BXJ2s6g00987,BXJ2s4g00407,BXJ2s11g01471,BXJ2s7g00755,BXJ2s6g01882,BXJ2s6g…	4.2e-10
Biological process	cellular component biogenesis	GO:0044085	4	2.37e-11	2.46278	59	1414	215	12690	BXJ2s6g03769,BXJ2s6g03768,BXJ2s1g01208,BXJ2s1g00473,BXJ2s8g03604,BXJ2s3g02620,BXJ2s10g00432,BXJ2s8g02415,BXJ2s11g02000,BXJ2s11g02477,BXJ2s3g00517,BXJ2s6g01285,BXJ2s9g00261,BXJ2s6g02122,BXJ2s10g00614,BXJ2s3g00713,BXJ2s7g03138,BXJ2s2g00329,BXJ2s2g00328,BXJ2s2g00327,BXJ2s4g00740,BXJ2s2g00333,BXJ2s2g00332,BXJ2s2g00331,BXJ2s2g00330,BXJ2s7g02426,BXJ2s2g01438,BXJ2s11g00792,BXJ2s2g00592,BXJ2s3g02486,BXJ2…	9.89e-10
Biological process	cellular protein-containing complex assembly	GO:0034622	7	2.94e-10	3.58395	32	527	215	12690	BXJ2s1g00473,BXJ2s8g03604,BXJ2s10g00432,BXJ2s8g02415,BXJ2s11g02477,BXJ2s3g00517,BXJ2s9g00261,BXJ2s6g02122,BXJ2s10g00614,BXJ2s3g00713,BXJ2s7g03138,BXJ2s7g02426,BXJ2s2g01438,BXJ2s11g00792,BXJ2s2g00592,BXJ2s10g00096,BXJ2s10g02289,BXJ2s1g01195,BXJ2s11g01938,BXJ2s6g03807,BXJ2s9g02313,BXJ2s5g02967,BXJ2s4g02992,BXJ2s6g00554,BXJ2s4g02985,BXJ2s3g03201,BXJ2s4g04624,BXJ2s7g02852,BXJ2s7g01658,BXJ2s8g02721,BX…	1.18e-08
Biological process	negative regulation of actin filament depolymerization	GO:0030835	12	5.08e-10	18.9718	9	28	215	12690	BXJ2s10g00432,BXJ2s9g00261,BXJ2s6g02122,BXJ2s7g03138,BXJ2s2g01438,BXJ2s11g01938,BXJ2s5g02967,BXJ2s4g04624,BXJ2s7g02852,	1.96e-08
Biological process	actin filament capping	GO:0051693	13	5.08e-10	18.9718	9	28	215	12690	BXJ2s10g00432,BXJ2s9g00261,BXJ2s6g02122,BXJ2s7g03138,BXJ2s2g01438,BXJ2s11g01938,BXJ2s5g02967,BXJ2s4g04624,BXJ2s7g02852,	1.96e-08
Biological process	actin nucleation	GO:0045010	7	5.08e-10	18.9718	9	28	215	12690	BXJ2s10g00432,BXJ2s9g00261,BXJ2s6g02122,BXJ2s7g03138,BXJ2s2g01438,BXJ2s11g01938,BXJ2s5g02967,BXJ2s4g04624,BXJ2s7g02852,	1.96e-08
Biological process	regulation of actin filament depolymerization	GO:0030834	11	1.02e-09	17.707	9	30	215	12690	BXJ2s10g00432,BXJ2s9g00261,BXJ2s6g02122,BXJ2s7g03138,BXJ2s2g01438,BXJ2s11g01938,BXJ2s5g02967,BXJ2s4g04624,BXJ2s7g02852,	3.51e-08
Biological process	positive regulation of actin filament polymerization	GO:0030838	12	1.02e-09	17.707	9	30	215	12690	BXJ2s10g00432,BXJ2s9g00261,BXJ2s6g02122,BXJ2s7g03138,BXJ2s2g01438,BXJ2s11g01938,BXJ2s5g02967,BXJ2s4g04624,BXJ2s7g02852,	3.51e-08
Biological process	negative regulation of protein depolymerization	GO:1901880	8	1.02e-09	17.707	9	30	215	12690	BXJ2s10g00432,BXJ2s9g00261,BXJ2s6g02122,BXJ2s7g03138,BXJ2s2g01438,BXJ2s11g01938,BXJ2s5g02967,BXJ2s4g04624,BXJ2s7g02852,	3.51e-08
Biological process	negative regulation of protein-containing complex disassembly	GO:0043242	7	1.95e-09	16.6003	9	32	215	12690	BXJ2s10g00432,BXJ2s9g00261,BXJ2s6g02122,BXJ2s7g03138,BXJ2s2g01438,BXJ2s11g01938,BXJ2s5g02967,BXJ2s4g04624,BXJ2s7g02852,	6.04e-08
Biological process	positive regulation of protein polymerization	GO:0032273	8	1.95e-09	16.6003	9	32	215	12690	BXJ2s10g00432,BXJ2s9g00261,BXJ2s6g02122,BXJ2s7g03138,BXJ2s2g01438,BXJ2s11g01938,BXJ2s5g02967,BXJ2s4g04624,BXJ2s7g02852,	6.04e-08
Biological process	actin filament depolymerization	GO:0030042	9	3.53e-09	15.6238	9	34	215	12690	BXJ2s10g00432,BXJ2s9g00261,BXJ2s6g02122,BXJ2s7g03138,BXJ2s2g01438,BXJ2s11g01938,BXJ2s5g02967,BXJ2s4g04624,BXJ2s7g02852,	1.03e-07
Biological process	rRNA processing	GO:0006364	10	3.84e-09	5.5624	18	191	215	12690	BXJ2s1g01208,BXJ2s3g02620,BXJ2s6g01285,BXJ2s2g00329,BXJ2s2g00328,BXJ2s2g00327,BXJ2s4g00740,BXJ2s2g00333,BXJ2s2g00332,BXJ2s2g00331,BXJ2s2g00330,BXJ2s3g02486,BXJ2s11g01471,BXJ2s4g00338,BXJ2s2g02549,BXJ2s2g00372,BXJ2s2g02571,BXJ2s4g01103,	1.09e-07
Biological process	DNA conformation change	GO:0071103	7	3.92e-09	5.93725	17	169	215	12690	BXJ2s1g00473,BXJ2s8g02415,BXJ2s11g02477,BXJ2s3g00517,BXJ2s10g00614,BXJ2s3g00713,BXJ2s11g00792,BXJ2s2g00592,BXJ2s10g02289,BXJ2s1g01195,BXJ2s6g03807,BXJ2s9g02313,BXJ2s4g02992,BXJ2s4g02985,BXJ2s3g03201,BXJ2s7g01658,BXJ2s9g00434,	1.08e-07
Biological process	rRNA metabolic process	GO:0016072	9	8.65e-09	5.28566	18	201	215	12690	BXJ2s1g01208,BXJ2s3g02620,BXJ2s6g01285,BXJ2s2g00329,BXJ2s2g00328,BXJ2s2g00327,BXJ2s4g00740,BXJ2s2g00333,BXJ2s2g00332,BXJ2s2g00331,BXJ2s2g00330,BXJ2s3g02486,BXJ2s11g01471,BXJ2s4g00338,BXJ2s2g02549,BXJ2s2g00372,BXJ2s2g02571,BXJ2s4g01103,	2.31e-07
Biological process	ribosome biogenesis	GO:0042254	6	1.03e-08	4.25742	22	305	215	12690	BXJ2s1g01208,BXJ2s3g02620,BXJ2s6g01285,BXJ2s2g00329,BXJ2s2g00328,BXJ2s2g00327,BXJ2s4g00740,BXJ2s2g00333,BXJ2s2g00332,BXJ2s2g00331,BXJ2s2g00330,BXJ2s7g02426,BXJ2s3g02486,BXJ2s10g00096,BXJ2s11g01471,BXJ2s6g00554,BXJ2s4g00338,BXJ2s2g02549,BXJ2s2g00372,BXJ2s2g02571,BXJ2s4g01103,BXJ2s8g02721,	2.68e-07
Biological process	proton transmembrane transport	GO:1902600	9	1.28e-08	6.36942	15	139	215	12690	BXJ2s3g01409,BXJ2s5g01924,BXJ2s4g03556,BXJ2s4g03555,BXJ2s3g00459,BXJ2s9g01143,BXJ2s9g01374,BXJ2s5g01843,BXJ2s7g02380,BXJ2s8g03587,BXJ2s6g02166,BXJ2s8g03365,BXJ2s10g03019,BXJ2s7g02783,BXJ2s10g00128,	3.24e-07
Biological process	regulation of protein depolymerization	GO:1901879	7	1.69e-08	13.2802	9	40	215	12690	BXJ2s10g00432,BXJ2s9g00261,BXJ2s6g02122,BXJ2s7g03138,BXJ2s2g01438,BXJ2s11g01938,BXJ2s5g02967,BXJ2s4g04624,BXJ2s7g02852,	4.16e-07
Biological process	regulation of protein-containing complex disassembly	GO:0043244	6	2.67e-08	12.6478	9	42	215	12690	BXJ2s10g00432,BXJ2s9g00261,BXJ2s6g02122,BXJ2s7g03138,BXJ2s2g01438,BXJ2s11g01938,BXJ2s5g02967,BXJ2s4g04624,BXJ2s7g02852,	6.42e-07
Biological process	maturation of LSU-rRNA from tricistronic rRNA transcript (SSU-rRNA, 5.8S rRNA, LSU-rRNA)	GO:0000463	12	3.45e-08	19.6744	7	21	215	12690	BXJ2s2g00329,BXJ2s2g00328,BXJ2s2g00327,BXJ2s2g00333,BXJ2s2g00332,BXJ2s2g00331,BXJ2s2g00330,	8.11e-07
Biological process	protein-containing complex assembly	GO:0065003	6	3.75e-08	2.93739	32	643	215	12690	BXJ2s1g00473,BXJ2s8g03604,BXJ2s10g00432,BXJ2s8g02415,BXJ2s11g02477,BXJ2s3g00517,BXJ2s9g00261,BXJ2s6g02122,BXJ2s10g00614,BXJ2s3g00713,BXJ2s7g03138,BXJ2s7g02426,BXJ2s2g01438,BXJ2s11g00792,BXJ2s2g00592,BXJ2s10g00096,BXJ2s10g02289,BXJ2s1g01195,BXJ2s11g01938,BXJ2s6g03807,BXJ2s9g02313,BXJ2s5g02967,BXJ2s4g02992,BXJ2s6g00554,BXJ2s4g02985,BXJ2s3g03201,BXJ2s4g04624,BXJ2s7g02852,BXJ2s7g01658,BXJ2s8g02721,BX…	8.59e-07
Biological process	positive regulation of supramolecular fiber organization	GO:1902905	7	6.22e-08	11.548	9	46	215	12690	BXJ2s10g00432,BXJ2s9g00261,BXJ2s6g02122,BXJ2s7g03138,BXJ2s2g01438,BXJ2s11g01938,BXJ2s5g02967,BXJ2s4g04624,BXJ2s7g02852,	1.39e-06
Biological process	intracellular pH reduction	GO:0051452	12	9.72e-08	23.6093	6	15	215	12690	BXJ2s5g01924,BXJ2s5g01843,BXJ2s8g03587,BXJ2s6g02166,BXJ2s8g03365,BXJ2s7g02783,	1.64e-06
Biological process	pH reduction	GO:0045851	10	9.72e-08	23.6093	6	15	215	12690	BXJ2s5g01924,BXJ2s5g01843,BXJ2s8g03587,BXJ2s6g02166,BXJ2s8g03365,BXJ2s7g02783,	1.64e-06
Biological process	vacuolar acidification	GO:0007035	13	9.72e-08	23.6093	6	15	215	12690	BXJ2s5g01924,BXJ2s5g01843,BXJ2s8g03587,BXJ2s6g02166,BXJ2s8g03365,BXJ2s7g02783,	1.64e-06
Biological process	protein depolymerization	GO:0051261	8	1.11e-07	10.841	9	49	215	12690	BXJ2s10g00432,BXJ2s9g00261,BXJ2s6g02122,BXJ2s7g03138,BXJ2s2g01438,BXJ2s11g01938,BXJ2s5g02967,BXJ2s4g04624,BXJ2s7g02852,	1.78e-06
Biological process	negative regulation of cellular protein metabolic process	GO:0032269	8	1.26e-07	4.44527	18	239	215	12690	BXJ2s6g03769,BXJ2s6g03768,BXJ2s4g01157,BXJ2s8g03604,BXJ2s1g00256,BXJ2s9g02456,BXJ2s1g01415,BXJ2s6g01066,BXJ2s4g00638,BXJ2s3g03266,BXJ2s3g03271,BXJ2s4g00407,BXJ2s6g01882,BXJ2s9g00463,BXJ2s9g00464,BXJ2s4g01367,BXJ2s10g01101,BXJ2s8g00424,	1.99e-06
Biological process	negative regulation of actin filament polymerization	GO:0030837	12	1.6e-07	10.4159	9	51	215	12690	BXJ2s10g00432,BXJ2s9g00261,BXJ2s6g02122,BXJ2s7g03138,BXJ2s2g01438,BXJ2s11g01938,BXJ2s5g02967,BXJ2s4g04624,BXJ2s7g02852,	2.48e-06
Biological process	cellular macromolecule biosynthetic process	GO:0034645	6	1.72e-07	1.60798	92	3377	215	12690	BXJ2s4g02257,BXJ2s6g03769,BXJ2s6g03768,BXJ2s8g00209,BXJ2s1g01208,BXJ2s4g01157,BXJ2s8g00211,BXJ2s1g01555,BXJ2s8g03604,BXJ2s4g02239,BXJ2s3g02620,BXJ2s1g00256,BXJ2s4g02343,BXJ2s4g04402,BXJ2s2g02151,BXJ2s11g02000,BXJ2s10g01732,BXJ2s1g00661,BXJ2s5g01713,BXJ2s6g01285,BXJ2s9g02456,BXJ2s3g01507,BXJ2s1g01415,BXJ2s6g01066,BXJ2s7g02254,BXJ2s11g02084,BXJ2s9g02052,BXJ2s4g04049,BXJ2s3g03139,BXJ2s2g00329,BXJ2s2…	2.62e-06
Biological process	negative regulation of protein metabolic process	GO:0051248	7	1.72e-07	4.35417	18	244	215	12690	BXJ2s6g03769,BXJ2s6g03768,BXJ2s4g01157,BXJ2s8g03604,BXJ2s1g00256,BXJ2s9g02456,BXJ2s1g01415,BXJ2s6g01066,BXJ2s4g00638,BXJ2s3g03266,BXJ2s3g03271,BXJ2s4g00407,BXJ2s6g01882,BXJ2s9g00463,BXJ2s9g00464,BXJ2s4g01367,BXJ2s10g01101,BXJ2s8g00424,	2.59e-06
Biological process	positive regulation of cytoskeleton organization	GO:0051495	8	2.26e-07	10.0228	9	53	215	12690	BXJ2s10g00432,BXJ2s9g00261,BXJ2s6g02122,BXJ2s7g03138,BXJ2s2g01438,BXJ2s11g01938,BXJ2s5g02967,BXJ2s4g04624,BXJ2s7g02852,	3.34e-06
Biological process	protein-containing complex subunit organization	GO:0043933	5	3.08e-07	2.67907	32	705	215	12690	BXJ2s1g00473,BXJ2s8g03604,BXJ2s10g00432,BXJ2s8g02415,BXJ2s11g02477,BXJ2s3g00517,BXJ2s9g00261,BXJ2s6g02122,BXJ2s10g00614,BXJ2s3g00713,BXJ2s7g03138,BXJ2s7g02426,BXJ2s2g01438,BXJ2s11g00792,BXJ2s2g00592,BXJ2s10g00096,BXJ2s10g02289,BXJ2s1g01195,BXJ2s11g01938,BXJ2s6g03807,BXJ2s9g02313,BXJ2s5g02967,BXJ2s4g02992,BXJ2s6g00554,BXJ2s4g02985,BXJ2s3g03201,BXJ2s4g04624,BXJ2s7g02852,BXJ2s7g01658,BXJ2s8g02721,BX…	4.49e-06
Biological process	peptidyl-threonine phosphorylation	GO:0018107	10	3.52e-07	11.5167	8	41	215	12690	BXJ2s2g02188,BXJ2s8g02451,BXJ2s6g01072,BXJ2s10g02065,BXJ2s8g03075,BXJ2s7g02681,BXJ2s6g01876,BXJ2s7g01504,	5.06e-06
Biological process	peptidyl-threonine modification	GO:0018210	9	3.52e-07	11.5167	8	41	215	12690	BXJ2s2g02188,BXJ2s8g02451,BXJ2s6g01072,BXJ2s10g02065,BXJ2s8g03075,BXJ2s7g02681,BXJ2s6g01876,BXJ2s7g01504,	5.06e-06
Biological process	ribonucleoprotein complex biogenesis	GO:0022613	5	5.45e-07	3.39925	22	382	215	12690	BXJ2s1g01208,BXJ2s3g02620,BXJ2s6g01285,BXJ2s2g00329,BXJ2s2g00328,BXJ2s2g00327,BXJ2s4g00740,BXJ2s2g00333,BXJ2s2g00332,BXJ2s2g00331,BXJ2s2g00330,BXJ2s7g02426,BXJ2s3g02486,BXJ2s10g00096,BXJ2s11g01471,BXJ2s6g00554,BXJ2s4g00338,BXJ2s2g02549,BXJ2s2g00372,BXJ2s2g02571,BXJ2s4g01103,BXJ2s8g02721,	7.49e-06
Biological process	acceptance of pollen	GO:0060321	5	5.67e-07	26.8288	5	11	215	12690	BXJ2s8g00684,BXJ2s11g01193,BXJ2s9g02085,BXJ2s1g01398,BXJ2s3g02777,	7.68e-06
Biological process	negative regulation of protein polymerization	GO:0032272	8	5.87e-07	9.00355	9	59	215	12690	BXJ2s10g00432,BXJ2s9g00261,BXJ2s6g02122,BXJ2s7g03138,BXJ2s2g01438,BXJ2s11g01938,BXJ2s5g02967,BXJ2s4g04624,BXJ2s7g02852,	7.84e-06
Biological process	response to disaccharide	GO:0034285	6	7.25e-07	6.00236	12	118	215	12690	BXJ2s4g01157,BXJ2s1g00256,BXJ2s9g02456,BXJ2s1g01415,BXJ2s6g01066,BXJ2s4g00638,BXJ2s3g03266,BXJ2s3g03271,BXJ2s4g00407,BXJ2s6g01882,BXJ2s4g01367,BXJ2s10g01101,	9.56e-06
Biological process	response to sucrose	GO:0009744	7	7.25e-07	6.00236	12	118	215	12690	BXJ2s4g01157,BXJ2s1g00256,BXJ2s9g02456,BXJ2s1g01415,BXJ2s6g01066,BXJ2s4g00638,BXJ2s3g03266,BXJ2s3g03271,BXJ2s4g00407,BXJ2s6g01882,BXJ2s4g01367,BXJ2s10g01101,	9.56e-06
Biological process	negative regulation of supramolecular fiber organization	GO:1902904	7	9.06e-07	8.56789	9	62	215	12690	BXJ2s10g00432,BXJ2s9g00261,BXJ2s6g02122,BXJ2s7g03138,BXJ2s2g01438,BXJ2s11g01938,BXJ2s5g02967,BXJ2s4g04624,BXJ2s7g02852,	1.16e-05
Biological process	negative regulation of cytoskeleton organization	GO:0051494	8	9.06e-07	8.56789	9	62	215	12690	BXJ2s10g00432,BXJ2s9g00261,BXJ2s6g02122,BXJ2s7g03138,BXJ2s2g01438,BXJ2s11g01938,BXJ2s5g02967,BXJ2s4g04624,BXJ2s7g02852,	1.16e-05
Biological process	negative regulation of protein-containing complex assembly	GO:0031333	7	9.06e-07	8.56789	9	62	215	12690	BXJ2s10g00432,BXJ2s9g00261,BXJ2s6g02122,BXJ2s7g03138,BXJ2s2g01438,BXJ2s11g01938,BXJ2s5g02967,BXJ2s4g04624,BXJ2s7g02852,	1.16e-05
Biological process	macromolecule biosynthetic process	GO:0009059	5	9.21e-07	1.55324	92	3496	215	12690	BXJ2s4g02257,BXJ2s6g03769,BXJ2s6g03768,BXJ2s8g00209,BXJ2s1g01208,BXJ2s4g01157,BXJ2s8g00211,BXJ2s1g01555,BXJ2s8g03604,BXJ2s4g02239,BXJ2s3g02620,BXJ2s1g00256,BXJ2s4g02343,BXJ2s4g04402,BXJ2s2g02151,BXJ2s11g02000,BXJ2s10g01732,BXJ2s1g00661,BXJ2s5g01713,BXJ2s6g01285,BXJ2s9g02456,BXJ2s3g01507,BXJ2s1g01415,BXJ2s6g01066,BXJ2s7g02254,BXJ2s11g02084,BXJ2s9g02052,BXJ2s4g04049,BXJ2s3g03139,BXJ2s2g00329,BXJ2s2…	1.14e-05
Biological process	negative regulation of translation	GO:0017148	9	9.52e-07	5.85355	12	121	215	12690	BXJ2s4g01157,BXJ2s1g00256,BXJ2s9g02456,BXJ2s1g01415,BXJ2s6g01066,BXJ2s4g00638,BXJ2s3g03266,BXJ2s3g03271,BXJ2s4g00407,BXJ2s6g01882,BXJ2s4g01367,BXJ2s10g01101,	1.16e-05
Biological process	negative regulation of cellular amide metabolic process	GO:0034249	7	9.52e-07	5.85355	12	121	215	12690	BXJ2s4g01157,BXJ2s1g00256,BXJ2s9g02456,BXJ2s1g01415,BXJ2s6g01066,BXJ2s4g00638,BXJ2s3g03266,BXJ2s3g03271,BXJ2s4g00407,BXJ2s6g01882,BXJ2s4g01367,BXJ2s10g01101,	1.16e-05
Biological process	recognition of pollen	GO:0048544	4	9.58e-07	24.593	5	12	215	12690	BXJ2s8g00684,BXJ2s11g01193,BXJ2s9g02085,BXJ2s1g01398,BXJ2s3g02777,	1.14e-05
Biological process	cellular protein complex disassembly	GO:0043624	7	1.04e-06	8.43189	9	63	215	12690	BXJ2s10g00432,BXJ2s9g00261,BXJ2s6g02122,BXJ2s7g03138,BXJ2s2g01438,BXJ2s11g01938,BXJ2s5g02967,BXJ2s4g04624,BXJ2s7g02852,	1.22e-05
Biological process	ncRNA processing	GO:0034470	9	1.12e-06	3.83545	18	277	215	12690	BXJ2s1g01208,BXJ2s3g02620,BXJ2s6g01285,BXJ2s2g00329,BXJ2s2g00328,BXJ2s2g00327,BXJ2s4g00740,BXJ2s2g00333,BXJ2s2g00332,BXJ2s2g00331,BXJ2s2g00330,BXJ2s3g02486,BXJ2s11g01471,BXJ2s4g00338,BXJ2s2g02549,BXJ2s2g00372,BXJ2s2g02571,BXJ2s4g01103,	1.29e-05
Biological process	positive regulation of protein-containing complex assembly	GO:0031334	7	1.78e-06	7.9285	9	67	215	12690	BXJ2s10g00432,BXJ2s9g00261,BXJ2s6g02122,BXJ2s7g03138,BXJ2s2g01438,BXJ2s11g01938,BXJ2s5g02967,BXJ2s4g04624,BXJ2s7g02852,	1.94e-05
Biological process	cellular component assembly	GO:0022607	5	2.73e-06	2.23756	37	976	215	12690	BXJ2s6g03769,BXJ2s6g03768,BXJ2s1g00473,BXJ2s8g03604,BXJ2s10g00432,BXJ2s8g02415,BXJ2s11g02000,BXJ2s11g02477,BXJ2s3g00517,BXJ2s9g00261,BXJ2s6g02122,BXJ2s10g00614,BXJ2s3g00713,BXJ2s7g03138,BXJ2s7g02426,BXJ2s2g01438,BXJ2s11g00792,BXJ2s2g00592,BXJ2s10g00096,BXJ2s10g02289,BXJ2s1g01195,BXJ2s11g01938,BXJ2s6g03807,BXJ2s9g02313,BXJ2s5g02967,BXJ2s4g02992,BXJ2s6g00554,BXJ2s4g02985,BXJ2s3g03201,BXJ2s9g00463,B…	2.92e-05
Biological process	positive regulation of gene expression	GO:0010628	7	4.45e-06	2.4107	31	759	215	12690	BXJ2s4g02257,BXJ2s6g03769,BXJ2s6g03768,BXJ2s4g01157,BXJ2s8g03604,BXJ2s1g00256,BXJ2s4g02343,BXJ2s10g01732,BXJ2s5g01713,BXJ2s9g02456,BXJ2s1g01415,BXJ2s6g01066,BXJ2s3g03139,BXJ2s4g00638,BXJ2s5g01254,BXJ2s3g03266,BXJ2s4g01713,BXJ2s3g03271,BXJ2s11g00674,BXJ2s11g00671,BXJ2s8g01911,BXJ2s4g00407,BXJ2s7g00769,BXJ2s6g01882,BXJ2s9g00463,BXJ2s9g00464,BXJ2s4g01367,BXJ2s10g01101,BXJ2s2g01345,BXJ2s8g00424,BXJ2s…	4.7e-05
Biological process	regulation of actin filament polymerization	GO:0030833	11	4.64e-06	7.08279	9	75	215	12690	BXJ2s10g00432,BXJ2s9g00261,BXJ2s6g02122,BXJ2s7g03138,BXJ2s2g01438,BXJ2s11g01938,BXJ2s5g02967,BXJ2s4g04624,BXJ2s7g02852,	4.85e-05
Biological process	cellular nitrogen compound biosynthetic process	GO:0044271	5	4.75e-06	1.51648	89	3464	215	12690	BXJ2s4g02257,BXJ2s6g03769,BXJ2s6g03768,BXJ2s8g00209,BXJ2s1g01208,BXJ2s4g01157,BXJ2s8g00211,BXJ2s1g01555,BXJ2s8g03604,BXJ2s4g02239,BXJ2s3g02620,BXJ2s1g00256,BXJ2s4g02343,BXJ2s4g04402,BXJ2s2g02151,BXJ2s10g01732,BXJ2s1g00661,BXJ2s5g01713,BXJ2s6g01285,BXJ2s9g02456,BXJ2s3g01507,BXJ2s1g01415,BXJ2s6g01066,BXJ2s7g02254,BXJ2s11g02084,BXJ2s9g02052,BXJ2s4g04049,BXJ2s3g03139,BXJ2s2g00329,BXJ2s2g00328,BXJ2s2g…	4.92e-05
Biological process	negative regulation of protein phosphorylation	GO:0001933	10	4.85e-06	13.1163	6	27	215	12690	BXJ2s6g03769,BXJ2s6g03768,BXJ2s8g03604,BXJ2s9g00463,BXJ2s9g00464,BXJ2s8g00424,	4.96e-05
Biological process	regulation of actin filament length	GO:0030832	9	6.45e-06	6.81038	9	78	215	12690	BXJ2s10g00432,BXJ2s9g00261,BXJ2s6g02122,BXJ2s7g03138,BXJ2s2g01438,BXJ2s11g01938,BXJ2s5g02967,BXJ2s4g04624,BXJ2s7g02852,	6.14e-05
Biological process	protein-containing complex disassembly	GO:0032984	6	6.45e-06	6.81038	9	78	215	12690	BXJ2s10g00432,BXJ2s9g00261,BXJ2s6g02122,BXJ2s7g03138,BXJ2s2g01438,BXJ2s11g01938,BXJ2s5g02967,BXJ2s4g04624,BXJ2s7g02852,	6.14e-05
Biological process	regulation of actin polymerization or depolymerization	GO:0008064	10	6.45e-06	6.81038	9	78	215	12690	BXJ2s10g00432,BXJ2s9g00261,BXJ2s6g02122,BXJ2s7g03138,BXJ2s2g01438,BXJ2s11g01938,BXJ2s5g02967,BXJ2s4g04624,BXJ2s7g02852,	6.14e-05
Biological process	organonitrogen compound biosynthetic process	GO:1901566	5	7.02e-06	2.02036	42	1227	215	12690	BXJ2s6g03769,BXJ2s6g03768,BXJ2s1g01208,BXJ2s4g01157,BXJ2s3g02620,BXJ2s1g00256,BXJ2s1g00661,BXJ2s6g01285,BXJ2s9g02456,BXJ2s1g01415,BXJ2s6g01066,BXJ2s2g00329,BXJ2s2g00328,BXJ2s2g00327,BXJ2s4g00638,BXJ2s8g02072,BXJ2s4g00740,BXJ2s3g03266,BXJ2s8g02071,BXJ2s2g00333,BXJ2s2g00332,BXJ2s2g00331,BXJ2s2g00330,BXJ2s3g03271,BXJ2s7g02426,BXJ2s3g02486,BXJ2s10g00096,BXJ2s6g00987,BXJ2s4g00407,BXJ2s11g01471,BXJ2s7g…	6.49e-05
Biological process	actin filament polymerization	GO:0030041	9	7.17e-06	6.72417	9	79	215	12690	BXJ2s10g00432,BXJ2s9g00261,BXJ2s6g02122,BXJ2s7g03138,BXJ2s2g01438,BXJ2s11g01938,BXJ2s5g02967,BXJ2s4g04624,BXJ2s7g02852,	6.57e-05
Biological process	regulation of actin filament organization	GO:0110053	9	7.17e-06	6.72417	9	79	215	12690	BXJ2s10g00432,BXJ2s9g00261,BXJ2s6g02122,BXJ2s7g03138,BXJ2s2g01438,BXJ2s11g01938,BXJ2s5g02967,BXJ2s4g04624,BXJ2s7g02852,	6.57e-05
Biological process	negative regulation of organelle organization	GO:0010639	7	7.49e-06	5.2785	11	123	215	12690	BXJ2s8g03604,BXJ2s10g00432,BXJ2s9g00261,BXJ2s6g02122,BXJ2s7g03138,BXJ2s2g01438,BXJ2s11g01938,BXJ2s5g02967,BXJ2s4g04624,BXJ2s7g02852,BXJ2s8g00424,	6.73e-05
Biological process	regulation of intracellular pH	GO:0051453	11	7.57e-06	12.2117	6	29	215	12690	BXJ2s5g01924,BXJ2s5g01843,BXJ2s8g03587,BXJ2s6g02166,BXJ2s8g03365,BXJ2s7g02783,	6.74e-05
Biological process	negative regulation of phosphorylation	GO:0042326	9	7.57e-06	12.2117	6	29	215	12690	BXJ2s6g03769,BXJ2s6g03768,BXJ2s8g03604,BXJ2s9g00463,BXJ2s9g00464,BXJ2s8g00424,	6.74e-05
Biological process	regulation of cellular pH	GO:0030641	10	7.57e-06	12.2117	6	29	215	12690	BXJ2s5g01924,BXJ2s5g01843,BXJ2s8g03587,BXJ2s6g02166,BXJ2s8g03365,BXJ2s7g02783,	6.74e-05
Biological process	cell recognition	GO:0008037	3	9.54e-06	16.3953	5	18	215	12690	BXJ2s8g00684,BXJ2s11g01193,BXJ2s9g02085,BXJ2s1g01398,BXJ2s3g02777,	7.98e-05
Biological process	pollen-pistil interaction	GO:0009875	4	1.28e-05	15.5324	5	19	215	12690	BXJ2s8g00684,BXJ2s11g01193,BXJ2s9g02085,BXJ2s1g01398,BXJ2s3g02777,	0.000106
Biological process	regulation of protein polymerization	GO:0032271	7	1.31e-05	6.24952	9	85	215	12690	BXJ2s10g00432,BXJ2s9g00261,BXJ2s6g02122,BXJ2s7g03138,BXJ2s2g01438,BXJ2s11g01938,BXJ2s5g02967,BXJ2s4g04624,BXJ2s7g02852,	0.000108
Biological process	actin polymerization or depolymerization	GO:0008154	7	1.45e-05	6.17685	9	86	215	12690	BXJ2s10g00432,BXJ2s9g00261,BXJ2s6g02122,BXJ2s7g03138,BXJ2s2g01438,BXJ2s11g01938,BXJ2s5g02967,BXJ2s4g04624,BXJ2s7g02852,	0.000118
Biological process	posttranscriptional regulation of gene expression	GO:0010608	7	1.51e-05	3.48477	16	271	215	12690	BXJ2s6g03769,BXJ2s6g03768,BXJ2s4g01157,BXJ2s1g00256,BXJ2s9g02456,BXJ2s1g01415,BXJ2s6g01066,BXJ2s4g00638,BXJ2s3g03266,BXJ2s3g03271,BXJ2s4g00407,BXJ2s6g01882,BXJ2s9g00463,BXJ2s9g00464,BXJ2s4g01367,BXJ2s10g01101,	0.000122
Biological process	positive regulation of transcription, DNA-templated	GO:0045893	11	1.96e-05	2.41093	27	661	215	12690	BXJ2s4g02257,BXJ2s4g01157,BXJ2s8g03604,BXJ2s1g00256,BXJ2s4g02343,BXJ2s10g01732,BXJ2s5g01713,BXJ2s9g02456,BXJ2s1g01415,BXJ2s6g01066,BXJ2s3g03139,BXJ2s4g00638,BXJ2s5g01254,BXJ2s3g03266,BXJ2s4g01713,BXJ2s3g03271,BXJ2s11g00674,BXJ2s11g00671,BXJ2s8g01911,BXJ2s4g00407,BXJ2s7g00769,BXJ2s6g01882,BXJ2s4g01367,BXJ2s10g01101,BXJ2s2g01345,BXJ2s8g00424,BXJ2s5g01322,	0.000152
Biological process	adaxial/abaxial axis specification	GO:0009943	5	2.23e-05	8.10123	7	51	215	12690	BXJ2s8g00209,BXJ2s8g00211,BXJ2s4g04402,BXJ2s7g02254,BXJ2s2g01893,BXJ2s2g01892,BXJ2s9g00432,	0.000172
Biological process	ncRNA metabolic process	GO:0034660	8	2.26e-05	3.08843	18	344	215	12690	BXJ2s1g01208,BXJ2s3g02620,BXJ2s6g01285,BXJ2s2g00329,BXJ2s2g00328,BXJ2s2g00327,BXJ2s4g00740,BXJ2s2g00333,BXJ2s2g00332,BXJ2s2g00331,BXJ2s2g00330,BXJ2s3g02486,BXJ2s11g01471,BXJ2s4g00338,BXJ2s2g02549,BXJ2s2g00372,BXJ2s2g02571,BXJ2s4g01103,	0.000173
Biological process	regulation of translation	GO:0006417	8	2.86e-05	4.21595	12	168	215	12690	BXJ2s4g01157,BXJ2s1g00256,BXJ2s9g02456,BXJ2s1g01415,BXJ2s6g01066,BXJ2s4g00638,BXJ2s3g03266,BXJ2s3g03271,BXJ2s4g00407,BXJ2s6g01882,BXJ2s4g01367,BXJ2s10g01101,	0.000217
Biological process	seed germination	GO:0009845	3	3.23e-05	3.6402	14	227	215	12690	BXJ2s4g01157,BXJ2s1g00256,BXJ2s9g02456,BXJ2s1g01415,BXJ2s6g01066,BXJ2s4g00638,BXJ2s3g03266,BXJ2s3g03271,BXJ2s1g01197,BXJ2s4g00407,BXJ2s3g00168,BXJ2s6g01882,BXJ2s4g01367,BXJ2s10g01101,	0.000242
Biological process	regulation of supramolecular fiber organization	GO:1902903	6	3.24e-05	5.59168	9	95	215	12690	BXJ2s10g00432,BXJ2s9g00261,BXJ2s6g02122,BXJ2s7g03138,BXJ2s2g01438,BXJ2s11g01938,BXJ2s5g02967,BXJ2s4g04624,BXJ2s7g02852,	0.000242
Biological process	positive regulation of cellular biosynthetic process	GO:0031328	7	3.41e-05	2.24924	29	761	215	12690	BXJ2s4g02257,BXJ2s4g01157,BXJ2s8g03604,BXJ2s1g00256,BXJ2s4g02343,BXJ2s10g01732,BXJ2s5g01713,BXJ2s9g02456,BXJ2s1g01415,BXJ2s6g01066,BXJ2s3g03139,BXJ2s4g00638,BXJ2s5g01254,BXJ2s3g03266,BXJ2s4g01713,BXJ2s3g03271,BXJ2s11g00674,BXJ2s11g00671,BXJ2s8g01911,BXJ2s4g00407,BXJ2s10g02231,BXJ2s10g02236,BXJ2s7g00769,BXJ2s6g01882,BXJ2s4g01367,BXJ2s10g01101,BXJ2s2g01345,BXJ2s8g00424,BXJ2s5g01322,	0.000253
Biological process	regulation of actin cytoskeleton organization	GO:0032956	8	3.52e-05	5.53343	9	96	215	12690	BXJ2s10g00432,BXJ2s9g00261,BXJ2s6g02122,BXJ2s7g03138,BXJ2s2g01438,BXJ2s11g01938,BXJ2s5g02967,BXJ2s4g04624,BXJ2s7g02852,	0.000259
Biological process	regulation of actin filament-based process	GO:0032970	5	3.52e-05	5.53343	9	96	215	12690	BXJ2s10g00432,BXJ2s9g00261,BXJ2s6g02122,BXJ2s7g03138,BXJ2s2g01438,BXJ2s11g01938,BXJ2s5g02967,BXJ2s4g04624,BXJ2s7g02852,	0.000259
Biological process	regulation of cellular amide metabolic process	GO:0034248	6	3.61e-05	4.1179	12	172	215	12690	BXJ2s4g01157,BXJ2s1g00256,BXJ2s9g02456,BXJ2s1g01415,BXJ2s6g01066,BXJ2s4g00638,BXJ2s3g03266,BXJ2s3g03271,BXJ2s4g00407,BXJ2s6g01882,BXJ2s4g01367,BXJ2s10g01101,	0.000259
Biological process	positive regulation of cellular component biogenesis	GO:0044089	6	3.83e-05	5.47638	9	97	215	12690	BXJ2s10g00432,BXJ2s9g00261,BXJ2s6g02122,BXJ2s7g03138,BXJ2s2g01438,BXJ2s11g01938,BXJ2s5g02967,BXJ2s4g04624,BXJ2s7g02852,	0.000273
Biological process	positive regulation of RNA biosynthetic process	GO:1902680	9	3.94e-05	2.31632	27	688	215	12690	BXJ2s4g02257,BXJ2s4g01157,BXJ2s8g03604,BXJ2s1g00256,BXJ2s4g02343,BXJ2s10g01732,BXJ2s5g01713,BXJ2s9g02456,BXJ2s1g01415,BXJ2s6g01066,BXJ2s3g03139,BXJ2s4g00638,BXJ2s5g01254,BXJ2s3g03266,BXJ2s4g01713,BXJ2s3g03271,BXJ2s11g00674,BXJ2s11g00671,BXJ2s8g01911,BXJ2s4g00407,BXJ2s7g00769,BXJ2s6g01882,BXJ2s4g01367,BXJ2s10g01101,BXJ2s2g01345,BXJ2s8g00424,BXJ2s5g01322,	0.000279
Biological process	positive regulation of nucleic acid-templated transcription	GO:1903508	10	3.94e-05	2.31632	27	688	215	12690	BXJ2s4g02257,BXJ2s4g01157,BXJ2s8g03604,BXJ2s1g00256,BXJ2s4g02343,BXJ2s10g01732,BXJ2s5g01713,BXJ2s9g02456,BXJ2s1g01415,BXJ2s6g01066,BXJ2s3g03139,BXJ2s4g00638,BXJ2s5g01254,BXJ2s3g03266,BXJ2s4g01713,BXJ2s3g03271,BXJ2s11g00674,BXJ2s11g00671,BXJ2s8g01911,BXJ2s4g00407,BXJ2s7g00769,BXJ2s6g01882,BXJ2s4g01367,BXJ2s10g01101,BXJ2s2g01345,BXJ2s8g00424,BXJ2s5g01322,	0.000279
Biological process	negative regulation of cellular macromolecule biosynthetic process	GO:2000113	8	4.61e-05	2.64848	21	468	215	12690	BXJ2s6g03769,BXJ2s6g03768,BXJ2s4g01157,BXJ2s8g03604,BXJ2s1g00256,BXJ2s9g02456,BXJ2s1g01415,BXJ2s6g01066,BXJ2s9g02052,BXJ2s4g00638,BXJ2s3g03266,BXJ2s3g03271,BXJ2s11g00312,BXJ2s4g02608,BXJ2s4g00407,BXJ2s6g01882,BXJ2s9g00463,BXJ2s9g00464,BXJ2s4g01367,BXJ2s10g01101,BXJ2s8g00424,	0.000322
Biological process	regulation of pH	GO:0006885	9	5.23e-05	8.85349	6	40	215	12690	BXJ2s5g01924,BXJ2s5g01843,BXJ2s8g03587,BXJ2s6g02166,BXJ2s8g03365,BXJ2s7g02783,	0.00036
Biological process	gene expression	GO:0010467	5	5.25e-05	1.4372	88	3614	215	12690	BXJ2s4g02257,BXJ2s6g03769,BXJ2s6g03768,BXJ2s8g00209,BXJ2s1g01208,BXJ2s4g01157,BXJ2s8g00211,BXJ2s1g01555,BXJ2s8g03604,BXJ2s4g02239,BXJ2s3g02620,BXJ2s1g00256,BXJ2s4g02343,BXJ2s4g04402,BXJ2s2g02151,BXJ2s10g01732,BXJ2s1g00661,BXJ2s5g01713,BXJ2s6g01285,BXJ2s9g02456,BXJ2s3g01507,BXJ2s1g01415,BXJ2s6g01066,BXJ2s7g02254,BXJ2s11g02084,BXJ2s9g02052,BXJ2s4g04049,BXJ2s3g03139,BXJ2s2g00329,BXJ2s2g00328,BXJ2s2g…	0.000358
Biological process	cellular monovalent inorganic cation homeostasis	GO:0030004	9	6.04e-05	8.63755	6	41	215	12690	BXJ2s5g01924,BXJ2s5g01843,BXJ2s8g03587,BXJ2s6g02166,BXJ2s8g03365,BXJ2s7g02783,	0.000409
Biological process	positive regulation of biosynthetic process	GO:0009891	6	6.11e-05	2.1777	29	786	215	12690	BXJ2s4g02257,BXJ2s4g01157,BXJ2s8g03604,BXJ2s1g00256,BXJ2s4g02343,BXJ2s10g01732,BXJ2s5g01713,BXJ2s9g02456,BXJ2s1g01415,BXJ2s6g01066,BXJ2s3g03139,BXJ2s4g00638,BXJ2s5g01254,BXJ2s3g03266,BXJ2s4g01713,BXJ2s3g03271,BXJ2s11g00674,BXJ2s11g00671,BXJ2s8g01911,BXJ2s4g00407,BXJ2s10g02231,BXJ2s10g02236,BXJ2s7g00769,BXJ2s6g01882,BXJ2s4g01367,BXJ2s10g01101,BXJ2s2g01345,BXJ2s8g00424,BXJ2s5g01322,	0.000411
Biological process	chromatin organization	GO:0006325	5	6.37e-05	2.75539	19	407	215	12690	BXJ2s1g00473,BXJ2s8g03604,BXJ2s8g02415,BXJ2s11g02477,BXJ2s3g00517,BXJ2s10g00614,BXJ2s3g00713,BXJ2s11g00792,BXJ2s2g00592,BXJ2s10g02289,BXJ2s1g01195,BXJ2s6g03807,BXJ2s9g02313,BXJ2s4g02992,BXJ2s4g02985,BXJ2s3g03201,BXJ2s7g01658,BXJ2s8g00424,BXJ2s9g00434,	0.000425
Biological process	negative regulation of cellular component organization	GO:0051129	6	7.36e-05	4.13539	11	157	215	12690	BXJ2s8g03604,BXJ2s10g00432,BXJ2s9g00261,BXJ2s6g02122,BXJ2s7g03138,BXJ2s2g01438,BXJ2s11g01938,BXJ2s5g02967,BXJ2s4g04624,BXJ2s7g02852,BXJ2s8g00424,	0.000481
Biological process	negative regulation of cellular process	GO:0048523	5	7.68e-05	1.8634	40	1267	215	12690	BXJ2s6g03769,BXJ2s6g03768,BXJ2s2g02188,BXJ2s4g01157,BXJ2s8g03604,BXJ2s1g00256,BXJ2s10g00432,BXJ2s11g02000,BXJ2s9g02456,BXJ2s5g00622,BXJ2s9g00261,BXJ2s8g02451,BXJ2s6g02122,BXJ2s1g01415,BXJ2s6g01066,BXJ2s6g01072,BXJ2s7g03138,BXJ2s9g02052,BXJ2s7g01436,BXJ2s4g00638,BXJ2s3g03266,BXJ2s3g03271,BXJ2s2g01438,BXJ2s11g00312,BXJ2s4g02608,BXJ2s11g01938,BXJ2s8g00946,BXJ2s4g00407,BXJ2s5g02967,BXJ2s6g01882,BXJ2s…	0.000499
Biological process	negative regulation of biological process	GO:0048519	4	8.42e-05	1.7164	49	1685	215	12690	BXJ2s6g03769,BXJ2s6g03768,BXJ2s2g02188,BXJ2s4g01157,BXJ2s8g03604,BXJ2s1g00256,BXJ2s10g00432,BXJ2s11g02000,BXJ2s3g01734,BXJ2s3g01732,BXJ2s9g02456,BXJ2s5g00622,BXJ2s9g00261,BXJ2s8g02451,BXJ2s6g02122,BXJ2s1g01415,BXJ2s6g01066,BXJ2s6g01072,BXJ2s7g03138,BXJ2s9g02052,BXJ2s7g01436,BXJ2s1g00910,BXJ2s4g00638,BXJ2s3g03266,BXJ2s8g03168,BXJ2s3g03271,BXJ2s2g01438,BXJ2s11g00312,BXJ2s4g02608,BXJ2s11g01938,BXJ2s…	0.000544
Biological process	seedling development	GO:0090351	4	8.81e-05	3.31858	14	249	215	12690	BXJ2s4g01157,BXJ2s1g00256,BXJ2s9g02456,BXJ2s1g01415,BXJ2s6g01066,BXJ2s4g00638,BXJ2s3g03266,BXJ2s3g03271,BXJ2s1g01197,BXJ2s4g00407,BXJ2s3g00168,BXJ2s6g01882,BXJ2s4g01367,BXJ2s10g01101,	0.000565
Biological process	protein polymerization	GO:0051258	8	9.58e-05	4.87348	9	109	215	12690	BXJ2s10g00432,BXJ2s9g00261,BXJ2s6g02122,BXJ2s7g03138,BXJ2s2g01438,BXJ2s11g01938,BXJ2s5g02967,BXJ2s4g04624,BXJ2s7g02852,	0.00061
Biological process	cytoplasmic translation	GO:0002181	9	0.00011	5.42743	8	87	215	12690	BXJ2s2g00329,BXJ2s2g00328,BXJ2s2g00327,BXJ2s2g00333,BXJ2s2g00332,BXJ2s2g00331,BXJ2s2g00330,BXJ2s6g00987,	0.000699
Biological process	negative regulation of transcription by RNA polymerase II	GO:0000122	12	0.000117	7.69869	6	46	215	12690	BXJ2s6g03769,BXJ2s6g03768,BXJ2s8g03604,BXJ2s9g00463,BXJ2s9g00464,BXJ2s8g00424,	0.000738
Biological process	cellular component disassembly	GO:0022411	5	0.000118	4.74294	9	112	215	12690	BXJ2s10g00432,BXJ2s9g00261,BXJ2s6g02122,BXJ2s7g03138,BXJ2s2g01438,BXJ2s11g01938,BXJ2s5g02967,BXJ2s4g04624,BXJ2s7g02852,	0.000738
Biological process	positive regulation of cellular process	GO:0048522	5	0.000119	1.76069	44	1475	215	12690	BXJ2s4g02257,BXJ2s4g01157,BXJ2s8g03604,BXJ2s1g00256,BXJ2s4g02343,BXJ2s10g00432,BXJ2s10g01732,BXJ2s8g03639,BXJ2s5g01713,BXJ2s9g02456,BXJ2s6g01162,BXJ2s9g00261,BXJ2s6g02122,BXJ2s1g01415,BXJ2s6g01066,BXJ2s6g01170,BXJ2s7g03138,BXJ2s10g01902,BXJ2s3g03139,BXJ2s4g00638,BXJ2s5g01254,BXJ2s3g03266,BXJ2s4g01713,BXJ2s3g03271,BXJ2s2g01438,BXJ2s11g00674,BXJ2s11g00671,BXJ2s11g01938,BXJ2s8g01911,BXJ2s6g00987,BXJ…	0.000738
Biological process	regulation of transcription, DNA-templated	GO:0006355	10	0.000129	1.5513	63	2397	215	12690	BXJ2s4g02257,BXJ2s6g03769,BXJ2s6g03768,BXJ2s8g00209,BXJ2s4g01157,BXJ2s8g00211,BXJ2s1g01555,BXJ2s8g03604,BXJ2s4g02239,BXJ2s1g00256,BXJ2s4g02343,BXJ2s4g04402,BXJ2s2g02151,BXJ2s10g01732,BXJ2s5g01713,BXJ2s9g02456,BXJ2s3g01507,BXJ2s1g01415,BXJ2s6g01066,BXJ2s7g02254,BXJ2s11g02084,BXJ2s9g02052,BXJ2s4g04049,BXJ2s3g03139,BXJ2s1g00910,BXJ2s4g00638,BXJ2s2g01893,BXJ2s2g01892,BXJ2s5g01254,BXJ2s3g03266,BXJ2s8g…	0.000788
Biological process	positive regulation of organelle organization	GO:0010638	7	0.000135	4.65973	9	114	215	12690	BXJ2s10g00432,BXJ2s9g00261,BXJ2s6g02122,BXJ2s7g03138,BXJ2s2g01438,BXJ2s11g01938,BXJ2s5g02967,BXJ2s4g04624,BXJ2s7g02852,	0.000819
Biological process	negative regulation of catalytic activity	GO:0043086	5	0.00014	3.57717	12	198	215	12690	BXJ2s8g03604,BXJ2s6g04073,BXJ2s6g04074,BXJ2s6g04071,BXJ2s6g04072,BXJ2s6g04075,BXJ2s6g04076,BXJ2s6g04070,BXJ2s6g04068,BXJ2s6g04069,BXJ2s9g02994,BXJ2s8g00424,	0.000843
Biological process	actin filament organization	GO:0007015	6	0.000145	4.61921	9	115	215	12690	BXJ2s10g00432,BXJ2s9g00261,BXJ2s6g02122,BXJ2s7g03138,BXJ2s2g01438,BXJ2s11g01938,BXJ2s5g02967,BXJ2s4g04624,BXJ2s7g02852,	0.000865
Biological process	adaxial/abaxial pattern specification	GO:0009955	5	0.000147	6.07592	7	68	215	12690	BXJ2s8g00209,BXJ2s8g00211,BXJ2s4g04402,BXJ2s7g02254,BXJ2s2g01893,BXJ2s2g01892,BXJ2s9g00432,	0.000871
Biological process	positive regulation of macromolecule biosynthetic process	GO:0010557	7	0.000164	2.12767	27	749	215	12690	BXJ2s4g02257,BXJ2s4g01157,BXJ2s8g03604,BXJ2s1g00256,BXJ2s4g02343,BXJ2s10g01732,BXJ2s5g01713,BXJ2s9g02456,BXJ2s1g01415,BXJ2s6g01066,BXJ2s3g03139,BXJ2s4g00638,BXJ2s5g01254,BXJ2s3g03266,BXJ2s4g01713,BXJ2s3g03271,BXJ2s11g00674,BXJ2s11g00671,BXJ2s8g01911,BXJ2s4g00407,BXJ2s7g00769,BXJ2s6g01882,BXJ2s4g01367,BXJ2s10g01101,BXJ2s2g01345,BXJ2s8g00424,BXJ2s5g01322,	0.000964
Biological process	negative regulation of macromolecule biosynthetic process	GO:0010558	7	0.000183	2.40211	21	516	215	12690	BXJ2s6g03769,BXJ2s6g03768,BXJ2s4g01157,BXJ2s8g03604,BXJ2s1g00256,BXJ2s9g02456,BXJ2s1g01415,BXJ2s6g01066,BXJ2s9g02052,BXJ2s4g00638,BXJ2s3g03266,BXJ2s3g03271,BXJ2s11g00312,BXJ2s4g02608,BXJ2s4g00407,BXJ2s6g01882,BXJ2s9g00463,BXJ2s9g00464,BXJ2s4g01367,BXJ2s10g01101,BXJ2s8g00424,	0.00106486
Biological process	regulation of cytoskeleton organization	GO:0051493	7	0.0002	4.42674	9	120	215	12690	BXJ2s10g00432,BXJ2s9g00261,BXJ2s6g02122,BXJ2s7g03138,BXJ2s2g01438,BXJ2s11g01938,BXJ2s5g02967,BXJ2s4g04624,BXJ2s7g02852,	0.00115998
Biological process	regulation of RNA biosynthetic process	GO:2001141	8	0.000262	1.51403	63	2456	215	12690	BXJ2s4g02257,BXJ2s6g03769,BXJ2s6g03768,BXJ2s8g00209,BXJ2s4g01157,BXJ2s8g00211,BXJ2s1g01555,BXJ2s8g03604,BXJ2s4g02239,BXJ2s1g00256,BXJ2s4g02343,BXJ2s4g04402,BXJ2s2g02151,BXJ2s10g01732,BXJ2s5g01713,BXJ2s9g02456,BXJ2s3g01507,BXJ2s1g01415,BXJ2s6g01066,BXJ2s7g02254,BXJ2s11g02084,BXJ2s9g02052,BXJ2s4g04049,BXJ2s3g03139,BXJ2s1g00910,BXJ2s4g00638,BXJ2s2g01893,BXJ2s2g01892,BXJ2s5g01254,BXJ2s3g03266,BXJ2s8g…	0.00151121
Biological process	regulation of nucleic acid-templated transcription	GO:1903506	9	0.000262	1.51403	63	2456	215	12690	BXJ2s4g02257,BXJ2s6g03769,BXJ2s6g03768,BXJ2s8g00209,BXJ2s4g01157,BXJ2s8g00211,BXJ2s1g01555,BXJ2s8g03604,BXJ2s4g02239,BXJ2s1g00256,BXJ2s4g02343,BXJ2s4g04402,BXJ2s2g02151,BXJ2s10g01732,BXJ2s5g01713,BXJ2s9g02456,BXJ2s3g01507,BXJ2s1g01415,BXJ2s6g01066,BXJ2s7g02254,BXJ2s11g02084,BXJ2s9g02052,BXJ2s4g04049,BXJ2s3g03139,BXJ2s1g00910,BXJ2s4g00638,BXJ2s2g01893,BXJ2s2g01892,BXJ2s5g01254,BXJ2s3g03266,BXJ2s8g…	0.00151121
Biological process	lateral root formation	GO:0010311	5	0.000272	4.76956	8	99	215	12690	BXJ2s4g02257,BXJ2s9g02119,BXJ2s5g01713,BXJ2s8g01391,BXJ2s3g03139,BXJ2s11g00215,BXJ2s4g03877,BXJ2s5g01322,	0.00154922
Biological process	negative regulation of cellular biosynthetic process	GO:0031327	7	0.000291	2.32114	21	534	215	12690	BXJ2s6g03769,BXJ2s6g03768,BXJ2s4g01157,BXJ2s8g03604,BXJ2s1g00256,BXJ2s9g02456,BXJ2s1g01415,BXJ2s6g01066,BXJ2s9g02052,BXJ2s4g00638,BXJ2s3g03266,BXJ2s3g03271,BXJ2s11g00312,BXJ2s4g02608,BXJ2s4g00407,BXJ2s6g01882,BXJ2s9g00463,BXJ2s9g00464,BXJ2s4g01367,BXJ2s10g01101,BXJ2s8g00424,	0.00163594
Biological process	positive regulation of RNA metabolic process	GO:0051254	8	0.000315	2.04311	27	780	215	12690	BXJ2s4g02257,BXJ2s4g01157,BXJ2s8g03604,BXJ2s1g00256,BXJ2s4g02343,BXJ2s10g01732,BXJ2s5g01713,BXJ2s9g02456,BXJ2s1g01415,BXJ2s6g01066,BXJ2s3g03139,BXJ2s4g00638,BXJ2s5g01254,BXJ2s3g03266,BXJ2s4g01713,BXJ2s3g03271,BXJ2s11g00674,BXJ2s11g00671,BXJ2s8g01911,BXJ2s4g00407,BXJ2s7g00769,BXJ2s6g01882,BXJ2s4g01367,BXJ2s10g01101,BXJ2s2g01345,BXJ2s8g00424,BXJ2s5g01322,	0.00175216
Biological process	negative regulation of biosynthetic process	GO:0009890	6	0.000355	2.28688	21	542	215	12690	BXJ2s6g03769,BXJ2s6g03768,BXJ2s4g01157,BXJ2s8g03604,BXJ2s1g00256,BXJ2s9g02456,BXJ2s1g01415,BXJ2s6g01066,BXJ2s9g02052,BXJ2s4g00638,BXJ2s3g03266,BXJ2s3g03271,BXJ2s11g00312,BXJ2s4g02608,BXJ2s4g00407,BXJ2s6g01882,BXJ2s9g00463,BXJ2s9g00464,BXJ2s4g01367,BXJ2s10g01101,BXJ2s8g00424,	0.00196102
Biological process	transcription, DNA-templated	GO:0006351	10	0.000366	1.49636	63	2485	215	12690	BXJ2s4g02257,BXJ2s6g03769,BXJ2s6g03768,BXJ2s8g00209,BXJ2s4g01157,BXJ2s8g00211,BXJ2s1g01555,BXJ2s8g03604,BXJ2s4g02239,BXJ2s1g00256,BXJ2s4g02343,BXJ2s4g04402,BXJ2s2g02151,BXJ2s10g01732,BXJ2s5g01713,BXJ2s9g02456,BXJ2s3g01507,BXJ2s1g01415,BXJ2s6g01066,BXJ2s7g02254,BXJ2s11g02084,BXJ2s9g02052,BXJ2s4g04049,BXJ2s3g03139,BXJ2s1g00910,BXJ2s4g00638,BXJ2s2g01893,BXJ2s2g01892,BXJ2s5g01254,BXJ2s3g03266,BXJ2s8g…	0.00200996
Biological process	axis specification	GO:0009798	4	0.000437	5.10078	7	81	215	12690	BXJ2s8g00209,BXJ2s8g00211,BXJ2s4g04402,BXJ2s7g02254,BXJ2s2g01893,BXJ2s2g01892,BXJ2s9g00432,	0.00237496
Biological process	response to carbohydrate	GO:0009743	5	0.000512	3.10649	12	228	215	12690	BXJ2s4g01157,BXJ2s1g00256,BXJ2s9g02456,BXJ2s1g01415,BXJ2s6g01066,BXJ2s4g00638,BXJ2s3g03266,BXJ2s3g03271,BXJ2s4g00407,BXJ2s6g01882,BXJ2s4g01367,BXJ2s10g01101,	0.00275111
Biological process	negative regulation of phosphorus metabolic process	GO:0010563	7	0.000515	5.90233	6	60	215	12690	BXJ2s6g03769,BXJ2s6g03768,BXJ2s8g03604,BXJ2s9g00463,BXJ2s9g00464,BXJ2s8g00424,	0.00275323
Biological process	negative regulation of phosphate metabolic process	GO:0045936	8	0.000515	5.90233	6	60	215	12690	BXJ2s6g03769,BXJ2s6g03768,BXJ2s8g03604,BXJ2s9g00463,BXJ2s9g00464,BXJ2s8g00424,	0.00275323
Biological process	negative regulation of gene expression	GO:0010629	7	0.00056	2.11454	23	642	215	12690	BXJ2s6g03769,BXJ2s6g03768,BXJ2s4g01157,BXJ2s8g03604,BXJ2s1g00256,BXJ2s9g02456,BXJ2s1g01415,BXJ2s6g01066,BXJ2s9g02052,BXJ2s1g00910,BXJ2s4g00638,BXJ2s3g03266,BXJ2s3g03271,BXJ2s11g00312,BXJ2s4g02608,BXJ2s6g00987,BXJ2s4g00407,BXJ2s6g01882,BXJ2s9g00463,BXJ2s9g00464,BXJ2s4g01367,BXJ2s10g01101,BXJ2s8g00424,	0.00294522
Biological process	regulation of protein metabolic process	GO:0051246	6	0.000571	2.2055	21	562	215	12690	BXJ2s6g03769,BXJ2s6g03768,BXJ2s4g01157,BXJ2s8g03604,BXJ2s1g00256,BXJ2s9g02456,BXJ2s5g00622,BXJ2s1g01415,BXJ2s6g01066,BXJ2s7g01436,BXJ2s4g00638,BXJ2s3g03266,BXJ2s3g03271,BXJ2s4g00407,BXJ2s6g01882,BXJ2s9g00463,BXJ2s9g00464,BXJ2s10g02102,BXJ2s4g01367,BXJ2s10g01101,BXJ2s8g00424,	0.00298522
Biological process	negative regulation of molecular function	GO:0044092	4	0.000598	3.05293	12	232	215	12690	BXJ2s8g03604,BXJ2s6g04073,BXJ2s6g04074,BXJ2s6g04071,BXJ2s6g04072,BXJ2s6g04075,BXJ2s6g04076,BXJ2s6g04070,BXJ2s6g04068,BXJ2s6g04069,BXJ2s9g02994,BXJ2s8g00424,	0.00310768
Biological process	regulation of protein-containing complex assembly	GO:0043254	6	0.00066	3.76744	9	141	215	12690	BXJ2s10g00432,BXJ2s9g00261,BXJ2s6g02122,BXJ2s7g03138,BXJ2s2g01438,BXJ2s11g01938,BXJ2s5g02967,BXJ2s4g04624,BXJ2s7g02852,	0.00339415
Biological process	nucleic acid-templated transcription	GO:0097659	9	0.000668	1.46396	63	2540	215	12690	BXJ2s4g02257,BXJ2s6g03769,BXJ2s6g03768,BXJ2s8g00209,BXJ2s4g01157,BXJ2s8g00211,BXJ2s1g01555,BXJ2s8g03604,BXJ2s4g02239,BXJ2s1g00256,BXJ2s4g02343,BXJ2s4g04402,BXJ2s2g02151,BXJ2s10g01732,BXJ2s5g01713,BXJ2s9g02456,BXJ2s3g01507,BXJ2s1g01415,BXJ2s6g01066,BXJ2s7g02254,BXJ2s11g02084,BXJ2s9g02052,BXJ2s4g04049,BXJ2s3g03139,BXJ2s1g00910,BXJ2s4g00638,BXJ2s2g01893,BXJ2s2g01892,BXJ2s5g01254,BXJ2s3g03266,BXJ2s8g…	0.00342017
Biological process	regulation of cellular component size	GO:0032535	5	0.000694	3.74091	9	142	215	12690	BXJ2s10g00432,BXJ2s9g00261,BXJ2s6g02122,BXJ2s7g03138,BXJ2s2g01438,BXJ2s11g01938,BXJ2s5g02967,BXJ2s4g04624,BXJ2s7g02852,	0.0035338
Biological process	positive regulation of nucleobase-containing compound metabolic process	GO:0045935	7	0.000723	1.93636	27	823	215	12690	BXJ2s4g02257,BXJ2s4g01157,BXJ2s8g03604,BXJ2s1g00256,BXJ2s4g02343,BXJ2s10g01732,BXJ2s5g01713,BXJ2s9g02456,BXJ2s1g01415,BXJ2s6g01066,BXJ2s3g03139,BXJ2s4g00638,BXJ2s5g01254,BXJ2s3g03266,BXJ2s4g01713,BXJ2s3g03271,BXJ2s11g00674,BXJ2s11g00671,BXJ2s8g01911,BXJ2s4g00407,BXJ2s7g00769,BXJ2s6g01882,BXJ2s4g01367,BXJ2s10g01101,BXJ2s2g01345,BXJ2s8g00424,BXJ2s5g01322,	0.0036607
Biological process	RNA biosynthetic process	GO:0032774	8	0.000751	1.45765	63	2551	215	12690	BXJ2s4g02257,BXJ2s6g03769,BXJ2s6g03768,BXJ2s8g00209,BXJ2s4g01157,BXJ2s8g00211,BXJ2s1g01555,BXJ2s8g03604,BXJ2s4g02239,BXJ2s1g00256,BXJ2s4g02343,BXJ2s4g04402,BXJ2s2g02151,BXJ2s10g01732,BXJ2s5g01713,BXJ2s9g02456,BXJ2s3g01507,BXJ2s1g01415,BXJ2s6g01066,BXJ2s7g02254,BXJ2s11g02084,BXJ2s9g02052,BXJ2s4g04049,BXJ2s3g03139,BXJ2s1g00910,BXJ2s4g00638,BXJ2s2g01893,BXJ2s2g01892,BXJ2s5g01254,BXJ2s3g03266,BXJ2s8g…	0.00378274
Biological process	RNA processing	GO:0006396	8	0.000772	2.10797	22	616	215	12690	BXJ2s6g03769,BXJ2s6g03768,BXJ2s1g01208,BXJ2s3g02620,BXJ2s6g01285,BXJ2s2g00329,BXJ2s2g00328,BXJ2s2g00327,BXJ2s4g00740,BXJ2s2g00333,BXJ2s2g00332,BXJ2s2g00331,BXJ2s2g00330,BXJ2s3g02486,BXJ2s11g01471,BXJ2s4g00338,BXJ2s9g00463,BXJ2s9g00464,BXJ2s2g02549,BXJ2s2g00372,BXJ2s2g02571,BXJ2s4g01103,	0.00386681
Biological process	actin cytoskeleton organization	GO:0030036	7	0.000807	3.66351	9	145	215	12690	BXJ2s10g00432,BXJ2s9g00261,BXJ2s6g02122,BXJ2s7g03138,BXJ2s2g01438,BXJ2s11g01938,BXJ2s5g02967,BXJ2s4g04624,BXJ2s7g02852,	0.0040209
Biological process	regulation of anatomical structure size	GO:0090066	4	0.000847	3.63842	9	146	215	12690	BXJ2s10g00432,BXJ2s9g00261,BXJ2s6g02122,BXJ2s7g03138,BXJ2s2g01438,BXJ2s11g01938,BXJ2s5g02967,BXJ2s4g04624,BXJ2s7g02852,	0.00420154
Biological process	plant organ formation	GO:1905393	4	0.0010112	2.73061	13	281	215	12690	BXJ2s4g02257,BXJ2s9g02119,BXJ2s5g01713,BXJ2s8g01391,BXJ2s3g03139,BXJ2s2g02593,BXJ2s11g01357,BXJ2s10g02460,BXJ2s11g00215,BXJ2s4g03877,BXJ2s2g02440,BXJ2s2g02441,BXJ2s5g01322,	0.00493795
Biological process	regulation of RNA metabolic process	GO:0051252	7	0.00107887	1.43792	63	2586	215	12690	BXJ2s4g02257,BXJ2s6g03769,BXJ2s6g03768,BXJ2s8g00209,BXJ2s4g01157,BXJ2s8g00211,BXJ2s1g01555,BXJ2s8g03604,BXJ2s4g02239,BXJ2s1g00256,BXJ2s4g02343,BXJ2s4g04402,BXJ2s2g02151,BXJ2s10g01732,BXJ2s5g01713,BXJ2s9g02456,BXJ2s3g01507,BXJ2s1g01415,BXJ2s6g01066,BXJ2s7g02254,BXJ2s11g02084,BXJ2s9g02052,BXJ2s4g04049,BXJ2s3g03139,BXJ2s1g00910,BXJ2s4g00638,BXJ2s2g01893,BXJ2s2g01892,BXJ2s5g01254,BXJ2s3g03266,BXJ2s8g…	0.00524178
Biological process	lateral root morphogenesis	GO:0010102	7	0.00109906	3.87038	8	122	215	12690	BXJ2s4g02257,BXJ2s9g02119,BXJ2s5g01713,BXJ2s8g01391,BXJ2s3g03139,BXJ2s11g00215,BXJ2s4g03877,BXJ2s5g01322,	0.00531302
Biological process	regulation of cellular macromolecule biosynthetic process	GO:2000112	7	0.00112352	1.4357	63	2590	215	12690	BXJ2s4g02257,BXJ2s6g03769,BXJ2s6g03768,BXJ2s8g00209,BXJ2s4g01157,BXJ2s8g00211,BXJ2s1g01555,BXJ2s8g03604,BXJ2s4g02239,BXJ2s1g00256,BXJ2s4g02343,BXJ2s4g04402,BXJ2s2g02151,BXJ2s10g01732,BXJ2s5g01713,BXJ2s9g02456,BXJ2s3g01507,BXJ2s1g01415,BXJ2s6g01066,BXJ2s7g02254,BXJ2s11g02084,BXJ2s9g02052,BXJ2s4g04049,BXJ2s3g03139,BXJ2s1g00910,BXJ2s4g00638,BXJ2s2g01893,BXJ2s2g01892,BXJ2s5g01254,BXJ2s3g03266,BXJ2s8g…	0.00540415
Biological process	post-embryonic root morphogenesis	GO:0010101	6	0.00122098	3.80795	8	124	215	12690	BXJ2s4g02257,BXJ2s9g02119,BXJ2s5g01713,BXJ2s8g01391,BXJ2s3g03139,BXJ2s11g00215,BXJ2s4g03877,BXJ2s5g01322,	0.00581475
Biological process	RNA metabolic process	GO:0016070	7	0.00134454	1.33736	82	3619	215	12690	BXJ2s4g02257,BXJ2s6g03769,BXJ2s6g03768,BXJ2s8g00209,BXJ2s1g01208,BXJ2s4g01157,BXJ2s8g00211,BXJ2s1g01555,BXJ2s8g03604,BXJ2s4g02239,BXJ2s3g02620,BXJ2s1g00256,BXJ2s4g02343,BXJ2s4g04402,BXJ2s2g02151,BXJ2s10g01732,BXJ2s5g01713,BXJ2s6g01285,BXJ2s9g02456,BXJ2s3g01507,BXJ2s1g01415,BXJ2s6g01066,BXJ2s7g02254,BXJ2s11g02084,BXJ2s9g02052,BXJ2s4g04049,BXJ2s3g03139,BXJ2s2g00329,BXJ2s2g00328,BXJ2s2g00327,BXJ2s1g…	0.00637167
Biological process	positive regulation of biological process	GO:0048518	4	0.00143326	1.52976	48	1852	215	12690	BXJ2s4g02257,BXJ2s6g03769,BXJ2s6g03768,BXJ2s4g01157,BXJ2s8g03604,BXJ2s1g00256,BXJ2s4g02343,BXJ2s10g00432,BXJ2s10g01732,BXJ2s8g03639,BXJ2s5g01713,BXJ2s9g02456,BXJ2s6g01162,BXJ2s9g00261,BXJ2s6g02122,BXJ2s1g01415,BXJ2s6g01066,BXJ2s6g01170,BXJ2s7g03138,BXJ2s10g01902,BXJ2s3g03139,BXJ2s4g00638,BXJ2s5g01254,BXJ2s3g03266,BXJ2s4g01713,BXJ2s3g03271,BXJ2s2g01438,BXJ2s11g00674,BXJ2s11g00671,BXJ2s11g01938,BXJ…	0.00675879
Biological process	actin filament-based process	GO:0030029	3	0.00147798	3.36208	9	158	215	12690	BXJ2s10g00432,BXJ2s9g00261,BXJ2s6g02122,BXJ2s7g03138,BXJ2s2g01438,BXJ2s11g01938,BXJ2s5g02967,BXJ2s4g04624,BXJ2s7g02852,	0.0069357
Biological process	cellular biosynthetic process	GO:0044249	4	0.00149818	1.2775	99	4574	215	12690	BXJ2s4g02257,BXJ2s6g03769,BXJ2s6g03768,BXJ2s8g00209,BXJ2s1g01208,BXJ2s4g01157,BXJ2s8g00211,BXJ2s1g01555,BXJ2s8g03604,BXJ2s4g02239,BXJ2s3g02620,BXJ2s1g00256,BXJ2s4g02343,BXJ2s4g04402,BXJ2s2g02151,BXJ2s11g02000,BXJ2s10g01732,BXJ2s1g00661,BXJ2s5g01713,BXJ2s6g01285,BXJ2s9g02456,BXJ2s3g01507,BXJ2s1g01415,BXJ2s5g01843,BXJ2s6g01066,BXJ2s7g02254,BXJ2s11g02084,BXJ2s9g02052,BXJ2s4g04049,BXJ2s3g03139,BXJ2s2…	0.00699634
Biological process	positive regulation of metabolic process	GO:0009893	5	0.00150134	1.71458	33	1136	215	12690	BXJ2s4g02257,BXJ2s6g03769,BXJ2s6g03768,BXJ2s4g01157,BXJ2s8g03604,BXJ2s1g00256,BXJ2s4g02343,BXJ2s10g01732,BXJ2s5g01713,BXJ2s9g02456,BXJ2s1g01415,BXJ2s6g01066,BXJ2s3g03139,BXJ2s4g00638,BXJ2s5g01254,BXJ2s3g03266,BXJ2s4g01713,BXJ2s3g03271,BXJ2s11g00674,BXJ2s11g00671,BXJ2s8g01911,BXJ2s4g00407,BXJ2s10g02231,BXJ2s10g02236,BXJ2s7g00769,BXJ2s6g01882,BXJ2s9g00463,BXJ2s9g00464,BXJ2s4g01367,BXJ2s10g01101,BXJ…	0.00697726
Biological process	positive regulation of macromolecule metabolic process	GO:0010604	6	0.00151818	1.75093	31	1045	215	12690	BXJ2s4g02257,BXJ2s6g03769,BXJ2s6g03768,BXJ2s4g01157,BXJ2s8g03604,BXJ2s1g00256,BXJ2s4g02343,BXJ2s10g01732,BXJ2s5g01713,BXJ2s9g02456,BXJ2s1g01415,BXJ2s6g01066,BXJ2s3g03139,BXJ2s4g00638,BXJ2s5g01254,BXJ2s3g03266,BXJ2s4g01713,BXJ2s3g03271,BXJ2s11g00674,BXJ2s11g00671,BXJ2s8g01911,BXJ2s4g00407,BXJ2s7g00769,BXJ2s6g01882,BXJ2s9g00463,BXJ2s9g00464,BXJ2s4g01367,BXJ2s10g01101,BXJ2s2g01345,BXJ2s8g00424,BXJ2s…	0.00702157
Biological process	regulation of cellular biosynthetic process	GO:0031326	6	0.00164567	1.40377	65	2733	215	12690	BXJ2s4g02257,BXJ2s6g03769,BXJ2s6g03768,BXJ2s8g00209,BXJ2s4g01157,BXJ2s8g00211,BXJ2s1g01555,BXJ2s8g03604,BXJ2s4g02239,BXJ2s1g00256,BXJ2s4g02343,BXJ2s4g04402,BXJ2s2g02151,BXJ2s10g01732,BXJ2s5g01713,BXJ2s9g02456,BXJ2s3g01507,BXJ2s1g01415,BXJ2s6g01066,BXJ2s7g02254,BXJ2s11g02084,BXJ2s9g02052,BXJ2s4g04049,BXJ2s3g03139,BXJ2s1g00910,BXJ2s4g00638,BXJ2s2g01893,BXJ2s2g01892,BXJ2s5g01254,BXJ2s3g03266,BXJ2s8g…	0.0075748
Biological process	peptidyl-serine phosphorylation	GO:0018105	10	0.00190958	3.55027	8	133	215	12690	BXJ2s2g02188,BXJ2s8g02451,BXJ2s6g01072,BXJ2s10g02065,BXJ2s8g03075,BXJ2s7g02681,BXJ2s6g01876,BXJ2s7g01504,	0.00874769
Biological process	peptidyl-serine modification	GO:0018209	9	0.00190958	3.55027	8	133	215	12690	BXJ2s2g02188,BXJ2s8g02451,BXJ2s6g01072,BXJ2s10g02065,BXJ2s8g03075,BXJ2s7g02681,BXJ2s6g01876,BXJ2s7g01504,	0.00874769
Biological process	non-membrane-bounded organelle assembly	GO:0140694	7	0.00199274	3.21945	9	165	215	12690	BXJ2s6g03769,BXJ2s6g03768,BXJ2s7g02426,BXJ2s10g00096,BXJ2s1g01195,BXJ2s6g00554,BXJ2s9g00463,BXJ2s9g00464,BXJ2s8g02721,	0.00900008
Biological process	regulation of cellular protein metabolic process	GO:0032268	7	0.00199774	2.13766	18	497	215	12690	BXJ2s6g03769,BXJ2s6g03768,BXJ2s4g01157,BXJ2s8g03604,BXJ2s1g00256,BXJ2s9g02456,BXJ2s1g01415,BXJ2s6g01066,BXJ2s4g00638,BXJ2s3g03266,BXJ2s3g03271,BXJ2s4g00407,BXJ2s6g01882,BXJ2s9g00463,BXJ2s9g00464,BXJ2s4g01367,BXJ2s10g01101,BXJ2s8g00424,	0.0089805
Biological process	regulation of macromolecule biosynthetic process	GO:0010556	6	0.00218204	1.39897	63	2658	215	12690	BXJ2s4g02257,BXJ2s6g03769,BXJ2s6g03768,BXJ2s8g00209,BXJ2s4g01157,BXJ2s8g00211,BXJ2s1g01555,BXJ2s8g03604,BXJ2s4g02239,BXJ2s1g00256,BXJ2s4g02343,BXJ2s4g04402,BXJ2s2g02151,BXJ2s10g01732,BXJ2s5g01713,BXJ2s9g02456,BXJ2s3g01507,BXJ2s1g01415,BXJ2s6g01066,BXJ2s7g02254,BXJ2s11g02084,BXJ2s9g02052,BXJ2s4g04049,BXJ2s3g03139,BXJ2s1g00910,BXJ2s4g00638,BXJ2s2g01893,BXJ2s2g01892,BXJ2s5g01254,BXJ2s3g03266,BXJ2s8g…	0.00976336
Biological process	phloem or xylem histogenesis	GO:0010087	5	0.00219708	3.47196	8	136	215	12690	BXJ2s4g02343,BXJ2s5g01713,BXJ2s5g01254,BXJ2s11g00674,BXJ2s11g00671,BXJ2s8g01911,BXJ2s7g00769,BXJ2s2g01345,	0.00978516
Biological process	regulation of biosynthetic process	GO:0009889	5	0.00222315	1.38753	65	2765	215	12690	BXJ2s4g02257,BXJ2s6g03769,BXJ2s6g03768,BXJ2s8g00209,BXJ2s4g01157,BXJ2s8g00211,BXJ2s1g01555,BXJ2s8g03604,BXJ2s4g02239,BXJ2s1g00256,BXJ2s4g02343,BXJ2s4g04402,BXJ2s2g02151,BXJ2s10g01732,BXJ2s5g01713,BXJ2s9g02456,BXJ2s3g01507,BXJ2s1g01415,BXJ2s6g01066,BXJ2s7g02254,BXJ2s11g02084,BXJ2s9g02052,BXJ2s4g04049,BXJ2s3g03139,BXJ2s1g00910,BXJ2s4g00638,BXJ2s2g01893,BXJ2s2g01892,BXJ2s5g01254,BXJ2s3g03266,BXJ2s8g…	0.00985564
Biological process	stomatal complex development	GO:0010374	6	0.00233754	4.42674	6	80	215	12690	BXJ2s2g02187,BXJ2s4g02111,BXJ2s7g01355,BXJ2s5g03220,BXJ2s1g02012,BXJ2s5g02845,	0.0102214
Biological process	negative regulation of protein modification process	GO:0031400	9	0.00233754	4.42674	6	80	215	12690	BXJ2s6g03769,BXJ2s6g03768,BXJ2s8g03604,BXJ2s9g00463,BXJ2s9g00464,BXJ2s8g00424,	0.0102214
Biological process	post-embryonic plant morphogenesis	GO:0090698	4	0.002579	2.36093	14	350	215	12690	BXJ2s4g02257,BXJ2s2g02187,BXJ2s4g02111,BXJ2s9g02119,BXJ2s5g01713,BXJ2s8g01391,BXJ2s3g03139,BXJ2s8g00946,BXJ2s5g03220,BXJ2s1g02012,BXJ2s11g01357,BXJ2s11g00215,BXJ2s4g03877,BXJ2s5g01322,	0.0111757
Biological process	monovalent inorganic cation homeostasis	GO:0055067	8	0.00264895	4.31877	6	82	215	12690	BXJ2s5g01924,BXJ2s5g01843,BXJ2s8g03587,BXJ2s6g02166,BXJ2s8g03365,BXJ2s7g02783,	0.0114273
Biological process	inorganic cation transmembrane transport	GO:0098662	8	0.00266595	2.27013	15	390	215	12690	BXJ2s3g01409,BXJ2s5g01924,BXJ2s4g03556,BXJ2s4g03555,BXJ2s3g00459,BXJ2s9g01143,BXJ2s9g01374,BXJ2s5g01843,BXJ2s7g02380,BXJ2s8g03587,BXJ2s6g02166,BXJ2s8g03365,BXJ2s10g03019,BXJ2s7g02783,BXJ2s10g00128,	0.0114493
Biological process	regulation of nucleobase-containing compound metabolic process	GO:0019219	6	0.00270217	1.38697	63	2681	215	12690	BXJ2s4g02257,BXJ2s6g03769,BXJ2s6g03768,BXJ2s8g00209,BXJ2s4g01157,BXJ2s8g00211,BXJ2s1g01555,BXJ2s8g03604,BXJ2s4g02239,BXJ2s1g00256,BXJ2s4g02343,BXJ2s4g04402,BXJ2s2g02151,BXJ2s10g01732,BXJ2s5g01713,BXJ2s9g02456,BXJ2s3g01507,BXJ2s1g01415,BXJ2s6g01066,BXJ2s7g02254,BXJ2s11g02084,BXJ2s9g02052,BXJ2s4g04049,BXJ2s3g03139,BXJ2s1g00910,BXJ2s4g00638,BXJ2s2g01893,BXJ2s2g01892,BXJ2s5g01254,BXJ2s3g03266,BXJ2s8g…	0.0115533
Biological process	negative regulation of signal transduction	GO:0009968	7	0.00380907	2.57641	11	252	215	12690	BXJ2s6g03769,BXJ2s6g03768,BXJ2s2g02188,BXJ2s5g00622,BXJ2s8g02451,BXJ2s6g01072,BXJ2s7g01436,BXJ2s9g00463,BXJ2s9g00464,BXJ2s6g01876,BXJ2s10g02102,	0.0157945
Biological process	negative regulation of nitrogen compound metabolic process	GO:0051172	6	0.00422686	1.87234	21	662	215	12690	BXJ2s6g03769,BXJ2s6g03768,BXJ2s4g01157,BXJ2s8g03604,BXJ2s1g00256,BXJ2s9g02456,BXJ2s1g01415,BXJ2s6g01066,BXJ2s9g02052,BXJ2s4g00638,BXJ2s3g03266,BXJ2s3g03271,BXJ2s11g00312,BXJ2s4g02608,BXJ2s4g00407,BXJ2s6g01882,BXJ2s9g00463,BXJ2s9g00464,BXJ2s4g01367,BXJ2s10g01101,BXJ2s8g00424,	0.0174517
Biological process	positive regulation of cellular component organization	GO:0051130	6	0.00428306	2.8714	9	185	215	12690	BXJ2s10g00432,BXJ2s9g00261,BXJ2s6g02122,BXJ2s7g03138,BXJ2s2g01438,BXJ2s11g01938,BXJ2s5g02967,BXJ2s4g04624,BXJ2s7g02852,	0.0176081
Biological process	chromosome organization	GO:0051276	6	0.00441158	1.90091	20	621	215	12690	BXJ2s1g00473,BXJ2s8g03604,BXJ2s8g02415,BXJ2s11g02000,BXJ2s11g02477,BXJ2s3g00517,BXJ2s10g00614,BXJ2s3g00713,BXJ2s11g00792,BXJ2s2g00592,BXJ2s10g02289,BXJ2s1g01195,BXJ2s6g03807,BXJ2s9g02313,BXJ2s4g02992,BXJ2s4g02985,BXJ2s3g03201,BXJ2s7g01658,BXJ2s8g00424,BXJ2s9g00434,	0.0180593
Biological process	negative regulation of cell communication	GO:0010648	6	0.0046766	2.50678	11	259	215	12690	BXJ2s6g03769,BXJ2s6g03768,BXJ2s2g02188,BXJ2s5g00622,BXJ2s8g02451,BXJ2s6g01072,BXJ2s7g01436,BXJ2s9g00463,BXJ2s9g00464,BXJ2s6g01876,BXJ2s10g02102,	0.0189827
Biological process	negative regulation of signaling	GO:0023057	5	0.0046766	2.50678	11	259	215	12690	BXJ2s6g03769,BXJ2s6g03768,BXJ2s2g02188,BXJ2s5g00622,BXJ2s8g02451,BXJ2s6g01072,BXJ2s7g01436,BXJ2s9g00463,BXJ2s9g00464,BXJ2s6g01876,BXJ2s10g02102,	0.0189827
Biological process	biosynthetic process	GO:0009058	3	0.00541671	1.22914	100	4802	215	12690	BXJ2s4g02257,BXJ2s6g03769,BXJ2s6g03768,BXJ2s8g00209,BXJ2s1g01208,BXJ2s4g01157,BXJ2s8g00211,BXJ2s1g01555,BXJ2s8g03604,BXJ2s4g02239,BXJ2s3g02620,BXJ2s1g00256,BXJ2s4g02343,BXJ2s4g04402,BXJ2s2g02151,BXJ2s11g02000,BXJ2s10g01732,BXJ2s1g00661,BXJ2s5g01713,BXJ2s6g01285,BXJ2s9g02456,BXJ2s3g01507,BXJ2s1g01415,BXJ2s5g01843,BXJ2s6g01066,BXJ2s7g02254,BXJ2s11g02084,BXJ2s9g02052,BXJ2s4g04049,BXJ2s3g03139,BXJ2s2…	0.0218028
Biological process	negative regulation of flower development	GO:0009910	8	0.00549306	4.40472	5	67	215	12690	BXJ2s3g01734,BXJ2s3g01732,BXJ2s8g03168,BXJ2s8g01849,BXJ2s8g01851,	0.022018
Biological process	regulation of gene expression	GO:0010468	6	0.00567903	1.34001	64	2819	215	12690	BXJ2s4g02257,BXJ2s6g03769,BXJ2s6g03768,BXJ2s8g00209,BXJ2s4g01157,BXJ2s8g00211,BXJ2s1g01555,BXJ2s8g03604,BXJ2s4g02239,BXJ2s1g00256,BXJ2s4g02343,BXJ2s4g04402,BXJ2s2g02151,BXJ2s10g01732,BXJ2s5g01713,BXJ2s9g02456,BXJ2s3g01507,BXJ2s1g01415,BXJ2s6g01066,BXJ2s7g02254,BXJ2s11g02084,BXJ2s9g02052,BXJ2s4g04049,BXJ2s3g03139,BXJ2s1g00910,BXJ2s4g00638,BXJ2s2g01893,BXJ2s2g01892,BXJ2s5g01254,BXJ2s3g03266,BXJ2s8g…	0.022669
Biological process	organic substance biosynthetic process	GO:1901576	4	0.00600877	1.22991	98	4703	215	12690	BXJ2s4g02257,BXJ2s6g03769,BXJ2s6g03768,BXJ2s8g00209,BXJ2s1g01208,BXJ2s4g01157,BXJ2s8g00211,BXJ2s1g01555,BXJ2s8g03604,BXJ2s4g02239,BXJ2s3g02620,BXJ2s1g00256,BXJ2s4g02343,BXJ2s4g04402,BXJ2s2g02151,BXJ2s11g02000,BXJ2s10g01732,BXJ2s1g00661,BXJ2s5g01713,BXJ2s6g01285,BXJ2s9g02456,BXJ2s3g01507,BXJ2s1g01415,BXJ2s5g01843,BXJ2s6g01066,BXJ2s7g02254,BXJ2s11g02084,BXJ2s9g02052,BXJ2s4g04049,BXJ2s3g03139,BXJ2s2…	0.0237878
Biological process	positive regulation of cellular metabolic process	GO:0031325	6	0.00616772	1.62707	29	1052	215	12690	BXJ2s4g02257,BXJ2s4g01157,BXJ2s8g03604,BXJ2s1g00256,BXJ2s4g02343,BXJ2s10g01732,BXJ2s5g01713,BXJ2s9g02456,BXJ2s1g01415,BXJ2s6g01066,BXJ2s3g03139,BXJ2s4g00638,BXJ2s5g01254,BXJ2s3g03266,BXJ2s4g01713,BXJ2s3g03271,BXJ2s11g00674,BXJ2s11g00671,BXJ2s8g01911,BXJ2s4g00407,BXJ2s10g02231,BXJ2s10g02236,BXJ2s7g00769,BXJ2s6g01882,BXJ2s4g01367,BXJ2s10g01101,BXJ2s2g01345,BXJ2s8g00424,BXJ2s5g01322,	0.024317
Biological process	pollen germination	GO:0009846	3	0.00622112	4.27705	5	69	215	12690	BXJ2s8g00684,BXJ2s11g01193,BXJ2s9g02085,BXJ2s1g01398,BXJ2s3g02777,	0.0244274
Biological process	negative regulation of cellular metabolic process	GO:0031324	6	0.00716802	1.78601	21	694	215	12690	BXJ2s6g03769,BXJ2s6g03768,BXJ2s4g01157,BXJ2s8g03604,BXJ2s1g00256,BXJ2s9g02456,BXJ2s1g01415,BXJ2s6g01066,BXJ2s9g02052,BXJ2s4g00638,BXJ2s3g03266,BXJ2s3g03271,BXJ2s11g00312,BXJ2s4g02608,BXJ2s4g00407,BXJ2s6g01882,BXJ2s9g00463,BXJ2s9g00464,BXJ2s4g01367,BXJ2s10g01101,BXJ2s8g00424,	0.0280311
Biological process	supramolecular fiber organization	GO:0097435	5	0.00729165	2.64283	9	201	215	12690	BXJ2s10g00432,BXJ2s9g00261,BXJ2s6g02122,BXJ2s7g03138,BXJ2s2g01438,BXJ2s11g01938,BXJ2s5g02967,BXJ2s4g04624,BXJ2s7g02852,	0.0283991
Biological process	cytoskeleton organization	GO:0007010	6	0.00752503	2.16142	13	355	215	12690	BXJ2s6g03769,BXJ2s6g03768,BXJ2s10g00432,BXJ2s9g00261,BXJ2s6g02122,BXJ2s7g03138,BXJ2s2g01438,BXJ2s11g01938,BXJ2s5g02967,BXJ2s9g00463,BXJ2s9g00464,BXJ2s4g04624,BXJ2s7g02852,	0.0288409
Biological process	nucleobase-containing compound biosynthetic process	GO:0034654	6	0.0081486	1.3233	63	2810	215	12690	BXJ2s4g02257,BXJ2s6g03769,BXJ2s6g03768,BXJ2s8g00209,BXJ2s4g01157,BXJ2s8g00211,BXJ2s1g01555,BXJ2s8g03604,BXJ2s4g02239,BXJ2s1g00256,BXJ2s4g02343,BXJ2s4g04402,BXJ2s2g02151,BXJ2s10g01732,BXJ2s5g01713,BXJ2s9g02456,BXJ2s3g01507,BXJ2s1g01415,BXJ2s6g01066,BXJ2s7g02254,BXJ2s11g02084,BXJ2s9g02052,BXJ2s4g04049,BXJ2s3g03139,BXJ2s1g00910,BXJ2s4g00638,BXJ2s2g01893,BXJ2s2g01892,BXJ2s5g01254,BXJ2s3g03266,BXJ2s8g…	0.030741
Biological process	cation transmembrane transport	GO:0098655	7	0.00817022	2.00759	15	441	215	12690	BXJ2s3g01409,BXJ2s5g01924,BXJ2s4g03556,BXJ2s4g03555,BXJ2s3g00459,BXJ2s9g01143,BXJ2s9g01374,BXJ2s5g01843,BXJ2s7g02380,BXJ2s8g03587,BXJ2s6g02166,BXJ2s8g03365,BXJ2s10g03019,BXJ2s7g02783,BXJ2s10g00128,	0.0307021
Biological process	regulation of timing of meristematic phase transition	GO:0048506	6	0.00833313	3.98806	5	74	215	12690	BXJ2s3g01734,BXJ2s3g01732,BXJ2s8g00946,BXJ2s8g01849,BXJ2s8g01851,	0.0311925
Biological process	regulation of timing of transition from vegetative to reproductive phase	GO:0048510	7	0.00833313	3.98806	5	74	215	12690	BXJ2s3g01734,BXJ2s3g01732,BXJ2s8g00946,BXJ2s8g01849,BXJ2s8g01851,	0.0311925
Biological process	biological regulation	GO:0065007	2	0.00835561	1.1684	124	6264	215	12690	BXJ2s4g02257,BXJ2s6g03769,BXJ2s6g03768,BXJ2s10g00325,BXJ2s10g00324,BXJ2s8g00209,BXJ2s2g02188,BXJ2s4g01157,BXJ2s8g00211,BXJ2s1g01555,BXJ2s8g03604,BXJ2s4g02239,BXJ2s1g00256,BXJ2s5g01924,BXJ2s4g02343,BXJ2s4g04402,BXJ2s10g00432,BXJ2s2g02151,BXJ2s11g02000,BXJ2s10g01732,BXJ2s8g03639,BXJ2s5g01713,BXJ2s3g01734,BXJ2s3g01732,BXJ2s9g02456,BXJ2s5g00622,BXJ2s6g01162,BXJ2s9g00261,BXJ2s8g02451,BXJ2s6g02122,BXJ2…	0.0310351
Biological process	positive regulation of nitrogen compound metabolic process	GO:0051173	6	0.00960998	1.60648	27	992	215	12690	BXJ2s4g02257,BXJ2s4g01157,BXJ2s8g03604,BXJ2s1g00256,BXJ2s4g02343,BXJ2s10g01732,BXJ2s5g01713,BXJ2s9g02456,BXJ2s1g01415,BXJ2s6g01066,BXJ2s3g03139,BXJ2s4g00638,BXJ2s5g01254,BXJ2s3g03266,BXJ2s4g01713,BXJ2s3g03271,BXJ2s11g00674,BXJ2s11g00671,BXJ2s8g01911,BXJ2s4g00407,BXJ2s7g00769,BXJ2s6g01882,BXJ2s4g01367,BXJ2s10g01101,BXJ2s2g01345,BXJ2s8g00424,BXJ2s5g01322,	0.0350182
Biological process	cellular protein metabolic process	GO:0044267	6	0.0109336	1.30975	62	2794	215	12690	BXJ2s6g03769,BXJ2s6g03768,BXJ2s1g01208,BXJ2s2g02188,BXJ2s4g01157,BXJ2s8g03604,BXJ2s3g02620,BXJ2s1g00256,BXJ2s8g03639,BXJ2s1g00661,BXJ2s6g01285,BXJ2s9g02456,BXJ2s5g00622,BXJ2s6g01162,BXJ2s8g02451,BXJ2s1g01415,BXJ2s6g01066,BXJ2s5g03159,BXJ2s6g01170,BXJ2s6g01072,BXJ2s10g01902,BXJ2s7g01436,BXJ2s2g00329,BXJ2s2g00328,BXJ2s2g00327,BXJ2s4g00638,BXJ2s4g00740,BXJ2s3g03266,BXJ2s2g00333,BXJ2s2g00332,BXJ2s2g0…	0.0395417
Biological process	inorganic ion transmembrane transport	GO:0098660	7	0.0113093	1.93308	15	458	215	12690	BXJ2s3g01409,BXJ2s5g01924,BXJ2s4g03556,BXJ2s4g03555,BXJ2s3g00459,BXJ2s9g01143,BXJ2s9g01374,BXJ2s5g01843,BXJ2s7g02380,BXJ2s8g03587,BXJ2s6g02166,BXJ2s8g03365,BXJ2s10g03019,BXJ2s7g02783,BXJ2s10g00128,	0.0407474
Biological process	regulation of cellular component biogenesis	GO:0044087	5	0.0123704	2.42561	9	219	215	12690	BXJ2s10g00432,BXJ2s9g00261,BXJ2s6g02122,BXJ2s7g03138,BXJ2s2g01438,BXJ2s11g01938,BXJ2s5g02967,BXJ2s4g04624,BXJ2s7g02852,	0.0435911
Biological process	nucleic acid metabolic process	GO:0090304	6	0.0133387	1.23244	83	3975	215	12690	BXJ2s4g02257,BXJ2s6g03769,BXJ2s6g03768,BXJ2s8g00209,BXJ2s1g01208,BXJ2s4g01157,BXJ2s8g00211,BXJ2s1g01555,BXJ2s8g03604,BXJ2s4g02239,BXJ2s3g02620,BXJ2s1g00256,BXJ2s4g02343,BXJ2s4g04402,BXJ2s2g02151,BXJ2s11g02000,BXJ2s10g01732,BXJ2s5g01713,BXJ2s6g01285,BXJ2s9g02456,BXJ2s3g01507,BXJ2s1g01415,BXJ2s6g01066,BXJ2s7g02254,BXJ2s11g02084,BXJ2s9g02052,BXJ2s4g04049,BXJ2s3g03139,BXJ2s2g00329,BXJ2s2g00328,BXJ2s2…	0.0468315
Biological process	negative regulation of macromolecule metabolic process	GO:0010605	6	0.0135564	1.63558	23	830	215	12690	BXJ2s6g03769,BXJ2s6g03768,BXJ2s4g01157,BXJ2s8g03604,BXJ2s1g00256,BXJ2s9g02456,BXJ2s1g01415,BXJ2s6g01066,BXJ2s9g02052,BXJ2s1g00910,BXJ2s4g00638,BXJ2s3g03266,BXJ2s3g03271,BXJ2s11g00312,BXJ2s4g02608,BXJ2s6g00987,BXJ2s4g00407,BXJ2s6g01882,BXJ2s9g00463,BXJ2s9g00464,BXJ2s4g01367,BXJ2s10g01101,BXJ2s8g00424,	0.0474228

## Sheet: Supplementary Table S8
Table S8. GO enrichment results of the significantly contracted gene families in' Baxijiao'.
Class	GO_Name	GO_ID	GO_Level	P_value	EnrichmentScore	HitsGenesCountsInSelectedSet	HitsGenesCountsInBackground	AllGenesCountsInSelectedSet	AllGenesCountsInBackground	GenesOfSelectedSetInGOterm	corrected p-value(BH method)
Biological process	cotyledon development	GO:0048825	7	1.11e-15	11.4243	19	67	315	12690	BXJ2s3g00795,BXJ2s8g02332,BXJ2s6g01723,BXJ2s7g01146,BXJ2s5g00675,BXJ2s7g01518,BXJ2s7g01540,BXJ2s6g00366,BXJ2s6g01697,BXJ2s7g00808,BXJ2s8g02641,BXJ2s9g03146,BXJ2s9g02959,BXJ2s5g02344,BXJ2s10g01284,BXJ2s10g02117,BXJ2s3g02359,BXJ2s10g01254,BXJ2s3g00352,	1.5e-12
Biological process	biological process involved in intraspecies interaction between organisms	GO:0051703	2	6.17e-13	12.0857	15	50	315	12690	BXJ2s8g00172,BXJ2s2g00947,BXJ2s5g02683,BXJ2s9g01958,BXJ2s2g00062,BXJ2s9g02006,BXJ2s5g01628,BXJ2s8g02463,BXJ2s9g03192,BXJ2s10g03034,BXJ2s9g00502,BXJ2s3g01037,BXJ2s8g02906,BXJ2s1g01286,BXJ2s11g02308,	4.16e-10
Biological process	cotyledon morphogenesis	GO:0048826	6	9.6e-13	14.9633	13	35	315	12690	BXJ2s3g00795,BXJ2s8g02332,BXJ2s6g01723,BXJ2s5g00675,BXJ2s7g01518,BXJ2s6g00366,BXJ2s7g00808,BXJ2s8g02641,BXJ2s9g02959,BXJ2s5g02344,BXJ2s3g02359,BXJ2s10g01254,BXJ2s3g00352,	4.31e-10
Biological process	auxin efflux	GO:0010315	8	6.75e-11	12.7218	12	38	315	12690	BXJ2s3g00795,BXJ2s7g02055,BXJ2s8g00852,BXJ2s2g00026,BXJ2s7g00808,BXJ2s8g02641,BXJ2s1g01429,BXJ2s8g03306,BXJ2s8g03305,BXJ2s1g00536,BXJ2s9g02959,BXJ2s8g00973,	2.27e-08
Biological process	cytoplasm protein quality control	GO:0140455	9	1.88e-10	31.3333	7	9	315	12690	BXJ2s3g01666,BXJ2s4g03067,BXJ2s7g02270,BXJ2s1g00902,BXJ2s7g00665,BXJ2s6g00452,BXJ2s3g01301,	5.06e-08
Biological process	cytoplasm protein quality control by the ubiquitin-proteasome system	GO:0071629	11	1.88e-10	31.3333	7	9	315	12690	BXJ2s3g01666,BXJ2s4g03067,BXJ2s7g02270,BXJ2s1g00902,BXJ2s7g00665,BXJ2s6g00452,BXJ2s3g01301,	5.06e-08
Biological process	post-embryonic plant morphogenesis	GO:0090698	4	7.6e-10	3.56816	31	350	315	12690	BXJ2s3g00795,BXJ2s6g03789,BXJ2s8g02794,BXJ2s8g02332,BXJ2s3g02914,BXJ2s5g03088,BXJ2s6g01723,BXJ2s4g00697,BXJ2s5g02619,BXJ2s5g00675,BXJ2s7g01518,BXJ2s8g01972,BXJ2s6g03959,BXJ2s6g02888,BXJ2s11g02398,BXJ2s6g00366,BXJ2s7g00808,BXJ2s8g02641,BXJ2s6g01041,BXJ2s1g01894,BXJ2s5g00911,BXJ2s9g02959,BXJ2s5g02344,BXJ2s7g01694,BXJ2s4g01449,BXJ2s3g02359,BXJ2s10g01254,BXJ2s3g00352,BXJ2s8g02715,BXJ2s4g00138,BXJ2s6g…	1.46e-07
Biological process	auxin homeostasis	GO:0010252	6	2.96e-09	9.47899	12	51	315	12690	BXJ2s3g00795,BXJ2s7g02055,BXJ2s8g00852,BXJ2s2g00026,BXJ2s7g00808,BXJ2s8g02641,BXJ2s1g01429,BXJ2s8g03306,BXJ2s8g03305,BXJ2s1g00536,BXJ2s9g02959,BXJ2s8g00973,	4.99e-07
Biological process	phagocytosis	GO:0006909	6	4.6e-09	14.5029	9	25	315	12690	BXJ2s2g00947,BXJ2s5g02683,BXJ2s2g00062,BXJ2s9g02006,BXJ2s5g01628,BXJ2s9g03192,BXJ2s10g03034,BXJ2s1g01286,BXJ2s11g02308,	6.89e-07
Biological process	cell communication	GO:0007154	3	9.17e-09	1.75236	94	2161	315	12690	BXJ2s5g00607,BXJ2s10g02631,BXJ2s11g02036,BXJ2s3g00795,BXJ2s7g03181,BXJ2s4g03439,BXJ2s6g00055,BXJ2s8g02794,BXJ2s8g00370,BXJ2s10g00412,BXJ2s8g02322,BXJ2s6g03336,BXJ2s8g02355,BXJ2s8g00172,BXJ2s2g00971,BXJ2s7g01174,BXJ2s5g03088,BXJ2s7g02055,BXJ2s8g01070,BXJ2s2g00947,BXJ2s6g03179,BXJ2s11g00891,BXJ2s3g02009,BXJ2s2g01738,BXJ2s6g00618,BXJ2s2g00433,BXJ2s6g02830,BXJ2s10g01142,BXJ2s8g00852,BXJ2s9g02668,BXJ2…	1.24e-06
Biological process	transmembrane receptor protein serine/threonine kinase signaling pathway	GO:0007178	8	1.31e-08	4.20041	22	211	315	12690	BXJ2s7g03181,BXJ2s8g00370,BXJ2s8g02355,BXJ2s2g00971,BXJ2s6g03179,BXJ2s10g01142,BXJ2s5g00692,BXJ2s7g00647,BXJ2s10g00277,BXJ2s8g01966,BXJ2s10g01132,BXJ2s4g01108,BXJ2s5g02897,BXJ2s4g03337,BXJ2s9g02490,BXJ2s1g00370,BXJ2s8g00023,BXJ2s10g02135,BXJ2s4g00341,BXJ2s6g01854,BXJ2s3g01673,BXJ2s9g02743,	1.61e-06
Biological process	regulation of phagocytosis	GO:0050764	7	1.76e-08	26.8571	6	9	315	12690	BXJ2s5g02683,BXJ2s2g00062,BXJ2s5g01628,BXJ2s9g03192,BXJ2s10g03034,BXJ2s11g02308,	1.98e-06
Biological process	cellular response to red light	GO:0071491	9	1.76e-08	26.8571	6	9	315	12690	BXJ2s11g02036,BXJ2s8g01070,BXJ2s2g00482,BXJ2s7g00433,BXJ2s11g00561,BXJ2s3g02790,	1.98e-06
Biological process	red light signaling pathway	GO:0010161	10	1.76e-08	26.8571	6	9	315	12690	BXJ2s11g02036,BXJ2s8g01070,BXJ2s2g00482,BXJ2s7g00433,BXJ2s11g00561,BXJ2s3g02790,	1.98e-06
Biological process	regulation of biological process	GO:0050789	3	2.91e-08	1.34191	188	5644	315	12690	BXJ2s5g00607,BXJ2s10g02631,BXJ2s8g02995,BXJ2s11g02036,BXJ2s8g02990,BXJ2s3g00795,BXJ2s10g01787,BXJ2s7g03181,BXJ2s3g02501,BXJ2s2g00902,BXJ2s6g03789,BXJ2s7g03195,BXJ2s4g03439,BXJ2s4g03027,BXJ2s6g00055,BXJ2s10g01982,BXJ2s8g02794,BXJ2s8g00370,BXJ2s10g00412,BXJ2s7g00728,BXJ2s8g02322,BXJ2s3g02702,BXJ2s8g02332,BXJ2s6g03336,BXJ2s9g00149,BXJ2s8g02355,BXJ2s8g00172,BXJ2s2g00971,BXJ2s7g00087,BXJ2s7g01174,BXJ2…	2.62e-06
Biological process	enzyme linked receptor protein signaling pathway	GO:0007167	7	4.24e-08	3.93905	22	225	315	12690	BXJ2s7g03181,BXJ2s8g00370,BXJ2s8g02355,BXJ2s2g00971,BXJ2s6g03179,BXJ2s10g01142,BXJ2s5g00692,BXJ2s7g00647,BXJ2s10g00277,BXJ2s8g01966,BXJ2s10g01132,BXJ2s4g01108,BXJ2s5g02897,BXJ2s4g03337,BXJ2s9g02490,BXJ2s1g00370,BXJ2s8g00023,BXJ2s10g02135,BXJ2s4g00341,BXJ2s6g01854,BXJ2s3g01673,BXJ2s9g02743,	3.57e-06
Biological process	Ras protein signal transduction	GO:0007265	8	4.68e-08	14.0124	8	23	315	12690	BXJ2s10g00412,BXJ2s2g00947,BXJ2s7g02837,BXJ2s9g02006,BXJ2s6g00185,BXJ2s6g02124,BXJ2s9g01221,BXJ2s1g01286,	3.71e-06
Biological process	positive regulation of development, heterochronic	GO:0045962	6	9.28e-08	21.974	6	11	315	12690	BXJ2s8g02332,BXJ2s6g01723,BXJ2s5g00675,BXJ2s7g01518,BXJ2s10g01254,BXJ2s3g00352,	6.95e-06
Biological process	signaling	GO:0023052	2	1.23e-07	1.73538	84	1950	315	12690	BXJ2s5g00607,BXJ2s10g02631,BXJ2s11g02036,BXJ2s3g00795,BXJ2s7g03181,BXJ2s4g03439,BXJ2s6g00055,BXJ2s8g02794,BXJ2s8g00370,BXJ2s10g00412,BXJ2s8g02322,BXJ2s8g02355,BXJ2s8g00172,BXJ2s2g00971,BXJ2s7g01174,BXJ2s5g03088,BXJ2s7g02055,BXJ2s8g01070,BXJ2s2g00947,BXJ2s6g03179,BXJ2s11g00891,BXJ2s2g01738,BXJ2s6g00618,BXJ2s6g02830,BXJ2s10g01142,BXJ2s8g00852,BXJ2s9g02668,BXJ2s5g00692,BXJ2s7g00647,BXJ2s3g00046,BXJ2…	8.76e-06
Biological process	signal transduction	GO:0007165	5	1.24e-07	1.74333	83	1918	315	12690	BXJ2s5g00607,BXJ2s10g02631,BXJ2s11g02036,BXJ2s3g00795,BXJ2s7g03181,BXJ2s4g03439,BXJ2s6g00055,BXJ2s8g02794,BXJ2s8g00370,BXJ2s10g00412,BXJ2s8g02322,BXJ2s8g02355,BXJ2s8g00172,BXJ2s2g00971,BXJ2s7g01174,BXJ2s5g03088,BXJ2s7g02055,BXJ2s8g01070,BXJ2s2g00947,BXJ2s6g03179,BXJ2s11g00891,BXJ2s2g01738,BXJ2s6g00618,BXJ2s6g02830,BXJ2s10g01142,BXJ2s8g00852,BXJ2s9g02668,BXJ2s5g00692,BXJ2s7g00647,BXJ2s3g00046,BXJ2…	8.35e-06
Biological process	floral organ formation	GO:0048449	5	1.36e-07	6.23469	13	84	315	12690	BXJ2s6g03789,BXJ2s8g02794,BXJ2s3g02914,BXJ2s5g02619,BXJ2s8g01972,BXJ2s6g03959,BXJ2s6g02888,BXJ2s11g02398,BXJ2s1g01894,BXJ2s5g00911,BXJ2s7g01694,BXJ2s8g02715,BXJ2s4g00138,	8.75e-06
Biological process	protein heterotetramerization	GO:0051290	9	1.37e-07	15.6667	7	18	315	12690	BXJ2s4g02356,BXJ2s2g00680,BXJ2s10g00577,BXJ2s7g02138,BXJ2s11g00809,BXJ2s8g01192,BXJ2s5g01638,	8.38e-06
Biological process	protein quality control for misfolded or incompletely synthesized proteins	GO:0006515	8	1.4e-07	12.3956	8	26	315	12690	BXJ2s3g01666,BXJ2s4g03067,BXJ2s7g02270,BXJ2s1g00902,BXJ2s7g00634,BXJ2s7g00665,BXJ2s6g00452,BXJ2s3g01301,	8.18e-06
Biological process	style development	GO:0048479	4	1.84e-07	28.7755	5	7	315	12690	BXJ2s3g02914,BXJ2s6g02888,BXJ2s1g01894,BXJ2s5g00911,BXJ2s4g00138,	1.03e-05
Biological process	small GTPase mediated signal transduction	GO:0007264	7	1.94e-07	11.9365	8	27	315	12690	BXJ2s10g00412,BXJ2s2g00947,BXJ2s7g02837,BXJ2s9g02006,BXJ2s6g00185,BXJ2s6g02124,BXJ2s9g01221,BXJ2s1g01286,	1.05e-05
Biological process	reproductive process	GO:0022414	2	2.12e-07	1.69915	86	2039	315	12690	BXJ2s3g00795,BXJ2s1g01316,BXJ2s3g02501,BXJ2s2g00902,BXJ2s6g03789,BXJ2s6g00055,BXJ2s8g02794,BXJ2s8g02322,BXJ2s8g02332,BXJ2s9g00149,BXJ2s8g00172,BXJ2s3g02914,BXJ2s7g02270,BXJ2s5g03088,BXJ2s7g02055,BXJ2s2g00947,BXJ2s3g00935,BXJ2s4g00863,BXJ2s11g00891,BXJ2s5g01592,BXJ2s9g01958,BXJ2s6g01723,BXJ2s3g03122,BXJ2s7g01146,BXJ2s2g00433,BXJ2s11g00260,BXJ2s5g01304,BXJ2s5g02619,BXJ2s5g00675,BXJ2s7g01518,BXJ2s8g…	1.1e-05
Biological process	reproduction	GO:0000003	2	2.47e-07	1.69334	86	2046	315	12690	BXJ2s3g00795,BXJ2s1g01316,BXJ2s3g02501,BXJ2s2g00902,BXJ2s6g03789,BXJ2s6g00055,BXJ2s8g02794,BXJ2s8g02322,BXJ2s8g02332,BXJ2s9g00149,BXJ2s8g00172,BXJ2s3g02914,BXJ2s7g02270,BXJ2s5g03088,BXJ2s7g02055,BXJ2s2g00947,BXJ2s3g00935,BXJ2s4g00863,BXJ2s11g00891,BXJ2s5g01592,BXJ2s9g01958,BXJ2s6g01723,BXJ2s3g03122,BXJ2s7g01146,BXJ2s2g00433,BXJ2s11g00260,BXJ2s5g01304,BXJ2s5g02619,BXJ2s5g00675,BXJ2s7g01518,BXJ2s8g…	1.23e-05
Biological process	developmental process involved in reproduction	GO:0003006	3	3.32e-07	1.72807	80	1865	315	12690	BXJ2s3g00795,BXJ2s1g01316,BXJ2s3g02501,BXJ2s2g00902,BXJ2s6g03789,BXJ2s6g00055,BXJ2s8g02794,BXJ2s8g02322,BXJ2s8g02332,BXJ2s9g00149,BXJ2s3g02914,BXJ2s7g02270,BXJ2s5g03088,BXJ2s7g02055,BXJ2s2g00947,BXJ2s3g00935,BXJ2s4g00863,BXJ2s11g00891,BXJ2s5g01592,BXJ2s9g01958,BXJ2s6g01723,BXJ2s3g03122,BXJ2s7g01146,BXJ2s11g00260,BXJ2s5g01304,BXJ2s5g02619,BXJ2s5g00675,BXJ2s7g01518,BXJ2s8g01972,BXJ2s3g02403,BXJ2s6g…	1.6e-05
Biological process	regulation of cellular process	GO:0050794	4	3.83e-07	1.34338	170	5098	315	12690	BXJ2s5g00607,BXJ2s10g02631,BXJ2s8g02995,BXJ2s11g02036,BXJ2s8g02990,BXJ2s3g00795,BXJ2s7g03181,BXJ2s3g02501,BXJ2s2g00902,BXJ2s6g03789,BXJ2s7g03195,BXJ2s4g03439,BXJ2s6g00055,BXJ2s10g01982,BXJ2s8g02794,BXJ2s8g00370,BXJ2s10g00412,BXJ2s7g00728,BXJ2s8g02322,BXJ2s3g02702,BXJ2s8g02332,BXJ2s6g03336,BXJ2s9g00149,BXJ2s8g02355,BXJ2s8g00172,BXJ2s2g00971,BXJ2s7g00087,BXJ2s7g01174,BXJ2s4g04127,BXJ2s5g02171,BXJ2s…	1.48e-05
Biological process	water transport	GO:0006833	6	3.85e-07	6.27829	12	77	315	12690	BXJ2s4g02356,BXJ2s5g03088,BXJ2s2g00680,BXJ2s2g00433,BXJ2s10g00577,BXJ2s8g00698,BXJ2s6g01041,BXJ2s7g02138,BXJ2s11g00809,BXJ2s8g01192,BXJ2s5g01638,BXJ2s6g02761,	1.44e-05
Biological process	meristem maintenance	GO:0010073	3	3.99e-07	3.74751	20	215	315	12690	BXJ2s8g02995,BXJ2s6g03789,BXJ2s4g03027,BXJ2s8g02794,BXJ2s7g00087,BXJ2s3g02914,BXJ2s7g02211,BXJ2s5g02619,BXJ2s8g01972,BXJ2s3g01798,BXJ2s6g03959,BXJ2s6g02888,BXJ2s11g02398,BXJ2s1g01894,BXJ2s7g03210,BXJ2s5g00911,BXJ2s7g01694,BXJ2s3g03481,BXJ2s8g02715,BXJ2s4g00138,	1.45e-05
Biological process	fluid transport	GO:0042044	5	4.45e-07	6.1978	12	78	315	12690	BXJ2s4g02356,BXJ2s5g03088,BXJ2s2g00680,BXJ2s2g00433,BXJ2s10g00577,BXJ2s8g00698,BXJ2s6g01041,BXJ2s7g02138,BXJ2s11g00809,BXJ2s8g01192,BXJ2s5g01638,BXJ2s6g02761,	1.58e-05
Biological process	plant organ formation	GO:1905393	4	5.32e-07	3.29741	23	281	315	12690	BXJ2s3g00795,BXJ2s10g01787,BXJ2s6g03789,BXJ2s8g02794,BXJ2s3g02914,BXJ2s4g00697,BXJ2s5g02619,BXJ2s8g01972,BXJ2s6g03959,BXJ2s4g03763,BXJ2s6g02888,BXJ2s11g02398,BXJ2s7g00808,BXJ2s8g02641,BXJ2s1g01894,BXJ2s5g00911,BXJ2s9g02959,BXJ2s7g01694,BXJ2s7g01251,BXJ2s4g01449,BXJ2s8g02715,BXJ2s4g00138,BXJ2s2g02560,	1.84e-05
Biological process	reproductive system development	GO:0061458	5	5.62e-07	1.78545	71	1602	315	12690	BXJ2s3g00795,BXJ2s3g02501,BXJ2s2g00902,BXJ2s6g03789,BXJ2s6g00055,BXJ2s8g02794,BXJ2s8g02322,BXJ2s8g02332,BXJ2s9g00149,BXJ2s3g02914,BXJ2s7g02270,BXJ2s5g03088,BXJ2s7g02055,BXJ2s3g00935,BXJ2s4g00863,BXJ2s11g00891,BXJ2s5g01592,BXJ2s6g01723,BXJ2s3g03122,BXJ2s7g01146,BXJ2s11g00260,BXJ2s5g01304,BXJ2s5g02619,BXJ2s5g00675,BXJ2s7g01518,BXJ2s8g01972,BXJ2s3g02403,BXJ2s6g00452,BXJ2s6g03959,BXJ2s5g02430,BXJ2s6g…	1.9e-05
Biological process	reproductive structure development	GO:0048608	4	5.62e-07	1.78545	71	1602	315	12690	BXJ2s3g00795,BXJ2s3g02501,BXJ2s2g00902,BXJ2s6g03789,BXJ2s6g00055,BXJ2s8g02794,BXJ2s8g02322,BXJ2s8g02332,BXJ2s9g00149,BXJ2s3g02914,BXJ2s7g02270,BXJ2s5g03088,BXJ2s7g02055,BXJ2s3g00935,BXJ2s4g00863,BXJ2s11g00891,BXJ2s5g01592,BXJ2s6g01723,BXJ2s3g03122,BXJ2s7g01146,BXJ2s11g00260,BXJ2s5g01304,BXJ2s5g02619,BXJ2s5g00675,BXJ2s7g01518,BXJ2s8g01972,BXJ2s3g02403,BXJ2s6g00452,BXJ2s6g03959,BXJ2s5g02430,BXJ2s6g…	1.9e-05
Biological process	pollen tube reception	GO:0010483	3	5.66e-07	17.2653	6	14	315	12690	BXJ2s8g00172,BXJ2s9g01958,BXJ2s8g02463,BXJ2s9g00502,BXJ2s3g01037,BXJ2s8g02906,	1.82e-05
Biological process	regulation of auxin mediated signaling pathway	GO:0010928	7	5.9e-07	6.04286	12	80	315	12690	BXJ2s3g00795,BXJ2s7g02055,BXJ2s8g00852,BXJ2s2g00026,BXJ2s7g00808,BXJ2s8g02641,BXJ2s1g01429,BXJ2s8g03306,BXJ2s8g03305,BXJ2s1g00536,BXJ2s9g02959,BXJ2s8g00973,	1.85e-05
Biological process	protein homotetramerization	GO:0051289	9	6.73e-07	12.8182	7	22	315	12690	BXJ2s4g02356,BXJ2s2g00680,BXJ2s10g00577,BXJ2s7g02138,BXJ2s11g00809,BXJ2s8g01192,BXJ2s5g01638,	2.06e-05
Biological process	axis specification	GO:0009798	4	6.78e-07	5.96825	12	81	315	12690	BXJ2s3g02914,BXJ2s5g03088,BXJ2s7g02055,BXJ2s6g02888,BXJ2s1g01429,BXJ2s6g01041,BXJ2s8g03306,BXJ2s8g03305,BXJ2s1g01894,BXJ2s5g00911,BXJ2s4g00138,BXJ2s6g02761,	2.03e-05
Biological process	auxin polar transport	GO:0009926	7	6.8e-07	5.03571	14	112	315	12690	BXJ2s3g00795,BXJ2s7g02055,BXJ2s8g00852,BXJ2s2g00026,BXJ2s7g00808,BXJ2s8g02641,BXJ2s8g03500,BXJ2s1g01429,BXJ2s8g03306,BXJ2s8g03305,BXJ2s1g00536,BXJ2s9g02959,BXJ2s11g01232,BXJ2s8g00973,	1.99e-05
Biological process	cell surface receptor signaling pathway	GO:0007166	6	9.01e-07	3.30704	22	268	315	12690	BXJ2s7g03181,BXJ2s8g00370,BXJ2s8g02355,BXJ2s2g00971,BXJ2s6g03179,BXJ2s10g01142,BXJ2s5g00692,BXJ2s7g00647,BXJ2s10g00277,BXJ2s8g01966,BXJ2s10g01132,BXJ2s4g01108,BXJ2s5g02897,BXJ2s4g03337,BXJ2s9g02490,BXJ2s1g00370,BXJ2s8g00023,BXJ2s10g02135,BXJ2s4g00341,BXJ2s6g01854,BXJ2s3g01673,BXJ2s9g02743,	2.58e-05
Biological process	embryonic morphogenesis	GO:0048598	4	1.08e-06	5.23714	13	100	315	12690	BXJ2s3g00795,BXJ2s8g02332,BXJ2s6g01723,BXJ2s5g00675,BXJ2s7g01518,BXJ2s6g00366,BXJ2s7g00808,BXJ2s8g02641,BXJ2s9g02959,BXJ2s5g02344,BXJ2s3g02359,BXJ2s10g01254,BXJ2s3g00352,	3.05e-05
Biological process	red or far-red light signaling pathway	GO:0010017	9	1.18e-06	7.06767	10	57	315	12690	BXJ2s5g00607,BXJ2s10g02631,BXJ2s11g02036,BXJ2s8g01070,BXJ2s9g02668,BXJ2s2g00482,BXJ2s7g00433,BXJ2s7g01080,BXJ2s11g00561,BXJ2s3g02790,	3.25e-05
Biological process	cellular response to red or far red light	GO:0071489	8	1.18e-06	7.06767	10	57	315	12690	BXJ2s5g00607,BXJ2s10g02631,BXJ2s11g02036,BXJ2s8g01070,BXJ2s9g02668,BXJ2s2g00482,BXJ2s7g00433,BXJ2s7g01080,BXJ2s11g00561,BXJ2s3g02790,	3.25e-05
Biological process	protein heterooligomerization	GO:0051291	8	1.31e-06	11.75	7	24	315	12690	BXJ2s4g02356,BXJ2s2g00680,BXJ2s10g00577,BXJ2s7g02138,BXJ2s11g00809,BXJ2s8g01192,BXJ2s5g01638,	3.46e-05
Biological process	trehalose biosynthetic process	GO:0005992	8	1.36e-06	9.47899	8	34	315	12690	BXJ2s10g01787,BXJ2s4g03763,BXJ2s9g01350,BXJ2s6g03479,BXJ2s7g01251,BXJ2s10g02367,BXJ2s10g00136,BXJ2s2g02560,	3.54e-05
Biological process	trehalose metabolic process	GO:0005991	7	1.73e-06	9.20816	8	35	315	12690	BXJ2s10g01787,BXJ2s4g03763,BXJ2s9g01350,BXJ2s6g03479,BXJ2s7g01251,BXJ2s10g02367,BXJ2s10g00136,BXJ2s2g02560,	4.4e-05
Biological process	plant organ morphogenesis	GO:1905392	4	2.08e-06	2.22857	39	705	315	12690	BXJ2s3g00795,BXJ2s6g03789,BXJ2s8g02794,BXJ2s8g02332,BXJ2s6g03336,BXJ2s3g02914,BXJ2s5g03088,BXJ2s7g02055,BXJ2s3g02009,BXJ2s6g01723,BXJ2s8g00852,BXJ2s4g00697,BXJ2s5g02619,BXJ2s5g00675,BXJ2s7g01518,BXJ2s8g01972,BXJ2s6g03959,BXJ2s6g02888,BXJ2s11g02398,BXJ2s6g00366,BXJ2s7g00808,BXJ2s8g02641,BXJ2s1g01429,BXJ2s6g01041,BXJ2s8g03306,BXJ2s8g03305,BXJ2s1g01894,BXJ2s2g00856,BXJ2s5g00911,BXJ2s9g02959,BXJ2s5g0…	4.84e-05
Biological process	floral organ morphogenesis	GO:0048444	6	2.37e-06	4.89453	13	107	315	12690	BXJ2s6g03789,BXJ2s8g02794,BXJ2s3g02914,BXJ2s5g02619,BXJ2s8g01972,BXJ2s6g03959,BXJ2s6g02888,BXJ2s11g02398,BXJ2s1g01894,BXJ2s5g00911,BXJ2s7g01694,BXJ2s8g02715,BXJ2s4g00138,	5.4e-05
Biological process	cellular response to misfolded protein	GO:0071218	7	2.38e-06	10.8462	7	26	315	12690	BXJ2s3g01666,BXJ2s4g03067,BXJ2s7g02270,BXJ2s1g00902,BXJ2s7g00665,BXJ2s6g00452,BXJ2s3g01301,	5.35e-05
Biological process	pattern specification process	GO:0007389	3	2.49e-06	2.92987	24	330	315	12690	BXJ2s3g00795,BXJ2s6g03789,BXJ2s3g02914,BXJ2s5g03088,BXJ2s7g02055,BXJ2s4g00035,BXJ2s8g01972,BXJ2s6g03959,BXJ2s6g02888,BXJ2s11g02398,BXJ2s6g00366,BXJ2s7g00808,BXJ2s8g02641,BXJ2s1g01429,BXJ2s6g01041,BXJ2s8g03306,BXJ2s8g03305,BXJ2s1g01894,BXJ2s5g00911,BXJ2s9g02959,BXJ2s5g02344,BXJ2s3g02359,BXJ2s4g00138,BXJ2s6g02761,	5.51e-05
Biological process	specification of plant organ identity	GO:0090701	5	2.74e-06	7.39942	9	49	315	12690	BXJ2s6g03789,BXJ2s3g02914,BXJ2s8g01972,BXJ2s6g03959,BXJ2s6g02888,BXJ2s11g02398,BXJ2s1g01894,BXJ2s5g00911,BXJ2s4g00138,	5.95e-05
Biological process	specification of floral organ identity	GO:0010093	6	2.74e-06	7.39942	9	49	315	12690	BXJ2s6g03789,BXJ2s3g02914,BXJ2s8g01972,BXJ2s6g03959,BXJ2s6g02888,BXJ2s11g02398,BXJ2s1g01894,BXJ2s5g00911,BXJ2s4g00138,	5.95e-05
Biological process	polarity specification of adaxial/abaxial axis	GO:0009944	5	4.15e-06	8.26374	8	39	315	12690	BXJ2s3g02914,BXJ2s5g03088,BXJ2s6g02888,BXJ2s6g01041,BXJ2s1g01894,BXJ2s5g00911,BXJ2s4g00138,BXJ2s6g02761,	8.74e-05
Biological process	leaf morphogenesis	GO:0009965	5	4.34e-06	3.83673	16	168	315	12690	BXJ2s3g00795,BXJ2s8g02332,BXJ2s5g03088,BXJ2s6g01723,BXJ2s5g00675,BXJ2s7g01518,BXJ2s6g00366,BXJ2s7g00808,BXJ2s8g02641,BXJ2s6g01041,BXJ2s9g02959,BXJ2s5g02344,BXJ2s3g02359,BXJ2s10g01254,BXJ2s3g00352,BXJ2s6g02761,	8.99e-05
Biological process	protein phosphorylation	GO:0006468	8	5.94e-06	1.99874	45	907	315	12690	BXJ2s7g03181,BXJ2s4g03439,BXJ2s8g00370,BXJ2s7g00728,BXJ2s3g02702,BXJ2s8g02355,BXJ2s8g00172,BXJ2s2g00971,BXJ2s5g03088,BXJ2s6g03179,BXJ2s2g01738,BXJ2s2g00433,BXJ2s3g01592,BXJ2s6g02830,BXJ2s10g01142,BXJ2s7g00875,BXJ2s5g00692,BXJ2s7g00647,BXJ2s10g00277,BXJ2s8g01966,BXJ2s10g01132,BXJ2s4g01108,BXJ2s3g00491,BXJ2s5g02897,BXJ2s4g03337,BXJ2s8g00698,BXJ2s9g02490,BXJ2s1g00370,BXJ2s4g03792,BXJ2s1g01647,BXJ2s8…	0.00012
Biological process	biological regulation	GO:0065007	2	6.7e-06	1.24767	194	6264	315	12690	BXJ2s5g00607,BXJ2s10g02631,BXJ2s8g02995,BXJ2s11g02036,BXJ2s8g02990,BXJ2s3g00795,BXJ2s10g01787,BXJ2s7g03181,BXJ2s3g02501,BXJ2s2g00902,BXJ2s6g03789,BXJ2s7g03195,BXJ2s4g03439,BXJ2s4g03027,BXJ2s6g00055,BXJ2s10g01982,BXJ2s8g02794,BXJ2s8g00370,BXJ2s10g00412,BXJ2s7g00728,BXJ2s8g02322,BXJ2s3g02702,BXJ2s8g02332,BXJ2s6g03336,BXJ2s9g00149,BXJ2s8g02355,BXJ2s8g00172,BXJ2s2g00971,BXJ2s7g00087,BXJ2s7g01174,BXJ2…	0.000133
Biological process	response to external stimulus	GO:0009605	3	1.06e-05	1.66251	69	1672	315	12690	BXJ2s5g00607,BXJ2s10g02631,BXJ2s5g01708,BXJ2s3g00795,BXJ2s8g00370,BXJ2s8g02322,BXJ2s3g02702,BXJ2s6g03336,BXJ2s8g02355,BXJ2s8g00172,BXJ2s4g04127,BXJ2s7g01196,BXJ2s5g03088,BXJ2s7g02055,BXJ2s5g01136,BXJ2s5g01116,BXJ2s9g01958,BXJ2s3g02009,BXJ2s3g01156,BXJ2s7g02210,BXJ2s3g03122,BXJ2s2g00433,BXJ2s10g01142,BXJ2s3g01367,BXJ2s3g01368,BXJ2s7g00875,BXJ2s5g00692,BXJ2s9g01322,BXJ2s2g02499,BXJ2s10g00277,BXJ2s3…	0.000208
Biological process	disaccharide biosynthetic process	GO:0046351	7	1.07e-05	7.32468	8	44	315	12690	BXJ2s10g01787,BXJ2s4g03763,BXJ2s9g01350,BXJ2s6g03479,BXJ2s7g01251,BXJ2s10g02367,BXJ2s10g00136,BXJ2s2g02560,	0.000207
Biological process	plant organ development	GO:0099402	4	1.26e-05	1.69736	64	1519	315	12690	BXJ2s3g00795,BXJ2s7g03181,BXJ2s2g00902,BXJ2s6g03789,BXJ2s8g02794,BXJ2s8g02332,BXJ2s6g03336,BXJ2s9g00149,BXJ2s8g00172,BXJ2s3g02914,BXJ2s5g03088,BXJ2s7g02055,BXJ2s3g02009,BXJ2s6g01723,BXJ2s3g03122,BXJ2s7g01146,BXJ2s8g00852,BXJ2s4g00697,BXJ2s5g02619,BXJ2s5g00675,BXJ2s7g01518,BXJ2s8g01972,BXJ2s6g03959,BXJ2s4g01108,BXJ2s6g02888,BXJ2s7g01540,BXJ2s11g02398,BXJ2s6g00366,BXJ2s6g01697,BXJ2s7g00808,BXJ2s8g0…	0.000235
Biological process	embryo development ending in seed dormancy	GO:0009793	6	1.27e-05	2.43629	28	463	315	12690	BXJ2s3g00795,BXJ2s8g02332,BXJ2s7g02055,BXJ2s3g00935,BXJ2s6g01723,BXJ2s7g01146,BXJ2s5g00675,BXJ2s7g01518,BXJ2s7g01540,BXJ2s6g00375,BXJ2s6g00366,BXJ2s6g01697,BXJ2s7g00808,BXJ2s8g02641,BXJ2s5g00539,BXJ2s1g01429,BXJ2s8g03306,BXJ2s8g03305,BXJ2s9g03146,BXJ2s9g02959,BXJ2s5g02344,BXJ2s10g01284,BXJ2s7g02351,BXJ2s10g02117,BXJ2s3g02353,BXJ2s3g02359,BXJ2s10g01254,BXJ2s3g00352,	0.000234
Biological process	response to misfolded protein	GO:0051788	6	1.33e-05	8.54545	7	33	315	12690	BXJ2s3g01666,BXJ2s4g03067,BXJ2s7g02270,BXJ2s1g00902,BXJ2s7g00665,BXJ2s6g00452,BXJ2s3g01301,	0.000243
Biological process	floral meristem determinacy	GO:0010582	4	1.35e-05	6.14528	9	59	315	12690	BXJ2s8g02794,BXJ2s3g02914,BXJ2s5g02619,BXJ2s6g02888,BXJ2s1g01894,BXJ2s5g00911,BXJ2s7g01694,BXJ2s8g02715,BXJ2s4g00138,	0.000242
Biological process	nectary development	GO:0010254	4	1.52e-05	14.3878	5	14	315	12690	BXJ2s3g02914,BXJ2s6g02888,BXJ2s1g01894,BXJ2s5g00911,BXJ2s4g00138,	0.000236
Biological process	protein autophosphorylation	GO:0046777	9	1.63e-05	3.16656	18	229	315	12690	BXJ2s8g00370,BXJ2s3g02702,BXJ2s8g02355,BXJ2s8g00172,BXJ2s2g00433,BXJ2s10g01142,BXJ2s7g00875,BXJ2s5g00692,BXJ2s10g00277,BXJ2s5g02897,BXJ2s8g00698,BXJ2s1g01647,BXJ2s8g02463,BXJ2s9g00502,BXJ2s3g01037,BXJ2s10g02135,BXJ2s8g00741,BXJ2s9g02743,	0.00025
Biological process	phyllome development	GO:0048827	5	1.77e-05	2.03516	39	772	315	12690	BXJ2s3g00795,BXJ2s2g00902,BXJ2s6g03789,BXJ2s8g02332,BXJ2s9g00149,BXJ2s3g02914,BXJ2s5g03088,BXJ2s6g01723,BXJ2s7g01146,BXJ2s5g00675,BXJ2s7g01518,BXJ2s8g01972,BXJ2s6g03959,BXJ2s6g02888,BXJ2s7g01540,BXJ2s11g02398,BXJ2s6g00366,BXJ2s6g01697,BXJ2s7g00808,BXJ2s8g02641,BXJ2s6g01041,BXJ2s1g01894,BXJ2s3g01940,BXJ2s9g03146,BXJ2s5g00911,BXJ2s9g02959,BXJ2s5g02344,BXJ2s6g03199,BXJ2s10g01284,BXJ2s1g02130,BXJ2s10…	0.000268
Biological process	positive gravitropism	GO:0009958	6	1.78e-05	6.85714	8	47	315	12690	BXJ2s5g00607,BXJ2s10g02631,BXJ2s7g02055,BXJ2s1g01429,BXJ2s8g03306,BXJ2s8g03305,BXJ2s1g00536,BXJ2s7g01080,	0.000267
Biological process	reproductive shoot system development	GO:0090567	6	1.86e-05	2.0789	37	717	315	12690	BXJ2s3g00795,BXJ2s3g02501,BXJ2s2g00902,BXJ2s6g03789,BXJ2s8g02794,BXJ2s9g00149,BXJ2s3g02914,BXJ2s5g03088,BXJ2s4g00863,BXJ2s5g01592,BXJ2s3g03122,BXJ2s11g00260,BXJ2s5g01304,BXJ2s5g02619,BXJ2s8g01972,BXJ2s6g03959,BXJ2s5g02430,BXJ2s6g02888,BXJ2s11g02398,BXJ2s7g00808,BXJ2s8g02641,BXJ2s6g01041,BXJ2s1g01894,BXJ2s4g04015,BXJ2s3g01940,BXJ2s5g00911,BXJ2s9g02959,BXJ2s6g03199,BXJ2s7g01694,BXJ2s1g02130,BXJ2s1g…	0.000276
Biological process	meristem determinacy	GO:0010022	3	2.04e-05	5.84793	9	62	315	12690	BXJ2s8g02794,BXJ2s3g02914,BXJ2s5g02619,BXJ2s6g02888,BXJ2s1g01894,BXJ2s5g00911,BXJ2s7g01694,BXJ2s8g02715,BXJ2s4g00138,	0.000298
Biological process	auxin transport	GO:0060918	6	2.34e-05	3.7351	14	151	315	12690	BXJ2s3g00795,BXJ2s7g02055,BXJ2s8g00852,BXJ2s2g00026,BXJ2s7g00808,BXJ2s8g02641,BXJ2s8g03500,BXJ2s1g01429,BXJ2s8g03306,BXJ2s8g03305,BXJ2s1g00536,BXJ2s9g02959,BXJ2s11g01232,BXJ2s8g00973,	0.000339
Biological process	shoot system development	GO:0048367	5	2.37e-05	1.74208	56	1295	315	12690	BXJ2s3g00795,BXJ2s10g01787,BXJ2s3g02501,BXJ2s2g00902,BXJ2s6g03789,BXJ2s8g02794,BXJ2s8g02332,BXJ2s9g00149,BXJ2s3g02914,BXJ2s5g03088,BXJ2s4g00863,BXJ2s5g01592,BXJ2s6g01723,BXJ2s3g03122,BXJ2s7g01146,BXJ2s11g00260,BXJ2s5g01304,BXJ2s5g02619,BXJ2s5g00675,BXJ2s7g01518,BXJ2s8g01972,BXJ2s6g03959,BXJ2s5g02430,BXJ2s4g03763,BXJ2s6g02888,BXJ2s7g01540,BXJ2s11g02398,BXJ2s6g00366,BXJ2s6g01697,BXJ2s7g00808,BXJ2s8…	0.000341
Biological process	post-embryonic development	GO:0009791	3	2.71e-05	1.54425	80	2087	315	12690	BXJ2s5g00607,BXJ2s10g02631,BXJ2s3g00795,BXJ2s7g03181,BXJ2s3g02501,BXJ2s2g00902,BXJ2s6g03789,BXJ2s8g02794,BXJ2s8g02322,BXJ2s8g02332,BXJ2s9g00149,BXJ2s8g00172,BXJ2s3g02914,BXJ2s7g02270,BXJ2s5g03088,BXJ2s7g02055,BXJ2s3g00935,BXJ2s4g00863,BXJ2s5g01592,BXJ2s6g01723,BXJ2s3g03122,BXJ2s7g01146,BXJ2s11g00260,BXJ2s8g00852,BXJ2s5g01304,BXJ2s4g00697,BXJ2s5g02619,BXJ2s5g00675,BXJ2s7g01518,BXJ2s8g01972,BXJ2s3g…	0.000384
Biological process	gravitropism	GO:0009630	5	3.31e-05	4.13187	12	117	315	12690	BXJ2s5g00607,BXJ2s10g02631,BXJ2s3g00795,BXJ2s7g02055,BXJ2s7g00808,BXJ2s8g02641,BXJ2s1g01429,BXJ2s8g03306,BXJ2s8g03305,BXJ2s1g00536,BXJ2s7g01080,BXJ2s9g02959,	0.000465
Biological process	adaxial/abaxial axis specification	GO:0009943	5	3.31e-05	6.31933	8	51	315	12690	BXJ2s3g02914,BXJ2s5g03088,BXJ2s6g02888,BXJ2s6g01041,BXJ2s1g01894,BXJ2s5g00911,BXJ2s4g00138,BXJ2s6g02761,	0.000461
Biological process	tissue development	GO:0009888	4	3.57e-05	1.81569	48	1065	315	12690	BXJ2s8g02995,BXJ2s6g03789,BXJ2s4g03027,BXJ2s6g00055,BXJ2s8g02794,BXJ2s6g03336,BXJ2s7g00087,BXJ2s8g02377,BXJ2s3g02914,BXJ2s7g02270,BXJ2s5g03088,BXJ2s7g02055,BXJ2s2g00947,BXJ2s1g01946,BXJ2s4g00863,BXJ2s11g00891,BXJ2s3g02009,BXJ2s7g02211,BXJ2s3g03122,BXJ2s8g00852,BXJ2s5g02619,BXJ2s8g01972,BXJ2s3g01798,BXJ2s6g00452,BXJ2s6g03959,BXJ2s6g02888,BXJ2s2g02189,BXJ2s11g02398,BXJ2s8g03500,BXJ2s9g02006,BXJ2s1g…	0.000491
Biological process	response to stimulus	GO:0050896	2	3.59e-05	1.22584	191	6277	315	12690	BXJ2s5g00607,BXJ2s10g02631,BXJ2s5g01708,BXJ2s11g02036,BXJ2s3g00795,BXJ2s10g01787,BXJ2s6g02661,BXJ2s6g02660,BXJ2s7g03181,BXJ2s3g02501,BXJ2s4g03439,BXJ2s3g00335,BXJ2s3g01666,BXJ2s4g03027,BXJ2s6g00055,BXJ2s8g02794,BXJ2s8g00370,BXJ2s10g00412,BXJ2s8g02322,BXJ2s3g02702,BXJ2s8g02332,BXJ2s6g03336,BXJ2s4g03067,BXJ2s8g02355,BXJ2s8g00172,BXJ2s2g01828,BXJ2s2g00971,BXJ2s7g01174,BXJ2s4g04127,BXJ2s7g02270,BXJ2s…	0.000488
Biological process	anatomical structure development	GO:0048856	3	3.98e-05	1.3503	127	3789	315	12690	BXJ2s5g00607,BXJ2s10g02631,BXJ2s8g02995,BXJ2s3g00795,BXJ2s10g01787,BXJ2s1g01316,BXJ2s7g03181,BXJ2s3g02501,BXJ2s2g00902,BXJ2s6g03789,BXJ2s4g03027,BXJ2s6g00055,BXJ2s8g02794,BXJ2s10g00412,BXJ2s8g02322,BXJ2s8g02332,BXJ2s6g03336,BXJ2s9g00149,BXJ2s8g00172,BXJ2s7g00087,BXJ2s8g02377,BXJ2s3g02914,BXJ2s7g02270,BXJ2s5g03088,BXJ2s7g02055,BXJ2s2g00947,BXJ2s1g01946,BXJ2s3g00935,BXJ2s2g00687,BXJ2s4g00863,BXJ2s1…	0.000536
Biological process	developmental process	GO:0032502	2	4.08e-05	1.33192	134	4053	315	12690	BXJ2s5g00607,BXJ2s10g02631,BXJ2s8g02995,BXJ2s3g00795,BXJ2s10g01787,BXJ2s1g01316,BXJ2s7g03181,BXJ2s3g02501,BXJ2s2g00902,BXJ2s6g03789,BXJ2s4g03027,BXJ2s6g00055,BXJ2s8g02794,BXJ2s10g00412,BXJ2s8g02322,BXJ2s8g02332,BXJ2s6g03336,BXJ2s9g00149,BXJ2s8g00172,BXJ2s7g00087,BXJ2s8g02377,BXJ2s5g02171,BXJ2s3g02914,BXJ2s7g02270,BXJ2s5g03088,BXJ2s7g02055,BXJ2s2g00947,BXJ2s1g01946,BXJ2s6g03179,BXJ2s3g00935,BXJ2s2…	0.000545
Biological process	regulation of signal transduction	GO:0009966	6	4.17e-05	2.07847	34	659	315	12690	BXJ2s5g00607,BXJ2s10g02631,BXJ2s3g00795,BXJ2s8g02794,BXJ2s8g00172,BXJ2s7g02055,BXJ2s2g00947,BXJ2s6g00618,BXJ2s10g01142,BXJ2s8g00852,BXJ2s3g00046,BXJ2s10g00277,BXJ2s5g02619,BXJ2s2g00026,BXJ2s7g00808,BXJ2s8g02641,BXJ2s8g03500,BXJ2s9g02006,BXJ2s1g01429,BXJ2s8g03306,BXJ2s8g03305,BXJ2s8g02463,BXJ2s1g00536,BXJ2s6g03498,BXJ2s7g01080,BXJ2s9g02959,BXJ2s9g02953,BXJ2s7g01694,BXJ2s9g00502,BXJ2s3g01037,BXJ2s1…	0.000552
Biological process	response to symbiotic fungus	GO:0009610	7	4.25e-05	8.95238	6	27	315	12690	BXJ2s7g01196,BXJ2s2g02499,BXJ2s8g02627,BXJ2s3g00210,BXJ2s3g00811,BXJ2s9g01637,	0.000556
Biological process	specification of axis polarity	GO:0065001	4	4.42e-05	6.08086	8	53	315	12690	BXJ2s3g02914,BXJ2s5g03088,BXJ2s6g02888,BXJ2s6g01041,BXJ2s1g01894,BXJ2s5g00911,BXJ2s4g00138,BXJ2s6g02761,	0.000567
Biological process	regionalization	GO:0003002	4	4.76e-05	2.73123	20	295	315	12690	BXJ2s3g00795,BXJ2s6g03789,BXJ2s3g02914,BXJ2s5g03088,BXJ2s4g00035,BXJ2s8g01972,BXJ2s6g03959,BXJ2s6g02888,BXJ2s11g02398,BXJ2s6g00366,BXJ2s7g00808,BXJ2s8g02641,BXJ2s6g01041,BXJ2s1g01894,BXJ2s5g00911,BXJ2s9g02959,BXJ2s5g02344,BXJ2s3g02359,BXJ2s4g00138,BXJ2s6g02761,	0.000606
Biological process	hormone transport	GO:0009914	5	4.79e-05	3.50311	14	161	315	12690	BXJ2s3g00795,BXJ2s7g02055,BXJ2s8g00852,BXJ2s2g00026,BXJ2s7g00808,BXJ2s8g02641,BXJ2s8g03500,BXJ2s1g01429,BXJ2s8g03306,BXJ2s8g03305,BXJ2s1g00536,BXJ2s9g02959,BXJ2s11g01232,BXJ2s8g00973,	0.000603
Biological process	inflorescence development	GO:0010229	7	5.08e-05	5.96825	8	54	315	12690	BXJ2s3g00795,BXJ2s5g03088,BXJ2s4g00863,BXJ2s7g00808,BXJ2s8g02641,BXJ2s6g01041,BXJ2s9g02959,BXJ2s6g02761,	0.000634
Biological process	meristem development	GO:0048507	5	5.25e-05	2.38659	25	422	315	12690	BXJ2s8g02995,BXJ2s6g03789,BXJ2s4g03027,BXJ2s8g02794,BXJ2s7g00087,BXJ2s3g02914,BXJ2s4g00863,BXJ2s7g02211,BXJ2s3g03122,BXJ2s5g02619,BXJ2s8g01972,BXJ2s3g01798,BXJ2s6g03959,BXJ2s6g02888,BXJ2s11g02398,BXJ2s8g03500,BXJ2s1g01894,BXJ2s7g03210,BXJ2s5g00911,BXJ2s7g01694,BXJ2s3g03481,BXJ2s11g01232,BXJ2s8g02715,BXJ2s4g01227,BXJ2s4g00138,	0.00065
Biological process	response to red light	GO:0010114	7	5.49e-05	5.17959	9	70	315	12690	BXJ2s5g00607,BXJ2s10g02631,BXJ2s11g02036,BXJ2s8g01070,BXJ2s2g00482,BXJ2s7g00433,BXJ2s7g01080,BXJ2s11g00561,BXJ2s3g02790,	0.000672
Biological process	pattern recognition receptor signaling pathway	GO:0002221	7	6e-05	11.1905	5	18	315	12690	BXJ2s8g00370,BXJ2s10g01142,BXJ2s10g00277,BXJ2s5g02897,BXJ2s9g02743,	0.000647
Biological process	specification of carpel identity	GO:0010094	7	6e-05	11.1905	5	18	315	12690	BXJ2s3g02914,BXJ2s6g02888,BXJ2s1g01894,BXJ2s5g00911,BXJ2s4g00138,	0.000647
Biological process	response to gravity	GO:0009629	4	6.37e-05	3.86743	12	125	315	12690	BXJ2s5g00607,BXJ2s10g02631,BXJ2s3g00795,BXJ2s7g02055,BXJ2s7g00808,BXJ2s8g02641,BXJ2s1g01429,BXJ2s8g03306,BXJ2s8g03305,BXJ2s1g00536,BXJ2s7g01080,BXJ2s9g02959,	0.000676
Biological process	socially cooperative development	GO:0099120	4	6.54e-05	8.33498	6	29	315	12690	BXJ2s5g02683,BXJ2s2g00062,BXJ2s5g01628,BXJ2s9g03192,BXJ2s10g03034,BXJ2s11g02308,	0.000689
Biological process	response to symbiont	GO:0009608	6	6.54e-05	8.33498	6	29	315	12690	BXJ2s7g01196,BXJ2s2g02499,BXJ2s8g02627,BXJ2s3g00210,BXJ2s3g00811,BXJ2s9g01637,	0.000689
Biological process	sorocarp development	GO:0030587	5	6.54e-05	8.33498	6	29	315	12690	BXJ2s5g02683,BXJ2s2g00062,BXJ2s5g01628,BXJ2s9g03192,BXJ2s10g03034,BXJ2s11g02308,	0.000689
Biological process	cellular response to topologically incorrect protein	GO:0035967	6	6.95e-05	6.71429	7	42	315	12690	BXJ2s3g01666,BXJ2s4g03067,BXJ2s7g02270,BXJ2s1g00902,BXJ2s7g00665,BXJ2s6g00452,BXJ2s3g01301,	0.000715
Biological process	pollen-pistil interaction	GO:0009875	4	7.97e-05	10.6015	5	19	315	12690	BXJ2s2g00947,BXJ2s2g00433,BXJ2s8g00698,BXJ2s9g02006,BXJ2s1g01286,	0.000808
Biological process	protein tetramerization	GO:0051262	8	8.12e-05	6.55814	7	43	315	12690	BXJ2s4g02356,BXJ2s2g00680,BXJ2s10g00577,BXJ2s7g02138,BXJ2s11g00809,BXJ2s8g01192,BXJ2s5g01638,	0.000817
Biological process	multicellular organismal process	GO:0032501	2	8.51e-05	1.34772	120	3587	315	12690	BXJ2s5g00607,BXJ2s10g02631,BXJ2s8g02995,BXJ2s3g00795,BXJ2s10g01787,BXJ2s1g01316,BXJ2s7g03181,BXJ2s3g02501,BXJ2s2g00902,BXJ2s6g03789,BXJ2s4g03027,BXJ2s6g00055,BXJ2s8g02794,BXJ2s10g00412,BXJ2s8g02322,BXJ2s8g02332,BXJ2s6g03336,BXJ2s9g00149,BXJ2s8g00172,BXJ2s7g00087,BXJ2s3g02914,BXJ2s7g02270,BXJ2s5g03088,BXJ2s7g02055,BXJ2s2g00947,BXJ2s3g00935,BXJ2s2g00687,BXJ2s4g00863,BXJ2s11g00891,BXJ2s5g01592,BXJ2s…	0.00085
Biological process	system development	GO:0048731	4	8.57e-05	1.4317	94	2645	315	12690	BXJ2s3g00795,BXJ2s10g01787,BXJ2s7g03181,BXJ2s3g02501,BXJ2s2g00902,BXJ2s6g03789,BXJ2s6g00055,BXJ2s8g02794,BXJ2s10g00412,BXJ2s8g02322,BXJ2s8g02332,BXJ2s6g03336,BXJ2s9g00149,BXJ2s8g00172,BXJ2s3g02914,BXJ2s7g02270,BXJ2s5g03088,BXJ2s7g02055,BXJ2s3g00935,BXJ2s4g00863,BXJ2s11g00891,BXJ2s5g01592,BXJ2s3g02009,BXJ2s6g01723,BXJ2s3g03122,BXJ2s7g01146,BXJ2s11g00260,BXJ2s8g00852,BXJ2s5g01304,BXJ2s4g00697,BXJ2s…	0.000849
Biological process	floral organ development	GO:0048437	5	8.91e-05	2.41295	23	384	315	12690	BXJ2s2g00902,BXJ2s6g03789,BXJ2s8g02794,BXJ2s9g00149,BXJ2s3g02914,BXJ2s3g03122,BXJ2s5g02619,BXJ2s8g01972,BXJ2s6g03959,BXJ2s6g02888,BXJ2s11g02398,BXJ2s1g01894,BXJ2s3g01940,BXJ2s5g00911,BXJ2s6g03199,BXJ2s7g01694,BXJ2s1g02130,BXJ2s1g02128,BXJ2s6g00783,BXJ2s8g02715,BXJ2s4g01227,BXJ2s4g00138,BXJ2s8g01872,	0.000876
Biological process	regulation of signaling	GO:0023051	4	8.97e-05	1.99958	34	685	315	12690	BXJ2s5g00607,BXJ2s10g02631,BXJ2s3g00795,BXJ2s8g02794,BXJ2s8g00172,BXJ2s7g02055,BXJ2s2g00947,BXJ2s6g00618,BXJ2s10g01142,BXJ2s8g00852,BXJ2s3g00046,BXJ2s10g00277,BXJ2s5g02619,BXJ2s2g00026,BXJ2s7g00808,BXJ2s8g02641,BXJ2s8g03500,BXJ2s9g02006,BXJ2s1g01429,BXJ2s8g03306,BXJ2s8g03305,BXJ2s8g02463,BXJ2s1g00536,BXJ2s6g03498,BXJ2s7g01080,BXJ2s9g02959,BXJ2s9g02953,BXJ2s7g01694,BXJ2s9g00502,BXJ2s3g01037,BXJ2s1…	0.000876
Biological process	cellular response to abiotic stimulus	GO:0071214	5	0.000103	2.85357	17	240	315	12690	BXJ2s5g00607,BXJ2s10g02631,BXJ2s11g02036,BXJ2s6g03336,BXJ2s8g01070,BXJ2s3g02009,BXJ2s9g02668,BXJ2s2g00482,BXJ2s7g00433,BXJ2s9g02840,BXJ2s9g02841,BXJ2s3g00438,BXJ2s10g00730,BXJ2s2g00856,BXJ2s7g01080,BXJ2s11g00561,BXJ2s3g02790,	0.00100245
Biological process	cellular response to environmental stimulus	GO:0104004	4	0.000103	2.85357	17	240	315	12690	BXJ2s5g00607,BXJ2s10g02631,BXJ2s11g02036,BXJ2s6g03336,BXJ2s8g01070,BXJ2s3g02009,BXJ2s9g02668,BXJ2s2g00482,BXJ2s7g00433,BXJ2s9g02840,BXJ2s9g02841,BXJ2s3g00438,BXJ2s10g00730,BXJ2s2g00856,BXJ2s7g01080,BXJ2s11g00561,BXJ2s3g02790,	0.00100245
Biological process	regulation of cell communication	GO:0010646	5	0.000115	1.97365	34	694	315	12690	BXJ2s5g00607,BXJ2s10g02631,BXJ2s3g00795,BXJ2s8g02794,BXJ2s8g00172,BXJ2s7g02055,BXJ2s2g00947,BXJ2s6g00618,BXJ2s10g01142,BXJ2s8g00852,BXJ2s3g00046,BXJ2s10g00277,BXJ2s5g02619,BXJ2s2g00026,BXJ2s7g00808,BXJ2s8g02641,BXJ2s8g03500,BXJ2s9g02006,BXJ2s1g01429,BXJ2s8g03306,BXJ2s8g03305,BXJ2s8g02463,BXJ2s1g00536,BXJ2s6g03498,BXJ2s7g01080,BXJ2s9g02959,BXJ2s9g02953,BXJ2s7g01694,BXJ2s9g00502,BXJ2s3g01037,BXJ2s1…	0.00108801
Biological process	tropism	GO:0009606	4	0.000116	3.6348	12	133	315	12690	BXJ2s5g00607,BXJ2s10g02631,BXJ2s3g00795,BXJ2s7g02055,BXJ2s7g00808,BXJ2s8g02641,BXJ2s1g01429,BXJ2s8g03306,BXJ2s8g03305,BXJ2s1g00536,BXJ2s7g01080,BXJ2s9g02959,	0.00108868
Biological process	oligosaccharide biosynthetic process	GO:0009312	6	0.000124	5.28337	8	61	315	12690	BXJ2s10g01787,BXJ2s4g03763,BXJ2s9g01350,BXJ2s6g03479,BXJ2s7g01251,BXJ2s10g02367,BXJ2s10g00136,BXJ2s2g02560,	0.00114937
Biological process	flower development	GO:0009908	7	0.000129	1.96234	34	698	315	12690	BXJ2s3g00795,BXJ2s3g02501,BXJ2s2g00902,BXJ2s6g03789,BXJ2s8g02794,BXJ2s9g00149,BXJ2s3g02914,BXJ2s4g00863,BXJ2s5g01592,BXJ2s3g03122,BXJ2s11g00260,BXJ2s5g01304,BXJ2s5g02619,BXJ2s8g01972,BXJ2s6g03959,BXJ2s5g02430,BXJ2s6g02888,BXJ2s11g02398,BXJ2s7g00808,BXJ2s8g02641,BXJ2s1g01894,BXJ2s4g04015,BXJ2s3g01940,BXJ2s5g00911,BXJ2s9g02959,BXJ2s6g03199,BXJ2s7g01694,BXJ2s1g02130,BXJ2s1g02128,BXJ2s6g00783,BXJ2s8g…	0.00118986
Biological process	shoot system morphogenesis	GO:0010016	4	0.000146	2.51786	20	320	315	12690	BXJ2s3g00795,BXJ2s10g01787,BXJ2s8g02332,BXJ2s5g03088,BXJ2s6g01723,BXJ2s5g00675,BXJ2s7g01518,BXJ2s4g03763,BXJ2s6g00366,BXJ2s7g00808,BXJ2s8g02641,BXJ2s6g01041,BXJ2s9g02959,BXJ2s5g02344,BXJ2s7g01251,BXJ2s3g02359,BXJ2s10g01254,BXJ2s3g00352,BXJ2s2g02560,BXJ2s6g02761,	0.00133633
Biological process	carpel formation	GO:0048462	6	0.00017	9.15584	5	22	315	12690	BXJ2s3g02914,BXJ2s6g02888,BXJ2s1g01894,BXJ2s5g00911,BXJ2s4g00138,	0.00143978
Biological process	blue light signaling pathway	GO:0009785	9	0.000197	6.90612	6	35	315	12690	BXJ2s11g02036,BXJ2s8g01070,BXJ2s2g00482,BXJ2s7g00433,BXJ2s11g00561,BXJ2s3g02790,	0.00166127
Biological process	response to red or far red light	GO:0009639	6	0.000215	2.68571	17	255	315	12690	BXJ2s5g00607,BXJ2s10g02631,BXJ2s11g02036,BXJ2s3g00795,BXJ2s8g01070,BXJ2s9g02668,BXJ2s2g00482,BXJ2s7g00433,BXJ2s9g02840,BXJ2s9g02841,BXJ2s7g00808,BXJ2s8g02641,BXJ2s10g00730,BXJ2s7g01080,BXJ2s9g02959,BXJ2s11g00561,BXJ2s3g02790,	0.00179643
Biological process	seed development	GO:0048316	5	0.000241	1.85696	36	781	315	12690	BXJ2s3g00795,BXJ2s6g03789,BXJ2s8g02322,BXJ2s8g02332,BXJ2s7g02270,BXJ2s7g02055,BXJ2s3g00935,BXJ2s6g01723,BXJ2s7g01146,BXJ2s5g00675,BXJ2s7g01518,BXJ2s8g01972,BXJ2s3g02403,BXJ2s6g00452,BXJ2s6g03959,BXJ2s7g01540,BXJ2s6g00375,BXJ2s11g02398,BXJ2s6g00366,BXJ2s6g01697,BXJ2s7g00808,BXJ2s8g02641,BXJ2s5g00539,BXJ2s1g01429,BXJ2s8g03306,BXJ2s8g03305,BXJ2s9g03146,BXJ2s9g02959,BXJ2s5g02344,BXJ2s10g01284,BXJ2s7g…	0.00197837
Biological process	regulation of intracellular protein transport	GO:0033157	8	0.000246	5.52941	7	51	315	12690	BXJ2s10g00412,BXJ2s3g02702,BXJ2s7g00875,BXJ2s7g02837,BXJ2s1g01647,BXJ2s6g02124,BXJ2s8g00741,	0.00201159
Biological process	adaxial/abaxial pattern specification	GO:0009955	5	0.000267	4.7395	8	68	315	12690	BXJ2s3g02914,BXJ2s5g03088,BXJ2s6g02888,BXJ2s6g01041,BXJ2s1g01894,BXJ2s5g00911,BXJ2s4g00138,BXJ2s6g02761,	0.00216856
Biological process	cellular response to blue light	GO:0071483	8	0.000315	6.3609	6	38	315	12690	BXJ2s11g02036,BXJ2s8g01070,BXJ2s2g00482,BXJ2s7g00433,BXJ2s11g00561,BXJ2s3g02790,	0.00245478
Biological process	embryo development	GO:0009790	5	0.00035	2.0107	28	561	315	12690	BXJ2s3g00795,BXJ2s8g02332,BXJ2s7g02055,BXJ2s3g00935,BXJ2s6g01723,BXJ2s7g01146,BXJ2s5g00675,BXJ2s7g01518,BXJ2s7g01540,BXJ2s6g00375,BXJ2s6g00366,BXJ2s6g01697,BXJ2s7g00808,BXJ2s8g02641,BXJ2s5g00539,BXJ2s1g01429,BXJ2s8g03306,BXJ2s8g03305,BXJ2s9g03146,BXJ2s9g02959,BXJ2s5g02344,BXJ2s10g01284,BXJ2s7g02351,BXJ2s10g02117,BXJ2s3g02353,BXJ2s3g02359,BXJ2s10g01254,BXJ2s3g00352,	0.00271383
Biological process	carpel morphogenesis	GO:0048445	7	0.000391	7.74725	5	26	315	12690	BXJ2s3g02914,BXJ2s6g02888,BXJ2s1g01894,BXJ2s5g00911,BXJ2s4g00138,	0.00301202
Biological process	cellular response to stimulus	GO:0051716	3	0.000435	1.3236	110	3348	315	12690	BXJ2s5g00607,BXJ2s10g02631,BXJ2s11g02036,BXJ2s3g00795,BXJ2s6g02661,BXJ2s6g02660,BXJ2s7g03181,BXJ2s4g03439,BXJ2s3g01666,BXJ2s4g03027,BXJ2s6g00055,BXJ2s8g02794,BXJ2s8g00370,BXJ2s10g00412,BXJ2s8g02322,BXJ2s6g03336,BXJ2s4g03067,BXJ2s8g02355,BXJ2s8g00172,BXJ2s2g00971,BXJ2s7g01174,BXJ2s7g02270,BXJ2s5g03088,BXJ2s7g02055,BXJ2s8g01070,BXJ2s2g00947,BXJ2s6g03179,BXJ2s1g00902,BXJ2s11g00891,BXJ2s3g02009,BXJ2s…	0.00331194
Biological process	anatomical structure morphogenesis	GO:0009653	3	0.000445	1.53842	59	1545	315	12690	BXJ2s3g00795,BXJ2s10g01787,BXJ2s6g03789,BXJ2s4g03027,BXJ2s8g02794,BXJ2s10g00412,BXJ2s8g02332,BXJ2s6g03336,BXJ2s8g02377,BXJ2s3g02914,BXJ2s7g02270,BXJ2s5g03088,BXJ2s7g02055,BXJ2s2g00947,BXJ2s1g01946,BXJ2s3g02009,BXJ2s7g02211,BXJ2s6g01723,BXJ2s8g00852,BXJ2s4g00697,BXJ2s5g02619,BXJ2s7g02837,BXJ2s5g00675,BXJ2s7g01518,BXJ2s8g01972,BXJ2s6g00452,BXJ2s6g03959,BXJ2s4g03763,BXJ2s6g00477,BXJ2s6g02888,BXJ2s11…	0.00337275
Biological process	disaccharide metabolic process	GO:0005984	6	0.000479	4.35521	8	74	315	12690	BXJ2s10g01787,BXJ2s4g03763,BXJ2s9g01350,BXJ2s6g03479,BXJ2s7g01251,BXJ2s10g02367,BXJ2s10g00136,BXJ2s2g02560,	0.00360575
Biological process	developmental cell growth	GO:0048588	4	0.000586	2.54771	16	253	315	12690	BXJ2s10g00412,BXJ2s6g03336,BXJ2s7g02055,BXJ2s2g00947,BXJ2s3g02009,BXJ2s8g00852,BXJ2s7g02837,BXJ2s9g02006,BXJ2s1g01429,BXJ2s6g02124,BXJ2s8g03306,BXJ2s8g03305,BXJ2s2g00856,BXJ2s1g00941,BXJ2s11g01613,BXJ2s1g01286,	0.00426933
Biological process	regulation of development, heterochronic	GO:0040034	5	0.000623	3.77679	9	96	315	12690	BXJ2s8g02332,BXJ2s4g00863,BXJ2s6g01723,BXJ2s3g03122,BXJ2s5g00675,BXJ2s7g01518,BXJ2s10g01254,BXJ2s3g00352,BXJ2s4g01227,	0.00407572
Biological process	post-embryonic plant organ morphogenesis	GO:0090697	5	0.000658	2.61596	15	231	315	12690	BXJ2s6g03789,BXJ2s8g02794,BXJ2s3g02914,BXJ2s4g00697,BXJ2s5g02619,BXJ2s8g01972,BXJ2s6g03959,BXJ2s6g02888,BXJ2s11g02398,BXJ2s1g01894,BXJ2s5g00911,BXJ2s7g01694,BXJ2s4g01449,BXJ2s8g02715,BXJ2s4g00138,	0.00428689
Biological process	response to hormone	GO:0009725	5	0.000667	1.42075	76	2155	315	12690	BXJ2s5g00607,BXJ2s10g02631,BXJ2s5g01708,BXJ2s3g00795,BXJ2s7g03181,BXJ2s3g00335,BXJ2s8g02794,BXJ2s8g02322,BXJ2s8g02332,BXJ2s8g00172,BXJ2s2g01828,BXJ2s7g01196,BXJ2s7g02055,BXJ2s9g00654,BXJ2s5g01136,BXJ2s5g01116,BXJ2s1g00922,BXJ2s6g00618,BXJ2s7g02210,BXJ2s6g01723,BXJ2s3g03128,BXJ2s10g01142,BXJ2s8g00852,BXJ2s2g02499,BXJ2s3g00046,BXJ2s10g00277,BXJ2s5g02619,BXJ2s5g00675,BXJ2s7g01518,BXJ2s3g02641,BXJ2s3…	0.00432304
Biological process	regulation of response to red or far red light	GO:2000030	5	0.000711	5.49351	6	44	315	12690	BXJ2s5g00607,BXJ2s10g02631,BXJ2s9g02840,BXJ2s9g02841,BXJ2s10g00730,BXJ2s7g01080,	0.00454258
Biological process	response to topologically incorrect protein	GO:0035966	5	0.000751	4.62295	7	61	315	12690	BXJ2s3g01666,BXJ2s4g03067,BXJ2s7g02270,BXJ2s1g00902,BXJ2s7g00665,BXJ2s6g00452,BXJ2s3g01301,	0.00477497
Biological process	floral whorl development	GO:0048438	4	0.000772	2.40301	17	285	315	12690	BXJ2s2g00902,BXJ2s6g03789,BXJ2s9g00149,BXJ2s3g02914,BXJ2s8g01972,BXJ2s6g03959,BXJ2s6g02888,BXJ2s11g02398,BXJ2s1g01894,BXJ2s3g01940,BXJ2s5g00911,BXJ2s6g03199,BXJ2s1g02130,BXJ2s1g02128,BXJ2s6g00783,BXJ2s4g00138,BXJ2s8g01872,	0.00488296
Biological process	leaf development	GO:0048366	6	0.000843	1.92857	27	564	315	12690	BXJ2s3g00795,BXJ2s8g02332,BXJ2s3g02914,BXJ2s5g03088,BXJ2s6g01723,BXJ2s7g01146,BXJ2s5g00675,BXJ2s7g01518,BXJ2s6g02888,BXJ2s7g01540,BXJ2s6g00366,BXJ2s6g01697,BXJ2s7g00808,BXJ2s8g02641,BXJ2s6g01041,BXJ2s1g01894,BXJ2s9g03146,BXJ2s5g00911,BXJ2s9g02959,BXJ2s5g02344,BXJ2s10g01284,BXJ2s10g02117,BXJ2s3g02359,BXJ2s10g01254,BXJ2s3g00352,BXJ2s4g00138,BXJ2s6g02761,	0.00523694
Biological process	response to auxin	GO:0009733	6	0.000852	2.02271	24	478	315	12690	BXJ2s3g00795,BXJ2s3g00335,BXJ2s8g02332,BXJ2s2g01828,BXJ2s7g02055,BXJ2s9g00654,BXJ2s6g01723,BXJ2s8g00852,BXJ2s5g00675,BXJ2s7g01518,BXJ2s2g00026,BXJ2s10g01330,BXJ2s7g00808,BXJ2s8g02641,BXJ2s5g00955,BXJ2s1g01429,BXJ2s8g03306,BXJ2s8g03305,BXJ2s1g00536,BXJ2s9g02959,BXJ2s8g00973,BXJ2s10g01254,BXJ2s3g00352,BXJ2s10g02542,	0.00526696
Biological process	obsolete multi-organism process	GO:0051704	0	0.000859	1.50552	58	1552	315	12690	BXJ2s5g01708,BXJ2s1g01316,BXJ2s8g00370,BXJ2s8g02322,BXJ2s3g02702,BXJ2s8g02355,BXJ2s8g00172,BXJ2s4g04127,BXJ2s7g01196,BXJ2s5g03088,BXJ2s2g00947,BXJ2s5g01136,BXJ2s5g02683,BXJ2s5g01116,BXJ2s9g01958,BXJ2s3g01156,BXJ2s7g02210,BXJ2s2g00433,BXJ2s10g01142,BXJ2s7g00875,BXJ2s5g00692,BXJ2s9g01322,BXJ2s2g02499,BXJ2s10g00277,BXJ2s2g00062,BXJ2s3g01337,BXJ2s9g00420,BXJ2s5g02897,BXJ2s8g02627,BXJ2s4g02480,BXJ2s8g…	0.0052889
Biological process	fruit development	GO:0010154	5	0.000892	1.73065	36	838	315	12690	BXJ2s3g00795,BXJ2s6g03789,BXJ2s8g02322,BXJ2s8g02332,BXJ2s7g02270,BXJ2s7g02055,BXJ2s3g00935,BXJ2s6g01723,BXJ2s7g01146,BXJ2s5g00675,BXJ2s7g01518,BXJ2s8g01972,BXJ2s3g02403,BXJ2s6g00452,BXJ2s6g03959,BXJ2s7g01540,BXJ2s6g00375,BXJ2s11g02398,BXJ2s6g00366,BXJ2s6g01697,BXJ2s7g00808,BXJ2s8g02641,BXJ2s5g00539,BXJ2s1g01429,BXJ2s8g03306,BXJ2s8g03305,BXJ2s9g03146,BXJ2s9g02959,BXJ2s5g02344,BXJ2s10g01284,BXJ2s7g…	0.00541521
Biological process	biological adhesion	GO:0022610	2	0.000905	5.25466	6	46	315	12690	BXJ2s5g03088,BXJ2s2g00947,BXJ2s9g02006,BXJ2s6g01041,BXJ2s1g01286,BXJ2s6g02761,	0.00547131
Biological process	cell adhesion	GO:0007155	3	0.000905	5.25466	6	46	315	12690	BXJ2s5g03088,BXJ2s2g00947,BXJ2s9g02006,BXJ2s6g01041,BXJ2s1g01286,BXJ2s6g02761,	0.00547131
Biological process	regulated exocytosis	GO:0045055	8	0.000912	6.4977	5	31	315	12690	BXJ2s6g00055,BXJ2s11g00891,BXJ2s10g00274,BXJ2s2g02189,BXJ2s8g02450,	0.00546689
Biological process	actin cytoskeleton organization	GO:0030036	7	0.000977	3.05616	11	145	315	12690	BXJ2s2g00947,BXJ2s5g02683,BXJ2s2g00062,BXJ2s9g02006,BXJ2s5g01628,BXJ2s6g00185,BXJ2s9g03192,BXJ2s10g03034,BXJ2s9g01221,BXJ2s1g01286,BXJ2s11g02308,	0.00582658
Biological process	benzene-containing compound metabolic process	GO:0042537	5	0.00100372	4.40625	7	64	315	12690	BXJ2s8g02322,BXJ2s4g04127,BXJ2s9g02840,BXJ2s9g02841,BXJ2s10g00730,BXJ2s6g00718,BXJ2s6g00719,	0.0059604
Biological process	regulation of endocytosis	GO:0030100	7	0.00101627	5.14286	6	47	315	12690	BXJ2s5g02683,BXJ2s2g00062,BXJ2s5g01628,BXJ2s9g03192,BXJ2s10g03034,BXJ2s11g02308,	0.00600848
Biological process	positive regulation of catalytic activity	GO:0043085	5	0.00105189	2.59908	14	217	315	12690	BXJ2s6g00055,BXJ2s7g00728,BXJ2s2g00947,BXJ2s11g00891,BXJ2s2g00433,BXJ2s6g00433,BXJ2s3g00491,BXJ2s2g02189,BXJ2s8g00698,BXJ2s9g02006,BXJ2s8g02450,BXJ2s1g01286,BXJ2s3g01210,BXJ2s11g00364,	0.00619191
Biological process	protein homooligomerization	GO:0051260	8	0.00120636	4.27273	7	66	315	12690	BXJ2s4g02356,BXJ2s2g00680,BXJ2s10g00577,BXJ2s7g02138,BXJ2s11g00809,BXJ2s8g01192,BXJ2s5g01638,	0.00691989
Biological process	root hair elongation	GO:0048767	5	0.00120859	3.7916	8	85	315	12690	BXJ2s6g03336,BXJ2s7g02055,BXJ2s3g02009,BXJ2s8g00852,BXJ2s1g01429,BXJ2s8g03306,BXJ2s8g03305,BXJ2s2g00856,	0.0069033
Biological process	response to organic substance	GO:0010033	4	0.00122531	1.34796	88	2630	315	12690	BXJ2s5g00607,BXJ2s10g02631,BXJ2s5g01708,BXJ2s3g00795,BXJ2s7g03181,BXJ2s3g00335,BXJ2s3g01666,BXJ2s8g02794,BXJ2s8g02322,BXJ2s3g02702,BXJ2s8g02332,BXJ2s4g03067,BXJ2s8g00172,BXJ2s2g01828,BXJ2s7g02270,BXJ2s7g01196,BXJ2s7g02055,BXJ2s9g00654,BXJ2s5g01136,BXJ2s1g00902,BXJ2s5g01116,BXJ2s1g00922,BXJ2s6g00618,BXJ2s7g02210,BXJ2s6g01723,BXJ2s3g03128,BXJ2s10g01142,BXJ2s7g00875,BXJ2s8g00852,BXJ2s2g02499,BXJ2s3g…	0.00696928
Biological process	response to endogenous stimulus	GO:0009719	3	0.00123496	1.39106	76	2201	315	12690	BXJ2s5g00607,BXJ2s10g02631,BXJ2s5g01708,BXJ2s3g00795,BXJ2s7g03181,BXJ2s3g00335,BXJ2s8g02794,BXJ2s8g02322,BXJ2s8g02332,BXJ2s8g00172,BXJ2s2g01828,BXJ2s7g01196,BXJ2s7g02055,BXJ2s9g00654,BXJ2s5g01136,BXJ2s5g01116,BXJ2s1g00922,BXJ2s6g00618,BXJ2s7g02210,BXJ2s6g01723,BXJ2s3g03128,BXJ2s10g01142,BXJ2s8g00852,BXJ2s2g02499,BXJ2s3g00046,BXJ2s10g00277,BXJ2s5g02619,BXJ2s5g00675,BXJ2s7g01518,BXJ2s3g02641,BXJ2s3…	0.00699462
Biological process	maturation of SSU-rRNA from tricistronic rRNA transcript (SSU-rRNA, 5.8S rRNA, LSU-rRNA)	GO:0000462	12	0.00126975	4.93294	6	49	315	12690	BXJ2s11g01289,BXJ2s4g04442,BXJ2s8g03387,BXJ2s9g03139,BXJ2s6g00731,BXJ2s1g01239,	0.00716162
Biological process	intracellular receptor signaling pathway	GO:0030522	6	0.00126975	4.93294	6	49	315	12690	BXJ2s11g02036,BXJ2s8g01070,BXJ2s2g00482,BXJ2s7g00433,BXJ2s11g00561,BXJ2s3g02790,	0.00716162
Biological process	negative regulation of actin filament polymerization	GO:0030837	12	0.00156893	4.7395	6	51	315	12690	BXJ2s5g02683,BXJ2s2g00062,BXJ2s5g01628,BXJ2s9g03192,BXJ2s10g03034,BXJ2s11g02308,	0.00877557
Biological process	response to cadmium ion	GO:0046686	6	0.00156994	2.08734	20	386	315	12690	BXJ2s10g01787,BXJ2s4g03027,BXJ2s7g02211,BXJ2s3g03128,BXJ2s4g03763,BXJ2s9g02840,BXJ2s9g00420,BXJ2s9g02841,BXJ2s6g01485,BXJ2s8g02402,BXJ2s9g01350,BXJ2s10g00730,BXJ2s6g03479,BXJ2s2g01909,BXJ2s11g01613,BXJ2s7g01251,BXJ2s10g02367,BXJ2s7g01638,BXJ2s10g00136,BXJ2s2g02560,	0.00874494
Biological process	anatomical structure formation involved in morphogenesis	GO:0048646	3	0.00161235	1.96308	23	472	315	12690	BXJ2s3g00795,BXJ2s10g01787,BXJ2s6g03789,BXJ2s8g02794,BXJ2s3g02914,BXJ2s4g00697,BXJ2s5g02619,BXJ2s8g01972,BXJ2s6g03959,BXJ2s4g03763,BXJ2s6g02888,BXJ2s11g02398,BXJ2s7g00808,BXJ2s8g02641,BXJ2s1g01894,BXJ2s5g00911,BXJ2s9g02959,BXJ2s7g01694,BXJ2s7g01251,BXJ2s4g01449,BXJ2s8g02715,BXJ2s4g00138,BXJ2s2g02560,	0.00887121
Biological process	phosphorylation	GO:0016310	6	0.00172294	1.56146	45	1161	315	12690	BXJ2s7g03181,BXJ2s4g03439,BXJ2s8g00370,BXJ2s7g00728,BXJ2s3g02702,BXJ2s8g02355,BXJ2s8g00172,BXJ2s2g00971,BXJ2s5g03088,BXJ2s6g03179,BXJ2s2g01738,BXJ2s2g00433,BXJ2s3g01592,BXJ2s6g02830,BXJ2s10g01142,BXJ2s7g00875,BXJ2s5g00692,BXJ2s7g00647,BXJ2s10g00277,BXJ2s8g01966,BXJ2s10g01132,BXJ2s4g01108,BXJ2s3g00491,BXJ2s5g02897,BXJ2s4g03337,BXJ2s8g00698,BXJ2s9g02490,BXJ2s1g00370,BXJ2s4g03792,BXJ2s1g01647,BXJ2s8…	0.00944116
Biological process	activation of protein kinase activity	GO:0032147	12	0.00173723	4.64835	6	52	315	12690	BXJ2s7g00728,BXJ2s2g00433,BXJ2s3g00491,BXJ2s8g00698,BXJ2s3g01210,BXJ2s11g00364,	0.00948093
Biological process	innate immune response-activating signal transduction	GO:0002758	10	0.00182969	5.59524	5	36	315	12690	BXJ2s8g00370,BXJ2s10g01142,BXJ2s10g00277,BXJ2s5g02897,BXJ2s9g02743,	0.00994524
Biological process	cell growth	GO:0016049	3	0.00183635	1.85386	26	565	315	12690	BXJ2s10g00412,BXJ2s6g03336,BXJ2s8g00172,BXJ2s7g02270,BXJ2s5g03088,BXJ2s7g02055,BXJ2s2g00947,BXJ2s3g02009,BXJ2s8g00852,BXJ2s7g02837,BXJ2s6g00452,BXJ2s6g00477,BXJ2s9g02006,BXJ2s1g01429,BXJ2s6g01041,BXJ2s6g02124,BXJ2s8g03306,BXJ2s8g03305,BXJ2s8g02463,BXJ2s2g00856,BXJ2s1g00941,BXJ2s11g01613,BXJ2s9g00502,BXJ2s3g01037,BXJ2s1g01286,BXJ2s6g02761,	0.00994135
Biological process	cellular response to light stimulus	GO:0071482	7	0.00185867	3.0064	10	134	315	12690	BXJ2s5g00607,BXJ2s10g02631,BXJ2s11g02036,BXJ2s8g01070,BXJ2s9g02668,BXJ2s2g00482,BXJ2s7g00433,BXJ2s7g01080,BXJ2s11g00561,BXJ2s3g02790,	0.010022
Biological process	carpel development	GO:0048440	6	0.00186989	3.23724	9	112	315	12690	BXJ2s6g03789,BXJ2s3g02914,BXJ2s8g01972,BXJ2s6g03959,BXJ2s6g02888,BXJ2s11g02398,BXJ2s1g01894,BXJ2s5g00911,BXJ2s4g00138,	0.0100423
Biological process	actin filament-based process	GO:0030029	3	0.00195443	2.8047	11	158	315	12690	BXJ2s2g00947,BXJ2s5g02683,BXJ2s2g00062,BXJ2s9g02006,BXJ2s5g01628,BXJ2s6g00185,BXJ2s9g03192,BXJ2s10g03034,BXJ2s9g01221,BXJ2s1g01286,BXJ2s11g02308,	0.0104546
Biological process	anther development	GO:0048653	4	0.00215677	3.46544	8	93	315	12690	BXJ2s2g00902,BXJ2s9g00149,BXJ2s3g01940,BXJ2s6g03199,BXJ2s1g02130,BXJ2s1g02128,BXJ2s6g00783,BXJ2s8g01872,	0.0114462
Biological process	actin filament organization	GO:0007015	6	0.00224371	3.1528	9	115	315	12690	BXJ2s2g00947,BXJ2s5g02683,BXJ2s2g00062,BXJ2s9g02006,BXJ2s5g01628,BXJ2s9g03192,BXJ2s10g03034,BXJ2s1g01286,BXJ2s11g02308,	0.0118609
Biological process	growth	GO:0040007	2	0.00225545	1.64059	36	884	315	12690	BXJ2s4g03027,BXJ2s6g00055,BXJ2s10g00412,BXJ2s6g03336,BXJ2s8g00172,BXJ2s7g02270,BXJ2s5g03088,BXJ2s7g02055,BXJ2s2g00947,BXJ2s11g00891,BXJ2s9g01958,BXJ2s3g02009,BXJ2s7g02211,BXJ2s8g00852,BXJ2s7g02837,BXJ2s6g00452,BXJ2s6g00477,BXJ2s2g02189,BXJ2s8g03500,BXJ2s9g02006,BXJ2s1g01429,BXJ2s6g01041,BXJ2s8g02450,BXJ2s6g02124,BXJ2s8g03306,BXJ2s8g03305,BXJ2s8g02463,BXJ2s2g00856,BXJ2s1g00941,BXJ2s11g01613,BXJ2s9…	0.0118763
Biological process	cellular protein metabolic process	GO:0044267	6	0.00230675	1.3121	91	2794	315	12690	BXJ2s7g03181,BXJ2s3g01891,BXJ2s8g00342,BXJ2s8g00343,BXJ2s4g03439,BXJ2s3g01666,BXJ2s4g03252,BXJ2s8g00370,BXJ2s7g00728,BXJ2s3g02702,BXJ2s6g03336,BXJ2s4g03067,BXJ2s3g00947,BXJ2s8g02355,BXJ2s8g00172,BXJ2s2g00971,BXJ2s7g01174,BXJ2s7g02270,BXJ2s5g03088,BXJ2s6g03179,BXJ2s1g00902,BXJ2s2g01307,BXJ2s3g02009,BXJ2s2g01738,BXJ2s7g02218,BXJ2s3g03128,BXJ2s2g00433,BXJ2s3g01592,BXJ2s6g02830,BXJ2s10g01142,BXJ2s7g0…	0.0120523
Biological process	maturation of SSU-rRNA	GO:0030490	11	0.00232494	4.39481	6	55	315	12690	BXJ2s11g01289,BXJ2s4g04442,BXJ2s8g03387,BXJ2s9g03139,BXJ2s6g00731,BXJ2s1g01239,	0.0121005
Biological process	lipid transport	GO:0006869	6	0.00235571	3.81081	7	74	315	12690	BXJ2s6g00055,BXJ2s11g00891,BXJ2s2g02189,BXJ2s6g00366,BXJ2s8g02450,BXJ2s5g02344,BXJ2s3g02359,	0.0122135
Biological process	regulation of actin cytoskeleton organization	GO:0032956	8	0.00263459	3.35714	8	96	315	12690	BXJ2s5g02683,BXJ2s2g00062,BXJ2s5g01628,BXJ2s6g00185,BXJ2s9g03192,BXJ2s10g03034,BXJ2s9g01221,BXJ2s11g02308,	0.013607
Biological process	regulation of actin filament-based process	GO:0032970	5	0.00263459	3.35714	8	96	315	12690	BXJ2s5g02683,BXJ2s2g00062,BXJ2s5g01628,BXJ2s6g00185,BXJ2s9g03192,BXJ2s10g03034,BXJ2s9g01221,BXJ2s11g02308,	0.013607
Biological process	multicellular organism development	GO:0007275	4	0.00267644	1.27386	104	3289	315	12690	BXJ2s5g00607,BXJ2s10g02631,BXJ2s3g00795,BXJ2s10g01787,BXJ2s1g01316,BXJ2s7g03181,BXJ2s3g02501,BXJ2s2g00902,BXJ2s6g03789,BXJ2s6g00055,BXJ2s8g02794,BXJ2s10g00412,BXJ2s8g02322,BXJ2s8g02332,BXJ2s6g03336,BXJ2s9g00149,BXJ2s8g00172,BXJ2s3g02914,BXJ2s7g02270,BXJ2s5g03088,BXJ2s7g02055,BXJ2s3g00935,BXJ2s2g00687,BXJ2s4g00863,BXJ2s11g00891,BXJ2s5g01592,BXJ2s3g02009,BXJ2s6g01723,BXJ2s3g03122,BXJ2s7g01146,BXJ2s…	0.0133624
Biological process	response to calcium ion	GO:0051592	6	0.00294579	5.03571	5	40	315	12690	BXJ2s10g00412,BXJ2s3g01156,BXJ2s9g01322,BXJ2s7g02837,BXJ2s6g02124,	0.014599
Biological process	regulation of protein transport	GO:0051223	7	0.0029558	3.66234	7	77	315	12690	BXJ2s10g00412,BXJ2s3g02702,BXJ2s7g00875,BXJ2s7g02837,BXJ2s1g01647,BXJ2s6g02124,BXJ2s8g00741,	0.014595
Biological process	regulation of peptide transport	GO:0090087	6	0.0029558	3.66234	7	77	315	12690	BXJ2s10g00412,BXJ2s3g02702,BXJ2s7g00875,BXJ2s7g02837,BXJ2s1g01647,BXJ2s6g02124,BXJ2s8g00741,	0.014595
Biological process	secretion by cell	GO:0032940	6	0.00315069	2.79762	10	144	315	12690	BXJ2s4g03027,BXJ2s6g00055,BXJ2s11g00891,BXJ2s7g02211,BXJ2s10g00274,BXJ2s2g02189,BXJ2s4g03551,BXJ2s8g02450,BXJ2s7g00199,BXJ2s9g03371,	0.0154441
Biological process	immune response-activating signal transduction	GO:0002757	8	0.00328797	4.91289	5	41	315	12690	BXJ2s8g00370,BXJ2s10g01142,BXJ2s10g00277,BXJ2s5g02897,BXJ2s9g02743,	0.0160587
Biological process	negative regulation of protein polymerization	GO:0032272	8	0.00332716	4.09685	6	59	315	12690	BXJ2s5g02683,BXJ2s2g00062,BXJ2s5g01628,BXJ2s9g03192,BXJ2s10g03034,BXJ2s11g02308,	0.0161914
Biological process	regulation of establishment of protein localization	GO:0070201	6	0.00341655	3.56962	7	79	315	12690	BXJ2s10g00412,BXJ2s3g02702,BXJ2s7g00875,BXJ2s7g02837,BXJ2s1g01647,BXJ2s6g02124,BXJ2s8g00741,	0.0165666
Biological process	cellular response to radiation	GO:0071478	6	0.00347922	2.7593	10	146	315	12690	BXJ2s5g00607,BXJ2s10g02631,BXJ2s11g02036,BXJ2s8g01070,BXJ2s9g02668,BXJ2s2g00482,BXJ2s7g00433,BXJ2s7g01080,BXJ2s11g00561,BXJ2s3g02790,	0.01681
Biological process	exocytosis	GO:0006887	7	0.00361071	3.19095	8	101	315	12690	BXJ2s6g00055,BXJ2s11g00891,BXJ2s10g00274,BXJ2s2g02189,BXJ2s4g03551,BXJ2s8g02450,BXJ2s7g00199,BXJ2s9g03371,	0.0164991
Biological process	regulation of cell growth	GO:0001558	6	0.00361288	2.59148	11	171	315	12690	BXJ2s10g00412,BXJ2s8g00172,BXJ2s5g03088,BXJ2s7g02837,BXJ2s6g00477,BXJ2s6g01041,BXJ2s6g02124,BXJ2s8g02463,BXJ2s9g00502,BXJ2s3g01037,BXJ2s6g02761,	0.0164533
Biological process	response to bacterium	GO:0009617	6	0.00364203	1.74034	27	625	315	12690	BXJ2s5g01708,BXJ2s8g00370,BXJ2s8g02322,BXJ2s3g02702,BXJ2s4g04127,BXJ2s5g03088,BXJ2s5g01136,BXJ2s5g01116,BXJ2s3g01156,BXJ2s7g02210,BXJ2s10g01142,BXJ2s7g00875,BXJ2s9g01322,BXJ2s10g00277,BXJ2s3g01337,BXJ2s9g00420,BXJ2s5g02897,BXJ2s4g02480,BXJ2s8g02402,BXJ2s1g01647,BXJ2s8g01582,BXJ2s6g01041,BXJ2s2g01909,BXJ2s8g00741,BXJ2s7g01638,BXJ2s9g02743,BXJ2s6g02761,	0.0164747
Biological process	negative regulation of cell differentiation	GO:0045596	6	0.00365786	4.79592	5	42	315	12690	BXJ2s10g00412,BXJ2s3g03122,BXJ2s7g02837,BXJ2s6g02124,BXJ2s4g01227,	0.016491
Biological process	response to metal ion	GO:0010038	5	0.00365947	1.78571	25	564	315	12690	BXJ2s10g01787,BXJ2s4g03027,BXJ2s10g00412,BXJ2s3g01156,BXJ2s7g02211,BXJ2s3g03128,BXJ2s9g01322,BXJ2s7g02837,BXJ2s4g03763,BXJ2s9g02840,BXJ2s9g00420,BXJ2s9g02841,BXJ2s6g01485,BXJ2s8g02402,BXJ2s9g01350,BXJ2s6g02124,BXJ2s10g00730,BXJ2s6g03479,BXJ2s2g01909,BXJ2s11g01613,BXJ2s7g01251,BXJ2s10g02367,BXJ2s7g01638,BXJ2s10g00136,BXJ2s2g02560,	0.0164432
Biological process	response to chemical	GO:0042221	3	0.00369079	1.23473	118	3850	315	12690	BXJ2s5g00607,BXJ2s10g02631,BXJ2s5g01708,BXJ2s3g00795,BXJ2s10g01787,BXJ2s6g02661,BXJ2s6g02660,BXJ2s7g03181,BXJ2s3g00335,BXJ2s3g01666,BXJ2s4g03027,BXJ2s8g02794,BXJ2s10g00412,BXJ2s8g02322,BXJ2s3g02702,BXJ2s8g02332,BXJ2s6g03336,BXJ2s4g03067,BXJ2s8g00172,BXJ2s2g01828,BXJ2s7g02270,BXJ2s7g01196,BXJ2s7g02055,BXJ2s9g00654,BXJ2s5g01136,BXJ2s1g00902,BXJ2s5g01116,BXJ2s9g01958,BXJ2s1g00922,BXJ2s3g02009,BXJ2s3…	0.0165289
Biological process	localization within membrane	GO:0051668	4	0.00383573	3.15966	8	102	315	12690	BXJ2s6g00055,BXJ2s10g00412,BXJ2s11g00891,BXJ2s3g00046,BXJ2s7g02837,BXJ2s2g02189,BXJ2s8g02450,BXJ2s6g02124,	0.0171211
Biological process	protein complex oligomerization	GO:0051259	7	0.00407144	3.12899	8	103	315	12690	BXJ2s4g02356,BXJ2s2g00680,BXJ2s9g00210,BXJ2s10g00577,BXJ2s7g02138,BXJ2s11g00809,BXJ2s8g01192,BXJ2s5g01638,	0.0181132
Biological process	regulation of intracellular transport	GO:0032386	6	0.00420784	3.43902	7	82	315	12690	BXJ2s10g00412,BXJ2s3g02702,BXJ2s7g00875,BXJ2s7g02837,BXJ2s1g01647,BXJ2s6g02124,BXJ2s8g00741,	0.0184761
Biological process	negative regulation of supramolecular fiber organization	GO:1902904	7	0.0042673	3.89862	6	62	315	12690	BXJ2s5g02683,BXJ2s2g00062,BXJ2s5g01628,BXJ2s9g03192,BXJ2s10g03034,BXJ2s11g02308,	0.0186764
Biological process	negative regulation of cytoskeleton organization	GO:0051494	8	0.0042673	3.89862	6	62	315	12690	BXJ2s5g02683,BXJ2s2g00062,BXJ2s5g01628,BXJ2s9g03192,BXJ2s10g03034,BXJ2s11g02308,	0.0186764
Biological process	negative regulation of protein-containing complex assembly	GO:0031333	7	0.0042673	3.89862	6	62	315	12690	BXJ2s5g02683,BXJ2s2g00062,BXJ2s5g01628,BXJ2s9g03192,BXJ2s10g03034,BXJ2s11g02308,	0.0186764
Biological process	positive regulation of molecular function	GO:0044093	4	0.00433641	2.22925	14	253	315	12690	BXJ2s6g00055,BXJ2s7g00728,BXJ2s2g00947,BXJ2s11g00891,BXJ2s2g00433,BXJ2s6g00433,BXJ2s3g00491,BXJ2s2g02189,BXJ2s8g00698,BXJ2s9g02006,BXJ2s8g02450,BXJ2s1g01286,BXJ2s3g01210,BXJ2s11g00364,	0.0187957
Biological process	immune response-regulating signaling pathway	GO:0002764	6	0.00448559	4.57792	5	44	315	12690	BXJ2s8g00370,BXJ2s10g01142,BXJ2s10g00277,BXJ2s5g02897,BXJ2s9g02743,	0.01938
Biological process	epithelium development	GO:0060429	5	0.00480762	3.35714	7	84	315	12690	BXJ2s6g00055,BXJ2s2g00947,BXJ2s11g00891,BXJ2s2g02189,BXJ2s9g02006,BXJ2s8g02450,BXJ2s1g01286,	0.0204438
Biological process	oligosaccharide metabolic process	GO:0009311	5	0.00484602	3.04043	8	106	315	12690	BXJ2s10g01787,BXJ2s4g03763,BXJ2s9g01350,BXJ2s6g03479,BXJ2s7g01251,BXJ2s10g02367,BXJ2s10g00136,BXJ2s2g02560,	0.0205423
Biological process	export from cell	GO:0140352	5	0.00507487	2.61596	10	154	315	12690	BXJ2s4g03027,BXJ2s6g00055,BXJ2s11g00891,BXJ2s7g02211,BXJ2s10g00274,BXJ2s2g02189,BXJ2s4g03551,BXJ2s8g02450,BXJ2s7g00199,BXJ2s9g03371,	0.0214449
Biological process	secretion	GO:0046903	5	0.00530914	2.59908	10	155	315	12690	BXJ2s4g03027,BXJ2s6g00055,BXJ2s11g00891,BXJ2s7g02211,BXJ2s10g00274,BXJ2s2g02189,BXJ2s4g03551,BXJ2s8g02450,BXJ2s7g00199,BXJ2s9g03371,	0.0223648
Biological process	maintenance of shoot apical meristem identity	GO:0010492	6	0.00543861	4.37888	5	46	315	12690	BXJ2s8g02995,BXJ2s7g00087,BXJ2s3g01798,BXJ2s7g03210,BXJ2s3g03481,	0.0228388
Biological process	cellular macromolecule metabolic process	GO:0044260	5	0.00556935	1.16052	164	5693	315	12690	BXJ2s5g00607,BXJ2s10g02631,BXJ2s8g02995,BXJ2s8g02990,BXJ2s7g03181,BXJ2s3g01891,BXJ2s8g00342,BXJ2s8g00343,BXJ2s2g00902,BXJ2s6g03789,BXJ2s7g03195,BXJ2s4g03439,BXJ2s3g01666,BXJ2s10g01982,BXJ2s4g03252,BXJ2s8g00370,BXJ2s7g00728,BXJ2s3g02702,BXJ2s8g02332,BXJ2s6g03336,BXJ2s9g00149,BXJ2s4g03067,BXJ2s3g00947,BXJ2s8g02355,BXJ2s8g00172,BXJ2s2g00971,BXJ2s7g00087,BXJ2s7g01174,BXJ2s5g02171,BXJ2s3g02914,BXJ2s7g…	0.0231
Biological process	auxin-activated signaling pathway	GO:0009734	7	0.00557989	2.3354	12	207	315	12690	BXJ2s3g00795,BXJ2s7g02055,BXJ2s8g00852,BXJ2s2g00026,BXJ2s7g00808,BXJ2s8g02641,BXJ2s1g01429,BXJ2s8g03306,BXJ2s8g03305,BXJ2s1g00536,BXJ2s9g02959,BXJ2s8g00973,	0.0230727
Biological process	cytokinetic process	GO:0032506	4	0.00580884	3.66234	6	66	315	12690	BXJ2s4g03551,BXJ2s6g00185,BXJ2s7g00199,BXJ2s6g00718,BXJ2s6g00719,BXJ2s9g01221,	0.0239459
Biological process	mitotic cytokinetic process	GO:1902410	5	0.00580884	3.66234	6	66	315	12690	BXJ2s4g03551,BXJ2s6g00185,BXJ2s7g00199,BXJ2s6g00718,BXJ2s6g00719,BXJ2s9g01221,	0.0239459
Biological process	root hair cell development	GO:0080147	5	0.00672925	2.87755	8	112	315	12690	BXJ2s6g03336,BXJ2s7g02055,BXJ2s3g02009,BXJ2s8g00852,BXJ2s1g01429,BXJ2s8g03306,BXJ2s8g03305,BXJ2s2g00856,	0.026917
Biological process	gynoecium development	GO:0048467	5	0.00713517	2.64651	9	137	315	12690	BXJ2s6g03789,BXJ2s3g02914,BXJ2s8g01972,BXJ2s6g03959,BXJ2s6g02888,BXJ2s11g02398,BXJ2s1g01894,BXJ2s5g00911,BXJ2s4g00138,	0.0284562
Biological process	positive regulation of growth	GO:0045927	5	0.00720622	3.50311	6	69	315	12690	BXJ2s10g00412,BXJ2s9g01958,BXJ2s7g02837,BXJ2s6g00477,BXJ2s6g02124,BXJ2s8g02906,	0.0286548
Biological process	lipid localization	GO:0010876	4	0.00742227	3.0989	7	91	315	12690	BXJ2s6g00055,BXJ2s11g00891,BXJ2s2g02189,BXJ2s6g00366,BXJ2s8g02450,BXJ2s5g02344,BXJ2s3g02359,	0.0294271
Biological process	developmental growth involved in morphogenesis	GO:0060560	4	0.00753573	1.84886	19	414	315	12690	BXJ2s10g00412,BXJ2s6g03336,BXJ2s7g02270,BXJ2s7g02055,BXJ2s2g00947,BXJ2s3g02009,BXJ2s8g00852,BXJ2s7g02837,BXJ2s6g00452,BXJ2s6g00477,BXJ2s9g02006,BXJ2s1g01429,BXJ2s6g02124,BXJ2s8g03306,BXJ2s8g03305,BXJ2s2g00856,BXJ2s1g00941,BXJ2s11g01613,BXJ2s1g01286,	0.0297893
Biological process	response to light stimulus	GO:0009416	5	0.0076342	1.52022	36	954	315	12690	BXJ2s5g00607,BXJ2s10g02631,BXJ2s11g02036,BXJ2s3g00795,BXJ2s3g02501,BXJ2s7g02055,BXJ2s8g01070,BXJ2s4g00863,BXJ2s5g01592,BXJ2s3g03122,BXJ2s7g02808,BXJ2s11g00260,BXJ2s9g02668,BXJ2s5g01304,BXJ2s2g00482,BXJ2s7g00433,BXJ2s5g02430,BXJ2s6g00477,BXJ2s9g02840,BXJ2s9g00420,BXJ2s9g02841,BXJ2s3g00438,BXJ2s7g00808,BXJ2s8g02641,BXJ2s1g01429,BXJ2s8g03306,BXJ2s8g03305,BXJ2s10g00730,BXJ2s4g04015,BXJ2s7g01080,BXJ2s…	0.0300903
Biological process	developmental growth	GO:0048589	3	0.00773819	1.64307	27	662	315	12690	BXJ2s4g03027,BXJ2s6g00055,BXJ2s10g00412,BXJ2s6g03336,BXJ2s7g02270,BXJ2s7g02055,BXJ2s2g00947,BXJ2s11g00891,BXJ2s3g02009,BXJ2s7g02211,BXJ2s8g00852,BXJ2s7g02837,BXJ2s6g00452,BXJ2s6g00477,BXJ2s2g02189,BXJ2s8g03500,BXJ2s9g02006,BXJ2s1g01429,BXJ2s8g02450,BXJ2s6g02124,BXJ2s8g03306,BXJ2s8g03305,BXJ2s2g00856,BXJ2s1g00941,BXJ2s11g01613,BXJ2s11g01232,BXJ2s1g01286,	0.0304113
Biological process	positive regulation of protein kinase activity	GO:0045860	11	0.0082634	3.40443	6	71	315	12690	BXJ2s7g00728,BXJ2s2g00433,BXJ2s3g00491,BXJ2s8g00698,BXJ2s3g01210,BXJ2s11g00364,	0.0322872
Biological process	hormone-mediated signaling pathway	GO:0009755	6	0.00847419	1.49957	37	994	315	12690	BXJ2s5g00607,BXJ2s10g02631,BXJ2s3g00795,BXJ2s7g03181,BXJ2s8g02794,BXJ2s8g02322,BXJ2s8g00172,BXJ2s7g02055,BXJ2s6g00618,BXJ2s10g01142,BXJ2s8g00852,BXJ2s3g00046,BXJ2s10g00277,BXJ2s5g02619,BXJ2s2g00026,BXJ2s4g01108,BXJ2s3g00438,BXJ2s7g00808,BXJ2s8g02641,BXJ2s8g03500,BXJ2s1g01429,BXJ2s8g03306,BXJ2s8g03305,BXJ2s8g02463,BXJ2s1g00536,BXJ2s6g03498,BXJ2s7g01080,BXJ2s9g02959,BXJ2s9g02953,BXJ2s7g01694,BXJ2s9…	0.033015
Biological process	regulation of cellular component size	GO:0032535	5	0.00894079	2.55332	9	142	315	12690	BXJ2s10g00412,BXJ2s5g02683,BXJ2s2g00062,BXJ2s7g02837,BXJ2s5g01628,BXJ2s6g02124,BXJ2s9g03192,BXJ2s10g03034,BXJ2s11g02308,	0.0344348
Biological process	regulation of cytoskeleton organization	GO:0051493	7	0.0100433	2.68571	8	120	315	12690	BXJ2s5g02683,BXJ2s2g00062,BXJ2s5g01628,BXJ2s6g00185,BXJ2s9g03192,BXJ2s10g03034,BXJ2s9g01221,BXJ2s11g02308,	0.0381361
Biological process	positive regulation of kinase activity	GO:0033674	10	0.0100516	3.26641	6	74	315	12690	BXJ2s7g00728,BXJ2s2g00433,BXJ2s3g00491,BXJ2s8g00698,BXJ2s3g01210,BXJ2s11g00364,	0.0380607
Biological process	regulation of anatomical structure size	GO:0090066	4	0.0106191	2.48337	9	146	315	12690	BXJ2s10g00412,BXJ2s5g02683,BXJ2s2g00062,BXJ2s7g02837,BXJ2s5g01628,BXJ2s6g02124,BXJ2s9g03192,BXJ2s10g03034,BXJ2s11g02308,	0.0400966
Biological process	regulation of transport	GO:0051049	5	0.0106728	1.94931	15	310	315	12690	BXJ2s10g00412,BXJ2s3g02702,BXJ2s5g02683,BXJ2s7g00875,BXJ2s2g00062,BXJ2s7g02837,BXJ2s8g03500,BXJ2s1g01647,BXJ2s5g01628,BXJ2s6g02124,BXJ2s9g03192,BXJ2s10g03034,BXJ2s11g01232,BXJ2s11g02308,BXJ2s8g00741,	0.0397431
Biological process	regulation of actin filament polymerization	GO:0030833	11	0.0107045	3.22286	6	75	315	12690	BXJ2s5g02683,BXJ2s2g00062,BXJ2s5g01628,BXJ2s9g03192,BXJ2s10g03034,BXJ2s11g02308,	0.039751
Biological process	nucleic acid-templated transcription	GO:0097659	9	0.0109503	1.26884	80	2540	315	12690	BXJ2s5g00607,BXJ2s10g02631,BXJ2s8g02995,BXJ2s8g02990,BXJ2s2g00902,BXJ2s6g03789,BXJ2s7g03195,BXJ2s10g01982,BXJ2s8g02794,BXJ2s8g02332,BXJ2s9g00149,BXJ2s7g00087,BXJ2s5g02171,BXJ2s3g02914,BXJ2s9g00654,BXJ2s3g02080,BXJ2s7g01116,BXJ2s6g00618,BXJ2s2g00640,BXJ2s6g01723,BXJ2s3g03122,BXJ2s7g01146,BXJ2s7g02808,BXJ2s9g02668,BXJ2s5g02619,BXJ2s5g00675,BXJ2s3g01791,BXJ2s2g02672,BXJ2s7g01518,BXJ2s8g01972,BXJ2s3g…	0.0403306
Biological process	multi-organism reproductive process	GO:0044703	3	0.0112422	2.12964	12	227	315	12690	BXJ2s1g01316,BXJ2s8g00172,BXJ2s2g00947,BXJ2s9g01958,BXJ2s9g02006,BXJ2s8g02463,BXJ2s11g01613,BXJ2s9g00502,BXJ2s6g02912,BXJ2s3g01037,BXJ2s8g02906,BXJ2s1g01286,	0.0412928
Biological process	post-embryonic plant organ development	GO:0090696	5	0.0115079	1.88471	16	342	315	12690	BXJ2s6g03789,BXJ2s8g02794,BXJ2s3g02914,BXJ2s8g00852,BXJ2s4g00697,BXJ2s5g02619,BXJ2s8g01972,BXJ2s6g03959,BXJ2s6g02888,BXJ2s11g02398,BXJ2s1g01894,BXJ2s5g00911,BXJ2s7g01694,BXJ2s4g01449,BXJ2s8g02715,BXJ2s4g00138,	0.0421539
Biological process	cellular response to auxin stimulus	GO:0071365	7	0.0116117	2.1203	12	228	315	12690	BXJ2s3g00795,BXJ2s7g02055,BXJ2s8g00852,BXJ2s2g00026,BXJ2s7g00808,BXJ2s8g02641,BXJ2s1g01429,BXJ2s8g03306,BXJ2s8g03305,BXJ2s1g00536,BXJ2s9g02959,BXJ2s8g00973,	0.042419
Biological process	pollination	GO:0009856	3	0.0116571	2.04576	13	256	315	12690	BXJ2s8g00172,BXJ2s2g00947,BXJ2s9g01958,BXJ2s2g00433,BXJ2s8g00698,BXJ2s9g02006,BXJ2s8g02463,BXJ2s1g00941,BXJ2s11g01613,BXJ2s9g00502,BXJ2s3g01037,BXJ2s8g02906,BXJ2s1g01286,	0.0424697
Biological process	multi-multicellular organism process	GO:0044706	3	0.0116571	2.04576	13	256	315	12690	BXJ2s8g00172,BXJ2s2g00947,BXJ2s9g01958,BXJ2s2g00433,BXJ2s8g00698,BXJ2s9g02006,BXJ2s8g02463,BXJ2s1g00941,BXJ2s11g01613,BXJ2s9g00502,BXJ2s3g01037,BXJ2s8g02906,BXJ2s1g01286,	0.0424697
Biological process	endocytosis	GO:0006897	6	0.0120255	2.43337	9	149	315	12690	BXJ2s2g00947,BXJ2s5g02683,BXJ2s2g00062,BXJ2s9g02006,BXJ2s5g01628,BXJ2s9g03192,BXJ2s10g03034,BXJ2s1g01286,BXJ2s11g02308,	0.0429982
Biological process	RNA biosynthetic process	GO:0032774	8	0.0121636	1.26337	80	2551	315	12690	BXJ2s5g00607,BXJ2s10g02631,BXJ2s8g02995,BXJ2s8g02990,BXJ2s2g00902,BXJ2s6g03789,BXJ2s7g03195,BXJ2s10g01982,BXJ2s8g02794,BXJ2s8g02332,BXJ2s9g00149,BXJ2s7g00087,BXJ2s5g02171,BXJ2s3g02914,BXJ2s9g00654,BXJ2s3g02080,BXJ2s7g01116,BXJ2s6g00618,BXJ2s2g00640,BXJ2s6g01723,BXJ2s3g03122,BXJ2s7g01146,BXJ2s7g02808,BXJ2s9g02668,BXJ2s5g02619,BXJ2s5g00675,BXJ2s3g01791,BXJ2s2g02672,BXJ2s7g01518,BXJ2s8g01972,BXJ2s3g…	0.0433771
Biological process	response to other organism	GO:0051707	5	0.0125955	1.41296	43	1226	315	12690	BXJ2s5g01708,BXJ2s8g00370,BXJ2s8g02322,BXJ2s3g02702,BXJ2s8g02355,BXJ2s8g00172,BXJ2s4g04127,BXJ2s7g01196,BXJ2s5g03088,BXJ2s5g01136,BXJ2s5g01116,BXJ2s3g01156,BXJ2s7g02210,BXJ2s10g01142,BXJ2s3g01367,BXJ2s3g01368,BXJ2s7g00875,BXJ2s5g00692,BXJ2s9g01322,BXJ2s2g02499,BXJ2s10g00277,BXJ2s3g01337,BXJ2s9g00420,BXJ2s5g02897,BXJ2s8g02627,BXJ2s4g02480,BXJ2s8g02402,BXJ2s3g00210,BXJ2s1g01647,BXJ2s8g01582,BXJ2s6g…	0.0447987
Biological process	regulation of actin filament length	GO:0030832	9	0.0128425	3.0989	6	78	315	12690	BXJ2s5g02683,BXJ2s2g00062,BXJ2s5g01628,BXJ2s9g03192,BXJ2s10g03034,BXJ2s11g02308,	0.0449655
Biological process	localization of cell	GO:0051674	3	0.0128425	3.0989	6	78	315	12690	BXJ2s5g02683,BXJ2s2g00062,BXJ2s5g01628,BXJ2s9g03192,BXJ2s10g03034,BXJ2s11g02308,	0.0449655
Biological process	cell motility	GO:0048870	4	0.0128425	3.0989	6	78	315	12690	BXJ2s5g02683,BXJ2s2g00062,BXJ2s5g01628,BXJ2s9g03192,BXJ2s10g03034,BXJ2s11g02308,	0.0449655
Biological process	regulation of actin polymerization or depolymerization	GO:0008064	10	0.0128425	3.0989	6	78	315	12690	BXJ2s5g02683,BXJ2s2g00062,BXJ2s5g01628,BXJ2s9g03192,BXJ2s10g03034,BXJ2s11g02308,	0.0449655
Biological process	response to external biotic stimulus	GO:0043207	4	0.0134446	1.40722	43	1231	315	12690	BXJ2s5g01708,BXJ2s8g00370,BXJ2s8g02322,BXJ2s3g02702,BXJ2s8g02355,BXJ2s8g00172,BXJ2s4g04127,BXJ2s7g01196,BXJ2s5g03088,BXJ2s5g01136,BXJ2s5g01116,BXJ2s3g01156,BXJ2s7g02210,BXJ2s10g01142,BXJ2s3g01367,BXJ2s3g01368,BXJ2s7g00875,BXJ2s5g00692,BXJ2s9g01322,BXJ2s2g02499,BXJ2s10g00277,BXJ2s3g01337,BXJ2s9g00420,BXJ2s5g02897,BXJ2s8g02627,BXJ2s4g02480,BXJ2s8g02402,BXJ2s3g00210,BXJ2s1g01647,BXJ2s8g01582,BXJ2s6g…	0.0465895
Biological process	photomorphogenesis	GO:0009640	7	0.0134692	2.76471	7	102	315	12690	BXJ2s5g00607,BXJ2s10g02631,BXJ2s3g00795,BXJ2s7g00808,BXJ2s8g02641,BXJ2s7g01080,BXJ2s9g02959,	0.0465551
Biological process	xylem and phloem pattern formation	GO:0010051	5	0.0134692	2.76471	7	102	315	12690	BXJ2s3g00795,BXJ2s6g00366,BXJ2s7g00808,BXJ2s8g02641,BXJ2s9g02959,BXJ2s5g02344,BXJ2s3g02359,	0.0465551
Biological process	actin filament polymerization	GO:0030041	9	0.0136173	3.05967	6	79	315	12690	BXJ2s5g02683,BXJ2s2g00062,BXJ2s5g01628,BXJ2s9g03192,BXJ2s10g03034,BXJ2s11g02308,	0.0468267
Biological process	regulation of actin filament organization	GO:0110053	9	0.0136173	3.05967	6	79	315	12690	BXJ2s5g02683,BXJ2s2g00062,BXJ2s5g01628,BXJ2s9g03192,BXJ2s10g03034,BXJ2s11g02308,	0.0468267
Biological process	locomotion	GO:0040011	2	0.0138248	2.53768	8	127	315	12690	BXJ2s5g02683,BXJ2s9g01958,BXJ2s2g00062,BXJ2s5g01628,BXJ2s9g03192,BXJ2s10g03034,BXJ2s8g02906,BXJ2s11g02308,	0.0472991
Biological process	protein metabolic process	GO:0019538	5	0.0140007	1.22969	92	3014	315	12690	BXJ2s7g03181,BXJ2s3g01891,BXJ2s8g00342,BXJ2s8g00343,BXJ2s4g03439,BXJ2s3g01666,BXJ2s4g03252,BXJ2s8g00370,BXJ2s7g00728,BXJ2s3g02702,BXJ2s6g03336,BXJ2s4g03067,BXJ2s3g00947,BXJ2s8g02355,BXJ2s8g00172,BXJ2s2g00971,BXJ2s7g01174,BXJ2s4g04127,BXJ2s7g02270,BXJ2s5g03088,BXJ2s6g03179,BXJ2s1g00902,BXJ2s2g01307,BXJ2s3g02009,BXJ2s2g01738,BXJ2s7g02218,BXJ2s3g03128,BXJ2s2g00433,BXJ2s3g01592,BXJ2s6g02830,BXJ2s10g0…	0.0477795
Biological process	regulation of RNA biosynthetic process	GO:2001141	8	0.0141287	1.26303	77	2456	315	12690	BXJ2s5g00607,BXJ2s10g02631,BXJ2s8g02995,BXJ2s8g02990,BXJ2s2g00902,BXJ2s6g03789,BXJ2s7g03195,BXJ2s10g01982,BXJ2s8g02794,BXJ2s8g02332,BXJ2s9g00149,BXJ2s7g00087,BXJ2s5g02171,BXJ2s3g02914,BXJ2s9g00654,BXJ2s3g02080,BXJ2s7g01116,BXJ2s6g00618,BXJ2s2g00640,BXJ2s6g01723,BXJ2s3g03122,BXJ2s7g01146,BXJ2s7g02808,BXJ2s9g02668,BXJ2s5g02619,BXJ2s5g00675,BXJ2s3g01791,BXJ2s7g01518,BXJ2s8g01972,BXJ2s3g01798,BXJ2s3g…	0.0480945
Biological process	regulation of nucleic acid-templated transcription	GO:1903506	9	0.0141287	1.26303	77	2456	315	12690	BXJ2s5g00607,BXJ2s10g02631,BXJ2s8g02995,BXJ2s8g02990,BXJ2s2g00902,BXJ2s6g03789,BXJ2s7g03195,BXJ2s10g01982,BXJ2s8g02794,BXJ2s8g02332,BXJ2s9g00149,BXJ2s7g00087,BXJ2s5g02171,BXJ2s3g02914,BXJ2s9g00654,BXJ2s3g02080,BXJ2s7g01116,BXJ2s6g00618,BXJ2s2g00640,BXJ2s6g01723,BXJ2s3g03122,BXJ2s7g01146,BXJ2s7g02808,BXJ2s9g02668,BXJ2s5g02619,BXJ2s5g00675,BXJ2s3g01791,BXJ2s7g01518,BXJ2s8g01972,BXJ2s3g01798,BXJ2s3g…	0.0480945
Biological process	response to biotic stimulus	GO:0009607	3	0.0141574	1.40266	43	1235	315	12690	BXJ2s5g01708,BXJ2s8g00370,BXJ2s8g02322,BXJ2s3g02702,BXJ2s8g02355,BXJ2s8g00172,BXJ2s4g04127,BXJ2s7g01196,BXJ2s5g03088,BXJ2s5g01136,BXJ2s5g01116,BXJ2s3g01156,BXJ2s7g02210,BXJ2s10g01142,BXJ2s3g01367,BXJ2s3g01368,BXJ2s7g00875,BXJ2s5g00692,BXJ2s9g01322,BXJ2s2g02499,BXJ2s10g00277,BXJ2s3g01337,BXJ2s9g00420,BXJ2s5g02897,BXJ2s8g02627,BXJ2s4g02480,BXJ2s8g02402,BXJ2s3g00210,BXJ2s1g01647,BXJ2s8g01582,BXJ2s6g…	0.0477104
Biological process	positive regulation of protein phosphorylation	GO:0001934	10	0.0144241	3.02143	6	80	315	12690	BXJ2s7g00728,BXJ2s2g00433,BXJ2s3g00491,BXJ2s8g00698,BXJ2s3g01210,BXJ2s11g00364,	0.048488

## Sheet: Supplementary Table S10
Table S10. GO enrichment results of the significantly expanded gene families in BXJ1.
Class	GO_Name	GO_ID	GO_Level	P_value	EnrichmentScore	HitsGenesCountsInSelectedSet	HitsGenesCountsInBackground	AllGenesCountsInSelectedSet	AllGenesCountsInBackground	GenesOfSelectedSetInGOterm	corrected p-value(BH method)
Biological process	RNA biosynthetic process	GO:0032774	8	0	1.81142	228	2497	618	12260	BXJ1s4g02637,BXJ1s6g00989,BXJ1s4g00442,BXJ1s6g00983,BXJ1s7g00386,BXJ1s2g01699,BXJ1s4g01319,BXJ1s9g01760,BXJ1s9g02615,BXJ1s10g02301,BXJ1s4g00002,BXJ1s2g02119,BXJ1s10g02734,BXJ1s9g02255,BXJ1s6g03181,BXJ1s8g01083,BXJ1s5g02466,BXJ1s5g02465,BXJ1s5g02477,BXJ1s5g00293,BXJ1s5g01151,BXJ1s5g02015,BXJ1s5g02014,BXJ1s9g01389,BXJ1s9g01387,BXJ1s8g00167,BXJ1s11g00365,BXJ1s11g00366,BXJ1s5g00306,BXJ1s5g00307,BXJ1s…	0
Biological process	transcription, DNA-templated	GO:0006351	10	0	1.75523	215	2430	618	12260	BXJ1s4g02637,BXJ1s6g00989,BXJ1s4g00442,BXJ1s6g00983,BXJ1s7g00386,BXJ1s2g01699,BXJ1s4g01319,BXJ1s9g02615,BXJ1s10g02301,BXJ1s4g00002,BXJ1s2g02119,BXJ1s10g02734,BXJ1s9g02255,BXJ1s6g03181,BXJ1s8g01083,BXJ1s5g02466,BXJ1s5g02465,BXJ1s5g02477,BXJ1s5g00293,BXJ1s5g01151,BXJ1s5g02015,BXJ1s5g02014,BXJ1s9g01387,BXJ1s8g00167,BXJ1s11g00365,BXJ1s11g00366,BXJ1s5g00306,BXJ1s5g00307,BXJ1s8g01488,BXJ1s11g01692,BXJ1…	0
Biological process	sucrose induced translational repression	GO:0080149	11	0	19.8382	12	12	618	12260	BXJ1s6g00989,BXJ1s4g01319,BXJ1s9g02255,BXJ1s1g00597,BXJ1s10g01074,BXJ1s4g00388,BXJ1s2g00839,BXJ1s6g01737,BXJ1s4g01115,BXJ1s3g02947,BXJ1s1g01663,BXJ1s4g00619,	0
Biological process	regulation of translation in response to stress	GO:0043555	9	0	19.8382	12	12	618	12260	BXJ1s6g00989,BXJ1s4g01319,BXJ1s9g02255,BXJ1s1g00597,BXJ1s10g01074,BXJ1s4g00388,BXJ1s2g00839,BXJ1s6g01737,BXJ1s4g01115,BXJ1s3g02947,BXJ1s1g01663,BXJ1s4g00619,	0
Biological process	mRNA transcription	GO:0009299	11	0	13.8266	23	33	618	12260	BXJ1s4g02637,BXJ1s5g02015,BXJ1s8g00167,BXJ1s11g01692,BXJ1s5g00337,BXJ1s6g00109,BXJ1s5g01626,BXJ1s10g00292,BXJ1s11g02092,BXJ1s3g00941,BXJ1s9g03037,BXJ1s5g03098,BXJ1s9g01747,BXJ1s1g00439,BXJ1s4g02889,BXJ1s5g00021,BXJ1s6g03460,BXJ1s6g02103,BXJ1s6g03854,BXJ1s7g02427,BXJ1s10g02680,BXJ1s5g00687,BXJ1s11g01797,	0
Biological process	negative regulation of translation in response to stress	GO:0032055	10	0	19.8382	12	12	618	12260	BXJ1s6g00989,BXJ1s4g01319,BXJ1s9g02255,BXJ1s1g00597,BXJ1s10g01074,BXJ1s4g00388,BXJ1s2g00839,BXJ1s6g01737,BXJ1s4g01115,BXJ1s3g02947,BXJ1s1g01663,BXJ1s4g00619,	0
Biological process	nucleic acid-templated transcription	GO:0097659	9	0	1.81943	228	2486	618	12260	BXJ1s4g02637,BXJ1s6g00989,BXJ1s4g00442,BXJ1s6g00983,BXJ1s7g00386,BXJ1s2g01699,BXJ1s4g01319,BXJ1s9g01760,BXJ1s9g02615,BXJ1s10g02301,BXJ1s4g00002,BXJ1s2g02119,BXJ1s10g02734,BXJ1s9g02255,BXJ1s6g03181,BXJ1s8g01083,BXJ1s5g02466,BXJ1s5g02465,BXJ1s5g02477,BXJ1s5g00293,BXJ1s5g01151,BXJ1s5g02015,BXJ1s5g02014,BXJ1s9g01389,BXJ1s9g01387,BXJ1s8g00167,BXJ1s11g00365,BXJ1s11g00366,BXJ1s5g00306,BXJ1s5g00307,BXJ1s…	0
Biological process	nucleobase-containing compound biosynthetic process	GO:0034654	6	0	1.67667	232	2745	618	12260	BXJ1s4g02637,BXJ1s6g00989,BXJ1s4g00442,BXJ1s6g00983,BXJ1s7g00386,BXJ1s2g01699,BXJ1s4g01319,BXJ1s9g01760,BXJ1s9g02615,BXJ1s10g02301,BXJ1s4g00002,BXJ1s2g02119,BXJ1s10g02734,BXJ1s9g02255,BXJ1s6g03181,BXJ1s8g01083,BXJ1s5g02466,BXJ1s5g02465,BXJ1s5g02477,BXJ1s5g00293,BXJ1s5g01151,BXJ1s5g02015,BXJ1s5g02014,BXJ1s9g01389,BXJ1s9g01387,BXJ1s8g00167,BXJ1s11g00365,BXJ1s11g00366,BXJ1s5g00306,BXJ1s5g00307,BXJ1s…	0
Biological process	organic cyclic compound biosynthetic process	GO:1901362	5	1.11e-16	1.56784	248	3138	618	12260	BXJ1s4g02637,BXJ1s6g00989,BXJ1s4g00442,BXJ1s6g00983,BXJ1s7g00386,BXJ1s2g01699,BXJ1s4g01319,BXJ1s9g01760,BXJ1s9g02615,BXJ1s10g02301,BXJ1s4g00002,BXJ1s2g02119,BXJ1s10g02734,BXJ1s9g02255,BXJ1s6g03181,BXJ1s8g01083,BXJ1s5g02466,BXJ1s5g02465,BXJ1s5g02477,BXJ1s5g00293,BXJ1s5g01151,BXJ1s5g02015,BXJ1s5g02014,BXJ1s9g01389,BXJ1s9g01387,BXJ1s8g00167,BXJ1s11g00365,BXJ1s11g00366,BXJ1s5g00306,BXJ1s5g00307,BXJ1s…	1.85e-14
Biological process	macromolecule biosynthetic process	GO:0009059	5	2.22e-16	1.53821	262	3379	618	12260	BXJ1s4g02637,BXJ1s1g00978,BXJ1s6g00989,BXJ1s10g01016,BXJ1s6g01833,BXJ1s4g00442,BXJ1s6g00983,BXJ1s4g00473,BXJ1s4g00472,BXJ1s4g00475,BXJ1s7g00386,BXJ1s2g01699,BXJ1s4g01319,BXJ1s10g02373,BXJ1s9g01760,BXJ1s9g02615,BXJ1s10g02301,BXJ1s4g00002,BXJ1s2g02119,BXJ1s6g00912,BXJ1s10g02734,BXJ1s9g02255,BXJ1s6g03181,BXJ1s8g01083,BXJ1s5g02466,BXJ1s5g02465,BXJ1s5g02477,BXJ1s3g02375,BXJ1s5g00293,BXJ1s5g01151,BXJ1s…	3.33e-14
Biological process	heterocycle biosynthetic process	GO:0018130	5	2.22e-16	1.63035	244	2969	618	12260	BXJ1s4g02637,BXJ1s6g00989,BXJ1s4g00442,BXJ1s6g00983,BXJ1s7g00386,BXJ1s2g01699,BXJ1s4g01319,BXJ1s9g01760,BXJ1s9g02615,BXJ1s10g02301,BXJ1s4g00002,BXJ1s2g02119,BXJ1s10g02734,BXJ1s9g02255,BXJ1s6g03181,BXJ1s8g01083,BXJ1s5g02466,BXJ1s5g02465,BXJ1s5g02477,BXJ1s5g00293,BXJ1s5g01151,BXJ1s5g02015,BXJ1s5g02014,BXJ1s9g01389,BXJ1s9g01387,BXJ1s8g00167,BXJ1s11g00365,BXJ1s11g00366,BXJ1s5g00306,BXJ1s5g00307,BXJ1s…	3.33e-14
Biological process	regulation of secondary cell wall biogenesis	GO:2000652	6	3.33e-16	11.9029	21	35	618	12260	BXJ1s10g02734,BXJ1s8g01083,BXJ1s5g02466,BXJ1s5g02465,BXJ1s11g00365,BXJ1s11g00366,BXJ1s5g00306,BXJ1s5g00307,BXJ1s3g02339,BXJ1s11g01600,BXJ1s4g03467,BXJ1s11g00287,BXJ1s5g00549,BXJ1s6g03879,BXJ1s7g02048,BXJ1s7g02049,BXJ1s8g01143,BXJ1s8g01144,BXJ1s2g01920,BXJ1s1g01540,BXJ1s7g00678,	4.16e-14
Biological process	aromatic compound biosynthetic process	GO:0019438	5	2.78e-15	1.56444	238	3018	618	12260	BXJ1s4g02637,BXJ1s6g00989,BXJ1s4g00442,BXJ1s6g00983,BXJ1s7g00386,BXJ1s2g01699,BXJ1s4g01319,BXJ1s9g01760,BXJ1s9g02615,BXJ1s10g02301,BXJ1s4g00002,BXJ1s2g02119,BXJ1s10g02734,BXJ1s9g02255,BXJ1s6g03181,BXJ1s8g01083,BXJ1s5g02466,BXJ1s5g02465,BXJ1s5g02477,BXJ1s5g00293,BXJ1s5g01151,BXJ1s5g02015,BXJ1s5g02014,BXJ1s9g01389,BXJ1s9g01387,BXJ1s8g00167,BXJ1s11g00365,BXJ1s11g00366,BXJ1s5g00306,BXJ1s5g00307,BXJ1s…	3.2e-13
Biological process	regulation of RNA biosynthetic process	GO:2001141	8	4e-15	1.65868	201	2404	618	12260	BXJ1s6g00989,BXJ1s4g00442,BXJ1s6g00983,BXJ1s7g00386,BXJ1s2g01699,BXJ1s4g01319,BXJ1s9g01760,BXJ1s9g02615,BXJ1s10g02301,BXJ1s2g02119,BXJ1s10g02734,BXJ1s9g02255,BXJ1s6g03181,BXJ1s8g01083,BXJ1s5g02466,BXJ1s5g02465,BXJ1s5g02477,BXJ1s5g00293,BXJ1s5g01151,BXJ1s5g02014,BXJ1s9g01389,BXJ1s9g01387,BXJ1s11g00365,BXJ1s11g00366,BXJ1s5g00306,BXJ1s5g00307,BXJ1s8g01488,BXJ1s10g01957,BXJ1s5g00342,BXJ1s5g00341,BXJ1…	4.28e-13
Biological process	regulation of nucleic acid-templated transcription	GO:1903506	9	4e-15	1.65868	201	2404	618	12260	BXJ1s6g00989,BXJ1s4g00442,BXJ1s6g00983,BXJ1s7g00386,BXJ1s2g01699,BXJ1s4g01319,BXJ1s9g01760,BXJ1s9g02615,BXJ1s10g02301,BXJ1s2g02119,BXJ1s10g02734,BXJ1s9g02255,BXJ1s6g03181,BXJ1s8g01083,BXJ1s5g02466,BXJ1s5g02465,BXJ1s5g02477,BXJ1s5g00293,BXJ1s5g01151,BXJ1s5g02014,BXJ1s9g01389,BXJ1s9g01387,BXJ1s11g00365,BXJ1s11g00366,BXJ1s5g00306,BXJ1s5g00307,BXJ1s8g01488,BXJ1s10g01957,BXJ1s5g00342,BXJ1s5g00341,BXJ1…	4.28e-13
Biological process	plant-type secondary cell wall biogenesis	GO:0009834	7	5e-15	5.75307	29	100	618	12260	BXJ1s2g02119,BXJ1s10g02734,BXJ1s8g01083,BXJ1s5g02466,BXJ1s5g02465,BXJ1s11g00365,BXJ1s11g00366,BXJ1s5g00306,BXJ1s5g00307,BXJ1s10g01957,BXJ1s2g00756,BXJ1s3g02339,BXJ1s6g03066,BXJ1s11g01600,BXJ1s4g03467,BXJ1s11g00287,BXJ1s10g01223,BXJ1s9g02471,BXJ1s5g00549,BXJ1s6g03879,BXJ1s7g02048,BXJ1s7g02049,BXJ1s8g01143,BXJ1s8g01144,BXJ1s7g00618,BXJ1s2g01920,BXJ1s3g01133,BXJ1s1g01540,BXJ1s7g00678,	4.68e-13
Biological process	cellular nitrogen compound biosynthetic process	GO:0044271	5	7.22e-15	1.51243	257	3371	618	12260	BXJ1s4g02637,BXJ1s1g00978,BXJ1s6g00989,BXJ1s10g01016,BXJ1s4g00442,BXJ1s6g00983,BXJ1s7g00386,BXJ1s2g01699,BXJ1s4g01319,BXJ1s10g02373,BXJ1s9g01760,BXJ1s9g02615,BXJ1s10g02301,BXJ1s4g00002,BXJ1s2g02119,BXJ1s10g02734,BXJ1s9g02255,BXJ1s6g03181,BXJ1s8g01083,BXJ1s5g02466,BXJ1s5g02465,BXJ1s5g02477,BXJ1s3g02375,BXJ1s5g00293,BXJ1s5g01151,BXJ1s5g02015,BXJ1s5g02014,BXJ1s9g01389,BXJ1s9g01387,BXJ1s8g00167,BXJ1s…	6.36e-13
Biological process	regulation of cell wall organization or biogenesis	GO:1903338	5	1.11e-14	8.16867	21	51	618	12260	BXJ1s10g02734,BXJ1s8g01083,BXJ1s5g02466,BXJ1s5g02465,BXJ1s11g00365,BXJ1s11g00366,BXJ1s5g00306,BXJ1s5g00307,BXJ1s3g02339,BXJ1s11g01600,BXJ1s4g03467,BXJ1s11g00287,BXJ1s5g00549,BXJ1s6g03879,BXJ1s7g02048,BXJ1s7g02049,BXJ1s8g01143,BXJ1s8g01144,BXJ1s2g01920,BXJ1s1g01540,BXJ1s7g00678,	9.24e-13
Biological process	cellular macromolecule biosynthetic process	GO:0034645	6	1.75e-14	1.51711	249	3256	618	12260	BXJ1s4g02637,BXJ1s1g00978,BXJ1s6g00989,BXJ1s10g01016,BXJ1s6g01833,BXJ1s4g00442,BXJ1s6g00983,BXJ1s4g00473,BXJ1s4g00472,BXJ1s4g00475,BXJ1s7g00386,BXJ1s2g01699,BXJ1s4g01319,BXJ1s10g02373,BXJ1s9g02615,BXJ1s10g02301,BXJ1s4g00002,BXJ1s2g02119,BXJ1s6g00912,BXJ1s10g02734,BXJ1s9g02255,BXJ1s6g03181,BXJ1s8g01083,BXJ1s5g02466,BXJ1s5g02465,BXJ1s5g02477,BXJ1s3g02375,BXJ1s5g00293,BXJ1s5g01151,BXJ1s5g02015,BXJ1s…	1.38e-12
Biological process	positive regulation of transcription, DNA-templated	GO:0045893	11	3.7e-14	2.45294	80	647	618	12260	BXJ1s6g00989,BXJ1s4g00442,BXJ1s7g00386,BXJ1s2g01699,BXJ1s4g01319,BXJ1s10g02301,BXJ1s9g02255,BXJ1s8g01083,BXJ1s5g02014,BXJ1s11g00365,BXJ1s11g00366,BXJ1s5g00306,BXJ1s5g00307,BXJ1s8g01488,BXJ1s5g00342,BXJ1s5g00341,BXJ1s2g00756,BXJ1s6g02794,BXJ1s10g01919,BXJ1s3g02339,BXJ1s11g02118,BXJ1s3g00575,BXJ1s5g01606,BXJ1s1g00597,BXJ1s10g01074,BXJ1s10g02470,BXJ1s7g01351,BXJ1s11g02095,BXJ1s10g02497,BXJ1s4g00388,…	2.77e-12
Biological process	positive regulation of RNA biosynthetic process	GO:1902680	9	3.21e-13	2.35818	80	673	618	12260	BXJ1s6g00989,BXJ1s4g00442,BXJ1s7g00386,BXJ1s2g01699,BXJ1s4g01319,BXJ1s10g02301,BXJ1s9g02255,BXJ1s8g01083,BXJ1s5g02014,BXJ1s11g00365,BXJ1s11g00366,BXJ1s5g00306,BXJ1s5g00307,BXJ1s8g01488,BXJ1s5g00342,BXJ1s5g00341,BXJ1s2g00756,BXJ1s6g02794,BXJ1s10g01919,BXJ1s3g02339,BXJ1s11g02118,BXJ1s3g00575,BXJ1s5g01606,BXJ1s1g00597,BXJ1s10g01074,BXJ1s10g02470,BXJ1s7g01351,BXJ1s11g02095,BXJ1s10g02497,BXJ1s4g00388,…	2.29e-11
Biological process	positive regulation of nucleic acid-templated transcription	GO:1903508	10	3.21e-13	2.35818	80	673	618	12260	BXJ1s6g00989,BXJ1s4g00442,BXJ1s7g00386,BXJ1s2g01699,BXJ1s4g01319,BXJ1s10g02301,BXJ1s9g02255,BXJ1s8g01083,BXJ1s5g02014,BXJ1s11g00365,BXJ1s11g00366,BXJ1s5g00306,BXJ1s5g00307,BXJ1s8g01488,BXJ1s5g00342,BXJ1s5g00341,BXJ1s2g00756,BXJ1s6g02794,BXJ1s10g01919,BXJ1s3g02339,BXJ1s11g02118,BXJ1s3g00575,BXJ1s5g01606,BXJ1s1g00597,BXJ1s10g01074,BXJ1s10g02470,BXJ1s7g01351,BXJ1s11g02095,BXJ1s10g02497,BXJ1s4g00388,…	2.29e-11
Biological process	regulation of RNA metabolic process	GO:0051252	7	4.03e-13	1.58737	201	2512	618	12260	BXJ1s6g00989,BXJ1s4g00442,BXJ1s6g00983,BXJ1s7g00386,BXJ1s2g01699,BXJ1s4g01319,BXJ1s9g01760,BXJ1s9g02615,BXJ1s10g02301,BXJ1s2g02119,BXJ1s10g02734,BXJ1s9g02255,BXJ1s6g03181,BXJ1s8g01083,BXJ1s5g02466,BXJ1s5g02465,BXJ1s5g02477,BXJ1s5g00293,BXJ1s5g01151,BXJ1s5g02014,BXJ1s9g01389,BXJ1s9g01387,BXJ1s11g00365,BXJ1s11g00366,BXJ1s5g00306,BXJ1s5g00307,BXJ1s8g01488,BXJ1s10g01957,BXJ1s5g00342,BXJ1s5g00341,BXJ1…	2.63e-11
Biological process	regulation of cellular biosynthetic process	GO:0031326	6	5.32e-13	1.56224	209	2654	618	12260	BXJ1s6g00989,BXJ1s10g01016,BXJ1s4g00442,BXJ1s6g00983,BXJ1s7g00386,BXJ1s2g01699,BXJ1s4g01319,BXJ1s9g01760,BXJ1s9g02615,BXJ1s10g02301,BXJ1s2g02119,BXJ1s10g02734,BXJ1s9g02255,BXJ1s6g03181,BXJ1s8g01083,BXJ1s5g02466,BXJ1s5g02465,BXJ1s5g02477,BXJ1s5g00293,BXJ1s5g01151,BXJ1s5g02014,BXJ1s9g01389,BXJ1s9g01387,BXJ1s11g00365,BXJ1s11g00366,BXJ1s5g00306,BXJ1s5g00307,BXJ1s8g01488,BXJ1s10g01957,BXJ1s5g00342,BXJ…	3.32e-11
Biological process	regulation of biosynthetic process	GO:0009889	5	8.81e-13	1.55217	210	2684	618	12260	BXJ1s6g00989,BXJ1s10g01016,BXJ1s4g00442,BXJ1s6g00983,BXJ1s7g00386,BXJ1s2g01699,BXJ1s4g01319,BXJ1s9g01760,BXJ1s9g02615,BXJ1s10g02301,BXJ1s2g02119,BXJ1s10g02734,BXJ1s9g02255,BXJ1s6g03181,BXJ1s8g01083,BXJ1s5g02466,BXJ1s5g02465,BXJ1s5g02477,BXJ1s5g00293,BXJ1s5g01151,BXJ1s5g02014,BXJ1s9g01389,BXJ1s9g01387,BXJ1s11g00365,BXJ1s11g00366,BXJ1s5g00306,BXJ1s5g00307,BXJ1s8g01488,BXJ1s10g01957,BXJ1s5g00342,BXJ…	5.28e-11
Biological process	positive regulation of cellular biosynthetic process	GO:0031328	7	1.77e-12	2.22782	84	748	618	12260	BXJ1s6g00989,BXJ1s10g01016,BXJ1s4g00442,BXJ1s7g00386,BXJ1s2g01699,BXJ1s4g01319,BXJ1s10g02301,BXJ1s9g02255,BXJ1s8g01083,BXJ1s5g02014,BXJ1s11g00365,BXJ1s11g00366,BXJ1s5g00306,BXJ1s5g00307,BXJ1s8g01488,BXJ1s5g00342,BXJ1s5g00341,BXJ1s2g00756,BXJ1s6g02794,BXJ1s10g01919,BXJ1s3g02339,BXJ1s11g02118,BXJ1s3g00575,BXJ1s5g01606,BXJ1s1g00597,BXJ1s10g01074,BXJ1s10g02470,BXJ1s7g01351,BXJ1s11g02095,BXJ1s10g02497…	1.02e-10
Biological process	developmental process	GO:0032502	2	2.12e-12	1.40977	278	3912	618	12260	BXJ1s4g02637,BXJ1s1g00978,BXJ1s6g00989,BXJ1s6g00983,BXJ1s4g00473,BXJ1s4g00472,BXJ1s4g00475,BXJ1s7g00386,BXJ1s4g01319,BXJ1s10g00198,BXJ1s9g01760,BXJ1s9g02615,BXJ1s10g02301,BXJ1s4g00006,BXJ1s9g00452,BXJ1s10g02323,BXJ1s2g02119,BXJ1s1g00989,BXJ1s10g02734,BXJ1s10g02730,BXJ1s9g02255,BXJ1s6g03181,BXJ1s4g00043,BXJ1s8g01083,BXJ1s5g02466,BXJ1s5g02465,BXJ1s5g02477,BXJ1s5g01151,BXJ1s5g02015,BXJ1s3g03287,BXJ1…	1.18e-10
Biological process	anatomical structure morphogenesis	GO:0009653	3	2.56e-12	1.79621	135	1491	618	12260	BXJ1s4g02637,BXJ1s1g00978,BXJ1s10g00198,BXJ1s9g02615,BXJ1s9g00452,BXJ1s10g02323,BXJ1s1g00989,BXJ1s10g02730,BXJ1s6g03181,BXJ1s5g02477,BXJ1s5g02015,BXJ1s3g03287,BXJ1s8g00167,BXJ1s6g00098,BXJ1s11g01692,BXJ1s3g00589,BXJ1s1g01482,BXJ1s5g00337,BXJ1s4g00937,BXJ1s6g03649,BXJ1s8g01898,BXJ1s6g03641,BXJ1s5g00708,BXJ1s6g00109,BXJ1s9g00980,BXJ1s9g00989,BXJ1s8g00528,BXJ1s8g00529,BXJ1s11g02193,BXJ1s3g00575,BXJ1…	1.37e-10
Biological process	regulation of macromolecule biosynthetic process	GO:0010556	6	2.67e-12	1.55503	202	2577	618	12260	BXJ1s6g00989,BXJ1s10g01016,BXJ1s4g00442,BXJ1s6g00983,BXJ1s7g00386,BXJ1s2g01699,BXJ1s4g01319,BXJ1s9g01760,BXJ1s9g02615,BXJ1s10g02301,BXJ1s2g02119,BXJ1s10g02734,BXJ1s9g02255,BXJ1s6g03181,BXJ1s8g01083,BXJ1s5g02466,BXJ1s5g02465,BXJ1s5g02477,BXJ1s5g00293,BXJ1s5g01151,BXJ1s5g02014,BXJ1s9g01389,BXJ1s9g01387,BXJ1s11g00365,BXJ1s11g00366,BXJ1s5g00306,BXJ1s5g00307,BXJ1s8g01488,BXJ1s10g01957,BXJ1s5g00342,BXJ…	1.38e-10
Biological process	positive regulation of biosynthetic process	GO:0009891	6	3.04e-12	2.19278	85	769	618	12260	BXJ1s6g00989,BXJ1s10g01016,BXJ1s4g00442,BXJ1s7g00386,BXJ1s2g01699,BXJ1s4g01319,BXJ1s10g02301,BXJ1s9g02255,BXJ1s8g01083,BXJ1s5g02014,BXJ1s11g00365,BXJ1s11g00366,BXJ1s5g00306,BXJ1s5g00307,BXJ1s8g01488,BXJ1s5g00342,BXJ1s5g00341,BXJ1s2g00756,BXJ1s6g02794,BXJ1s10g01919,BXJ1s3g02339,BXJ1s11g02118,BXJ1s3g00575,BXJ1s5g01606,BXJ1s1g00597,BXJ1s10g01074,BXJ1s10g02470,BXJ1s7g01351,BXJ1s11g02095,BXJ1s10g02497…	1.52e-10
Biological process	regulation of transcription, DNA-templated	GO:0006355	10	3.04e-12	1.59044	188	2345	618	12260	BXJ1s6g00989,BXJ1s4g00442,BXJ1s6g00983,BXJ1s7g00386,BXJ1s2g01699,BXJ1s4g01319,BXJ1s9g02615,BXJ1s10g02301,BXJ1s2g02119,BXJ1s10g02734,BXJ1s9g02255,BXJ1s6g03181,BXJ1s8g01083,BXJ1s5g02466,BXJ1s5g02465,BXJ1s5g02477,BXJ1s5g00293,BXJ1s5g01151,BXJ1s5g02014,BXJ1s9g01387,BXJ1s11g00365,BXJ1s11g00366,BXJ1s5g00306,BXJ1s5g00307,BXJ1s8g01488,BXJ1s10g01957,BXJ1s5g00342,BXJ1s5g00341,BXJ1s2g00756,BXJ1s6g03649,BXJ1…	1.47e-10
Biological process	xylem vessel member cell differentiation	GO:0048759	6	5.95e-12	16.5318	10	12	618	12260	BXJ1s8g01083,BXJ1s11g00365,BXJ1s11g00366,BXJ1s3g02339,BXJ1s11g01600,BXJ1s11g00287,BXJ1s6g03879,BXJ1s8g01143,BXJ1s8g01144,BXJ1s7g00678,	2.78e-10
Biological process	xylem development	GO:0010089	6	8.16e-12	6.1265	21	68	618	12260	BXJ1s8g01083,BXJ1s11g00365,BXJ1s11g00366,BXJ1s3g02339,BXJ1s11g01600,BXJ1s11g00287,BXJ1s11g00609,BXJ1s11g00630,BXJ1s11g00627,BXJ1s10g02511,BXJ1s10g02513,BXJ1s11g00621,BXJ1s11g00624,BXJ1s11g00615,BXJ1s11g00618,BXJ1s11g00612,BXJ1s6g03879,BXJ1s3g00330,BXJ1s8g01143,BXJ1s8g01144,BXJ1s7g00678,	3.7e-10
Biological process	positive regulation of macromolecule biosynthetic process	GO:0010557	7	1e-11	2.19521	81	732	618	12260	BXJ1s6g00989,BXJ1s10g01016,BXJ1s4g00442,BXJ1s7g00386,BXJ1s2g01699,BXJ1s4g01319,BXJ1s10g02301,BXJ1s9g02255,BXJ1s8g01083,BXJ1s5g02014,BXJ1s11g00365,BXJ1s11g00366,BXJ1s5g00306,BXJ1s5g00307,BXJ1s8g01488,BXJ1s5g00342,BXJ1s5g00341,BXJ1s2g00756,BXJ1s6g02794,BXJ1s10g01919,BXJ1s3g02339,BXJ1s11g02118,BXJ1s3g00575,BXJ1s5g01606,BXJ1s1g00597,BXJ1s10g01074,BXJ1s10g02470,BXJ1s7g01351,BXJ1s11g02095,BXJ1s10g02497…	4.41e-10
Biological process	regulation of nucleobase-containing compound metabolic process	GO:0019219	6	1.16e-11	1.53423	201	2599	618	12260	BXJ1s6g00989,BXJ1s4g00442,BXJ1s6g00983,BXJ1s7g00386,BXJ1s2g01699,BXJ1s4g01319,BXJ1s9g01760,BXJ1s9g02615,BXJ1s10g02301,BXJ1s2g02119,BXJ1s10g02734,BXJ1s9g02255,BXJ1s6g03181,BXJ1s8g01083,BXJ1s5g02466,BXJ1s5g02465,BXJ1s5g02477,BXJ1s5g00293,BXJ1s5g01151,BXJ1s5g02014,BXJ1s9g01389,BXJ1s9g01387,BXJ1s11g00365,BXJ1s11g00366,BXJ1s5g00306,BXJ1s5g00307,BXJ1s8g01488,BXJ1s10g01957,BXJ1s5g00342,BXJ1s5g00341,BXJ1…	4.95e-10
Biological process	meristem maintenance	GO:0010073	3	1.43e-11	3.52891	37	208	618	12260	BXJ1s4g02637,BXJ1s5g02015,BXJ1s5g00337,BXJ1s4g00937,BXJ1s6g03649,BXJ1s11g02193,BXJ1s6g00875,BXJ1s4g00322,BXJ1s11g02092,BXJ1s3g01812,BXJ1s5g03084,BXJ1s3g03129,BXJ1s4g01279,BXJ1s7g00084,BXJ1s6g03492,BXJ1s1g00055,BXJ1s5g01793,BXJ1s7g01728,BXJ1s4g02889,BXJ1s9g02446,BXJ1s9g00290,BXJ1s3g01219,BXJ1s8g04724,BXJ1s4g00714,BXJ1s6g03854,BXJ1s4g03821,BXJ1s1g01983,BXJ1s4g01452,BXJ1s5g00179,BXJ1s5g02365,BXJ1s8g…	5.97e-10
Biological process	positive regulation of gene expression	GO:0010628	7	2.15e-11	2.16271	81	743	618	12260	BXJ1s6g00989,BXJ1s10g01016,BXJ1s4g00442,BXJ1s7g00386,BXJ1s2g01699,BXJ1s4g01319,BXJ1s10g02301,BXJ1s9g02255,BXJ1s8g01083,BXJ1s5g02014,BXJ1s11g00365,BXJ1s11g00366,BXJ1s5g00306,BXJ1s5g00307,BXJ1s8g01488,BXJ1s5g00342,BXJ1s5g00341,BXJ1s2g00756,BXJ1s6g02794,BXJ1s10g01919,BXJ1s3g02339,BXJ1s11g02118,BXJ1s3g00575,BXJ1s5g01606,BXJ1s1g00597,BXJ1s10g01074,BXJ1s10g02470,BXJ1s7g01351,BXJ1s11g02095,BXJ1s10g02497…	8.7e-10
Biological process	positive regulation of cell wall organization or biogenesis	GO:1903340	6	2.46e-11	15.2601	10	13	618	12260	BXJ1s8g01083,BXJ1s11g00365,BXJ1s11g00366,BXJ1s3g02339,BXJ1s11g01600,BXJ1s11g00287,BXJ1s6g03879,BXJ1s8g01143,BXJ1s8g01144,BXJ1s7g00678,	9.7e-10
Biological process	positive regulation of secondary cell wall biogenesis	GO:1901348	7	2.46e-11	15.2601	10	13	618	12260	BXJ1s8g01083,BXJ1s11g00365,BXJ1s11g00366,BXJ1s3g02339,BXJ1s11g01600,BXJ1s11g00287,BXJ1s6g03879,BXJ1s8g01143,BXJ1s8g01144,BXJ1s7g00678,	9.7e-10
Biological process	positive regulation of tetrapyrrole catabolic process	GO:1901406	8	3.99e-11	19.8382	8	8	618	12260	BXJ1s6g00983,BXJ1s5g00706,BXJ1s3g01895,BXJ1s3g00899,BXJ1s9g01706,BXJ1s10g00323,BXJ1s6g03409,BXJ1s7g02013,	1.5e-09
Biological process	positive regulation of chlorophyll catabolic process	GO:1903648	9	3.99e-11	19.8382	8	8	618	12260	BXJ1s6g00983,BXJ1s5g00706,BXJ1s3g01895,BXJ1s3g00899,BXJ1s9g01706,BXJ1s10g00323,BXJ1s6g03409,BXJ1s7g02013,	1.5e-09
Biological process	cellular biosynthetic process	GO:0044249	4	4.21e-11	1.3461	301	4436	618	12260	BXJ1s4g02637,BXJ1s1g00978,BXJ1s6g00989,BXJ1s10g01016,BXJ1s6g01833,BXJ1s4g00442,BXJ1s6g00983,BXJ1s4g00473,BXJ1s4g00472,BXJ1s4g00475,BXJ1s7g00386,BXJ1s2g01699,BXJ1s4g01319,BXJ1s10g02373,BXJ1s9g01760,BXJ1s9g02615,BXJ1s10g02301,BXJ1s4g00002,BXJ1s2g02119,BXJ1s6g00912,BXJ1s10g02734,BXJ1s9g02255,BXJ1s6g03181,BXJ1s8g01083,BXJ1s5g02466,BXJ1s5g02465,BXJ1s5g02477,BXJ1s3g02375,BXJ1s5g00293,BXJ1s5g01151,BXJ1s…	1.5e-09
Biological process	positive regulation of RNA metabolic process	GO:0051254	8	7.55e-11	2.12173	80	748	618	12260	BXJ1s6g00989,BXJ1s4g00442,BXJ1s7g00386,BXJ1s2g01699,BXJ1s4g01319,BXJ1s10g02301,BXJ1s9g02255,BXJ1s8g01083,BXJ1s5g02014,BXJ1s11g00365,BXJ1s11g00366,BXJ1s5g00306,BXJ1s5g00307,BXJ1s8g01488,BXJ1s5g00342,BXJ1s5g00341,BXJ1s2g00756,BXJ1s6g02794,BXJ1s10g01919,BXJ1s3g02339,BXJ1s11g02118,BXJ1s3g00575,BXJ1s5g01606,BXJ1s1g00597,BXJ1s10g01074,BXJ1s10g02470,BXJ1s7g01351,BXJ1s11g02095,BXJ1s10g02497,BXJ1s4g00388,…	2.63e-09
Biological process	RNA metabolic process	GO:0016070	7	9.17e-11	1.40856	250	3521	618	12260	BXJ1s4g02637,BXJ1s6g00989,BXJ1s10g01016,BXJ1s4g00442,BXJ1s6g00983,BXJ1s7g00386,BXJ1s2g01699,BXJ1s4g01319,BXJ1s9g01760,BXJ1s9g02615,BXJ1s10g02301,BXJ1s4g00006,BXJ1s4g00002,BXJ1s2g02119,BXJ1s10g02734,BXJ1s9g02255,BXJ1s6g03181,BXJ1s8g01083,BXJ1s5g02466,BXJ1s5g02465,BXJ1s5g02477,BXJ1s3g02375,BXJ1s5g00293,BXJ1s5g01151,BXJ1s5g02015,BXJ1s5g02014,BXJ1s9g01389,BXJ1s9g01387,BXJ1s8g00167,BXJ1s11g00365,BXJ1s…	3.12e-09
Biological process	gene expression	GO:0010467	5	1.56e-10	1.40333	249	3520	618	12260	BXJ1s4g02637,BXJ1s1g00978,BXJ1s6g00989,BXJ1s10g01016,BXJ1s4g00442,BXJ1s6g00983,BXJ1s4g00473,BXJ1s4g00472,BXJ1s4g00475,BXJ1s7g00386,BXJ1s2g01699,BXJ1s4g01319,BXJ1s10g02373,BXJ1s4g03520,BXJ1s9g02615,BXJ1s10g02301,BXJ1s4g03516,BXJ1s4g00002,BXJ1s2g02119,BXJ1s10g02734,BXJ1s9g02255,BXJ1s6g03181,BXJ1s8g01083,BXJ1s5g02466,BXJ1s5g02465,BXJ1s5g02477,BXJ1s3g02375,BXJ1s5g00293,BXJ1s5g01151,BXJ1s5g02015,BXJ1s…	5.18e-09
Biological process	positive regulation of biological process	GO:0048518	4	3.26e-10	1.63812	145	1756	618	12260	BXJ1s6g00989,BXJ1s10g01016,BXJ1s4g00442,BXJ1s6g00983,BXJ1s4g00473,BXJ1s4g00472,BXJ1s4g00475,BXJ1s7g00386,BXJ1s2g01699,BXJ1s4g01319,BXJ1s10g02301,BXJ1s10g02323,BXJ1s2g02119,BXJ1s10g02734,BXJ1s9g02255,BXJ1s8g01083,BXJ1s8g01088,BXJ1s5g02466,BXJ1s5g02465,BXJ1s5g00293,BXJ1s5g02014,BXJ1s11g00365,BXJ1s11g00366,BXJ1s5g00306,BXJ1s5g00307,BXJ1s8g01488,BXJ1s10g01957,BXJ1s5g00342,BXJ1s5g00341,BXJ1s1g03251,BX…	1.06e-08
Biological process	nucleus localization	GO:0051647	5	6e-10	12.3989	10	16	618	12260	BXJ1s9g00007,BXJ1s1g00505,BXJ1s7g01343,BXJ1s4g02576,BXJ1s5g00866,BXJ1s4g00103,BXJ1s8g04262,BXJ1s2g02052,BXJ1s6g02389,BXJ1s5g00608,	1.91e-08
Biological process	nuclear migration	GO:0007097	6	6e-10	12.3989	10	16	618	12260	BXJ1s9g00007,BXJ1s1g00505,BXJ1s7g01343,BXJ1s4g02576,BXJ1s5g00866,BXJ1s4g00103,BXJ1s8g04262,BXJ1s2g02052,BXJ1s6g02389,BXJ1s5g00608,	1.91e-08
Biological process	regulation of cellular macromolecule biosynthetic process	GO:2000112	7	6.62e-10	1.49498	189	2508	618	12260	BXJ1s6g00989,BXJ1s10g01016,BXJ1s4g00442,BXJ1s6g00983,BXJ1s7g00386,BXJ1s2g01699,BXJ1s4g01319,BXJ1s9g02615,BXJ1s10g02301,BXJ1s2g02119,BXJ1s10g02734,BXJ1s9g02255,BXJ1s6g03181,BXJ1s8g01083,BXJ1s5g02466,BXJ1s5g02465,BXJ1s5g02477,BXJ1s5g00293,BXJ1s5g01151,BXJ1s5g02014,BXJ1s9g01387,BXJ1s11g00365,BXJ1s11g00366,BXJ1s5g00306,BXJ1s5g00307,BXJ1s8g01488,BXJ1s10g01957,BXJ1s5g00342,BXJ1s5g00341,BXJ1s2g00756,BXJ…	2.02e-08
Biological process	organic substance biosynthetic process	GO:1901576	4	8e-10	1.31413	302	4559	618	12260	BXJ1s4g02637,BXJ1s1g00978,BXJ1s6g00989,BXJ1s10g01016,BXJ1s6g01833,BXJ1s4g00442,BXJ1s6g00983,BXJ1s4g00473,BXJ1s4g00472,BXJ1s4g00475,BXJ1s7g00386,BXJ1s2g01699,BXJ1s4g01319,BXJ1s10g02373,BXJ1s9g01760,BXJ1s9g02615,BXJ1s10g02301,BXJ1s4g00002,BXJ1s2g02119,BXJ1s6g00912,BXJ1s10g02734,BXJ1s9g02255,BXJ1s6g03181,BXJ1s8g01083,BXJ1s5g02466,BXJ1s5g02465,BXJ1s5g02477,BXJ1s3g02375,BXJ1s5g00293,BXJ1s5g01151,BXJ1s…	2.4e-08
Biological process	positive regulation of nucleobase-containing compound metabolic process	GO:0045935	7	8.35e-10	2.01915	80	786	618	12260	BXJ1s6g00989,BXJ1s4g00442,BXJ1s7g00386,BXJ1s2g01699,BXJ1s4g01319,BXJ1s10g02301,BXJ1s9g02255,BXJ1s8g01083,BXJ1s5g02014,BXJ1s11g00365,BXJ1s11g00366,BXJ1s5g00306,BXJ1s5g00307,BXJ1s8g01488,BXJ1s5g00342,BXJ1s5g00341,BXJ1s2g00756,BXJ1s6g02794,BXJ1s10g01919,BXJ1s3g02339,BXJ1s11g02118,BXJ1s3g00575,BXJ1s5g01606,BXJ1s1g00597,BXJ1s10g01074,BXJ1s10g02470,BXJ1s7g01351,BXJ1s11g02095,BXJ1s10g02497,BXJ1s4g00388,…	2.45e-08
Biological process	post-embryonic plant morphogenesis	GO:0090698	4	1.24e-09	2.68084	45	333	618	12260	BXJ1s4g02637,BXJ1s5g02015,BXJ1s8g00167,BXJ1s11g01692,BXJ1s5g00337,BXJ1s4g00937,BXJ1s6g03649,BXJ1s5g00708,BXJ1s6g00109,BXJ1s8g00528,BXJ1s11g02193,BXJ1s5g01626,BXJ1s10g00292,BXJ1s11g02092,BXJ1s3g00941,BXJ1s5g03084,BXJ1s4g01279,BXJ1s6g03492,BXJ1s5g02140,BXJ1s1g00055,BXJ1s9g03037,BXJ1s5g03098,BXJ1s9g01747,BXJ1s1g00439,BXJ1s7g01728,BXJ1s4g02889,BXJ1s5g00021,BXJ1s3g02123,BXJ1s9g00290,BXJ1s3g01219,BXJ1s…	3.57e-08
Biological process	meristem development	GO:0048507	5	1.66e-09	2.47371	51	409	618	12260	BXJ1s4g02637,BXJ1s9g02615,BXJ1s10g02301,BXJ1s1g00989,BXJ1s6g03181,BXJ1s5g02015,BXJ1s5g00337,BXJ1s4g00937,BXJ1s6g03649,BXJ1s9g00980,BXJ1s9g00989,BXJ1s11g02193,BXJ1s9g00978,BXJ1s9g00979,BXJ1s9g00976,BXJ1s9g00965,BXJ1s6g00875,BXJ1s4g00322,BXJ1s11g02092,BXJ1s3g01812,BXJ1s5g03084,BXJ1s3g03129,BXJ1s4g01279,BXJ1s7g00084,BXJ1s6g03492,BXJ1s1g00055,BXJ1s5g01793,BXJ1s7g01728,BXJ1s4g02889,BXJ1s9g02446,BXJ1s9…	4.69e-08
Biological process	plant-type cell wall biogenesis	GO:0009832	6	1.7e-09	3.1816	34	212	618	12260	BXJ1s2g02119,BXJ1s10g02734,BXJ1s8g01083,BXJ1s5g02466,BXJ1s5g02465,BXJ1s11g00365,BXJ1s11g00366,BXJ1s5g00306,BXJ1s5g00307,BXJ1s10g01957,BXJ1s2g00756,BXJ1s3g02339,BXJ1s6g03066,BXJ1s11g01600,BXJ1s4g03467,BXJ1s8g00491,BXJ1s8g00492,BXJ1s8g00493,BXJ1s8g00495,BXJ1s8g00496,BXJ1s11g00287,BXJ1s10g01223,BXJ1s9g02471,BXJ1s5g00549,BXJ1s6g03879,BXJ1s7g02048,BXJ1s7g02049,BXJ1s8g01143,BXJ1s8g01144,BXJ1s7g00618,BX…	4.71e-08
Biological process	positive regulation of cellular process	GO:0048522	5	1.7e-09	1.70821	119	1382	618	12260	BXJ1s6g00989,BXJ1s10g01016,BXJ1s4g00442,BXJ1s6g00983,BXJ1s4g00473,BXJ1s4g00472,BXJ1s4g00475,BXJ1s7g00386,BXJ1s2g01699,BXJ1s4g01319,BXJ1s10g02301,BXJ1s2g02119,BXJ1s9g02255,BXJ1s8g01083,BXJ1s5g00293,BXJ1s5g02014,BXJ1s11g00365,BXJ1s11g00366,BXJ1s5g00306,BXJ1s5g00307,BXJ1s8g01488,BXJ1s10g01957,BXJ1s5g00342,BXJ1s5g00341,BXJ1s2g00756,BXJ1s6g02794,BXJ1s10g01919,BXJ1s3g02339,BXJ1s5g00706,BXJ1s8g00528,BXJ…	4.63e-08
Biological process	floral organ development	GO:0048437	5	2.35e-09	2.53253	48	376	618	12260	BXJ1s4g02637,BXJ1s5g02015,BXJ1s11g01692,BXJ1s5g00337,BXJ1s4g00937,BXJ1s6g03649,BXJ1s11g02193,BXJ1s6g00875,BXJ1s4g00322,BXJ1s11g02092,BXJ1s3g01812,BXJ1s5g03084,BXJ1s3g03129,BXJ1s4g01279,BXJ1s10g02815,BXJ1s7g00084,BXJ1s6g03492,BXJ1s1g00055,BXJ1s2g00801,BXJ1s5g01793,BXJ1s9g03037,BXJ1s7g01728,BXJ1s6g00736,BXJ1s4g02889,BXJ1s5g00021,BXJ1s9g00290,BXJ1s3g01219,BXJ1s8g04724,BXJ1s8g01678,BXJ1s4g00714,BXJ1s…	6.29e-08
Biological process	regulation of primary metabolic process	GO:0080090	5	2.48e-09	1.41889	216	3020	618	12260	BXJ1s6g00989,BXJ1s10g01016,BXJ1s4g00442,BXJ1s6g00983,BXJ1s7g00386,BXJ1s2g01699,BXJ1s4g01319,BXJ1s9g01760,BXJ1s9g02615,BXJ1s10g02301,BXJ1s2g02119,BXJ1s10g02734,BXJ1s9g02255,BXJ1s6g03181,BXJ1s8g01083,BXJ1s5g02466,BXJ1s5g02465,BXJ1s4g02246,BXJ1s5g02477,BXJ1s5g00293,BXJ1s5g01141,BXJ1s5g01151,BXJ1s5g02014,BXJ1s9g01389,BXJ1s9g01387,BXJ1s11g00365,BXJ1s11g00366,BXJ1s5g00306,BXJ1s5g00307,BXJ1s8g01488,BXJ1…	6.51e-08
Biological process	positive regulation of cellular metabolic process	GO:0031325	6	4.42e-09	1.83577	93	1005	618	12260	BXJ1s6g00989,BXJ1s10g01016,BXJ1s4g00442,BXJ1s6g00983,BXJ1s7g00386,BXJ1s2g01699,BXJ1s4g01319,BXJ1s10g02301,BXJ1s9g02255,BXJ1s8g01083,BXJ1s5g02014,BXJ1s11g00365,BXJ1s11g00366,BXJ1s5g00306,BXJ1s5g00307,BXJ1s8g01488,BXJ1s5g00342,BXJ1s5g00341,BXJ1s2g00756,BXJ1s6g02794,BXJ1s10g01919,BXJ1s3g02339,BXJ1s5g00706,BXJ1s11g02118,BXJ1s3g01895,BXJ1s3g00575,BXJ1s5g01606,BXJ1s1g00597,BXJ1s10g01074,BXJ1s10g02470,B…	1.14e-07
Biological process	positive regulation of nitrogen compound metabolic process	GO:0051173	6	4.74e-09	1.86441	89	947	618	12260	BXJ1s6g00989,BXJ1s10g01016,BXJ1s4g00442,BXJ1s6g00983,BXJ1s7g00386,BXJ1s2g01699,BXJ1s4g01319,BXJ1s10g02301,BXJ1s9g02255,BXJ1s8g01083,BXJ1s5g02014,BXJ1s11g00365,BXJ1s11g00366,BXJ1s5g00306,BXJ1s5g00307,BXJ1s8g01488,BXJ1s5g00342,BXJ1s5g00341,BXJ1s2g00756,BXJ1s6g02794,BXJ1s10g01919,BXJ1s3g02339,BXJ1s5g00706,BXJ1s11g02118,BXJ1s3g01895,BXJ1s3g00575,BXJ1s5g01606,BXJ1s1g00597,BXJ1s10g01074,BXJ1s10g02470,B…	1.2e-07
Biological process	biosynthetic process	GO:0009058	3	6.08e-09	1.29129	303	4655	618	12260	BXJ1s4g02637,BXJ1s1g00978,BXJ1s6g00989,BXJ1s10g01016,BXJ1s6g01833,BXJ1s4g00442,BXJ1s6g00983,BXJ1s4g00473,BXJ1s4g00472,BXJ1s4g00475,BXJ1s7g00386,BXJ1s2g01699,BXJ1s4g01319,BXJ1s10g02373,BXJ1s9g01760,BXJ1s9g02615,BXJ1s10g02301,BXJ1s4g00002,BXJ1s2g02119,BXJ1s6g00912,BXJ1s10g02734,BXJ1s9g02255,BXJ1s6g03181,BXJ1s8g01083,BXJ1s5g02466,BXJ1s5g02465,BXJ1s5g02477,BXJ1s3g02375,BXJ1s5g00293,BXJ1s5g01151,BXJ1s…	1.52e-07
Biological process	tissue development	GO:0009888	4	6.59e-09	1.814	94	1028	618	12260	BXJ1s4g02637,BXJ1s4g00473,BXJ1s4g00472,BXJ1s4g00475,BXJ1s10g00198,BXJ1s9g02615,BXJ1s10g02301,BXJ1s1g00989,BXJ1s10g02730,BXJ1s6g03181,BXJ1s8g01083,BXJ1s5g02477,BXJ1s5g02015,BXJ1s11g00365,BXJ1s11g00366,BXJ1s3g00589,BXJ1s5g00337,BXJ1s4g00937,BXJ1s6g03649,BXJ1s8g01898,BXJ1s6g03641,BXJ1s3g02339,BXJ1s9g00980,BXJ1s9g00989,BXJ1s8g00528,BXJ1s8g00529,BXJ1s11g02193,BXJ1s9g00978,BXJ1s9g00979,BXJ1s9g00976,BXJ…	1.62e-07
Biological process	nucleic acid metabolic process	GO:0090304	6	1.11e-08	1.33388	259	3852	618	12260	BXJ1s4g02637,BXJ1s6g00989,BXJ1s10g01016,BXJ1s6g01833,BXJ1s4g00442,BXJ1s6g00983,BXJ1s4g00473,BXJ1s4g00472,BXJ1s4g00475,BXJ1s7g00386,BXJ1s2g01699,BXJ1s4g01319,BXJ1s9g01760,BXJ1s9g02615,BXJ1s10g02301,BXJ1s4g00006,BXJ1s4g00002,BXJ1s2g02119,BXJ1s6g00912,BXJ1s10g02734,BXJ1s9g02255,BXJ1s6g03181,BXJ1s8g01083,BXJ1s5g02466,BXJ1s5g02465,BXJ1s5g02477,BXJ1s3g02375,BXJ1s5g00293,BXJ1s5g01151,BXJ1s5g02015,BXJ1s5…	2.69e-07
Biological process	phospholipase C-inhibiting G protein-coupled receptor signaling pathway	GO:0030845	7	1.6e-08	19.8382	6	6	618	12260	BXJ1s7g01343,BXJ1s4g02576,BXJ1s5g00866,BXJ1s8g04262,BXJ1s2g02052,BXJ1s5g00608,	3.81e-07
Biological process	obsolete regulation of protein import into nucleus, translocation	GO:0033158	0	1.6e-08	19.8382	6	6	618	12260	BXJ1s1g01886,BXJ1s7g00791,BXJ1s2g00342,BXJ1s8g05505,BXJ1s3g02450,BXJ1s8g00659,	3.81e-07
Biological process	obsolete positive regulation of protein import into nucleus, translocation	GO:0033160	0	1.6e-08	19.8382	6	6	618	12260	BXJ1s1g01886,BXJ1s7g00791,BXJ1s2g00342,BXJ1s8g05505,BXJ1s3g02450,BXJ1s8g00659,	3.81e-07
Biological process	specification of petal number	GO:0048834	7	1.6e-08	19.8382	6	6	618	12260	BXJ1s4g02637,BXJ1s5g02015,BXJ1s5g00337,BXJ1s11g02092,BXJ1s4g02889,BXJ1s6g03854,	3.81e-07
Biological process	sequestering of actin monomers	GO:0042989	13	1.6e-08	19.8382	6	6	618	12260	BXJ1s7g01343,BXJ1s4g02576,BXJ1s5g00866,BXJ1s8g04262,BXJ1s2g02052,BXJ1s5g00608,	3.81e-07
Biological process	anatomical structure formation involved in morphogenesis	GO:0048646	3	1.86e-08	2.28227	52	452	618	12260	BXJ1s4g02637,BXJ1s9g00452,BXJ1s1g00989,BXJ1s5g02015,BXJ1s6g00098,BXJ1s11g01692,BXJ1s1g01482,BXJ1s5g00337,BXJ1s4g00937,BXJ1s6g03649,BXJ1s5g00708,BXJ1s8g00528,BXJ1s11g02193,BXJ1s11g02092,BXJ1s3g00917,BXJ1s2g02228,BXJ1s2g02226,BXJ1s2g02220,BXJ1s2g02222,BXJ1s5g03084,BXJ1s2g02232,BXJ1s4g01279,BXJ1s6g03492,BXJ1s1g00055,BXJ1s9g03037,BXJ1s7g01728,BXJ1s4g02889,BXJ1s2g02311,BXJ1s2g02360,BXJ1s5g00936,BXJ1s5…	4.1e-07
Biological process	floral organ formation	GO:0048449	5	2.08e-08	4.54127	19	83	618	12260	BXJ1s11g01692,BXJ1s4g00937,BXJ1s6g03649,BXJ1s11g02193,BXJ1s5g03084,BXJ1s4g01279,BXJ1s6g03492,BXJ1s1g00055,BXJ1s9g03037,BXJ1s7g01728,BXJ1s5g00021,BXJ1s9g00290,BXJ1s3g01219,BXJ1s8g04724,BXJ1s1g01983,BXJ1s5g02365,BXJ1s8g04639,BXJ1s7g01546,BXJ1s8g01947,	4.53e-07
Biological process	regulation of gene expression	GO:0010468	6	4.03e-08	1.4103	195	2743	618	12260	BXJ1s6g00989,BXJ1s10g01016,BXJ1s4g00442,BXJ1s6g00983,BXJ1s4g00473,BXJ1s4g00472,BXJ1s4g00475,BXJ1s7g00386,BXJ1s2g01699,BXJ1s4g01319,BXJ1s9g02615,BXJ1s10g02301,BXJ1s2g02119,BXJ1s10g02734,BXJ1s9g02255,BXJ1s6g03181,BXJ1s8g01083,BXJ1s5g02466,BXJ1s5g02465,BXJ1s5g02477,BXJ1s5g00293,BXJ1s5g01151,BXJ1s5g02014,BXJ1s9g01387,BXJ1s11g00365,BXJ1s11g00366,BXJ1s5g00306,BXJ1s5g00307,BXJ1s8g01488,BXJ1s10g01957,BXJ…	8.63e-07
Biological process	regulation of biological process	GO:0050789	3	4.32e-08	1.23966	337	5393	618	12260	BXJ1s4g02637,BXJ1s6g00989,BXJ1s10g01016,BXJ1s10g02346,BXJ1s4g00442,BXJ1s6g00983,BXJ1s4g00473,BXJ1s4g00472,BXJ1s4g00475,BXJ1s7g00386,BXJ1s2g01699,BXJ1s9g00007,BXJ1s4g01319,BXJ1s9g01760,BXJ1s9g02615,BXJ1s10g02301,BXJ1s10g02323,BXJ1s2g02119,BXJ1s1g00505,BXJ1s1g00989,BXJ1s10g02734,BXJ1s9g02255,BXJ1s6g03181,BXJ1s8g01083,BXJ1s8g01088,BXJ1s5g02466,BXJ1s5g02465,BXJ1s4g02246,BXJ1s5g02477,BXJ1s5g00293,BXJ1…	9.12e-07
Biological process	positive regulation of metabolic process	GO:0009893	5	4.68e-08	1.73698	95	1085	618	12260	BXJ1s6g00989,BXJ1s10g01016,BXJ1s4g00442,BXJ1s6g00983,BXJ1s7g00386,BXJ1s2g01699,BXJ1s4g01319,BXJ1s10g02301,BXJ1s9g02255,BXJ1s8g01083,BXJ1s5g02014,BXJ1s11g00365,BXJ1s11g00366,BXJ1s5g00306,BXJ1s5g00307,BXJ1s8g01488,BXJ1s5g00342,BXJ1s5g00341,BXJ1s2g00756,BXJ1s6g02794,BXJ1s10g01919,BXJ1s3g02339,BXJ1s5g00706,BXJ1s11g02118,BXJ1s3g01895,BXJ1s3g00575,BXJ1s5g01606,BXJ1s1g00597,BXJ1s10g01074,BXJ1s10g02470,B…	9.75e-07
Biological process	regulation of cellular metabolic process	GO:0031323	5	6.18e-08	1.36815	216	3132	618	12260	BXJ1s6g00989,BXJ1s10g01016,BXJ1s4g00442,BXJ1s6g00983,BXJ1s7g00386,BXJ1s2g01699,BXJ1s4g01319,BXJ1s9g01760,BXJ1s9g02615,BXJ1s10g02301,BXJ1s2g02119,BXJ1s10g02734,BXJ1s9g02255,BXJ1s6g03181,BXJ1s8g01083,BXJ1s5g02466,BXJ1s5g02465,BXJ1s5g02477,BXJ1s5g00293,BXJ1s5g01151,BXJ1s5g02014,BXJ1s9g01389,BXJ1s9g01387,BXJ1s11g00365,BXJ1s11g00366,BXJ1s5g00306,BXJ1s5g00307,BXJ1s8g01488,BXJ1s3g00589,BXJ1s10g01957,BXJ…	1.27e-06
Biological process	tracheary element differentiation	GO:1905177	5	6.21e-08	8.6253	10	23	618	12260	BXJ1s8g01083,BXJ1s11g00365,BXJ1s11g00366,BXJ1s3g02339,BXJ1s11g01600,BXJ1s11g00287,BXJ1s6g03879,BXJ1s8g01143,BXJ1s8g01144,BXJ1s7g00678,	1.26e-06
Biological process	L-ascorbic acid biosynthetic process	GO:0019853	8	6.21e-08	8.6253	10	23	618	12260	BXJ1s5g02901,BXJ1s8g00536,BXJ1s3g02610,BXJ1s2g01060,BXJ1s2g01059,BXJ1s2g01057,BXJ1s2g01065,BXJ1s2g01062,BXJ1s2g01066,BXJ1s11g02315,	1.26e-06
Biological process	regulation of nitrogen compound metabolic process	GO:0051171	5	8.84e-08	1.37784	206	2966	618	12260	BXJ1s6g00989,BXJ1s10g01016,BXJ1s4g00442,BXJ1s6g00983,BXJ1s7g00386,BXJ1s2g01699,BXJ1s4g01319,BXJ1s9g01760,BXJ1s9g02615,BXJ1s10g02301,BXJ1s2g02119,BXJ1s10g02734,BXJ1s9g02255,BXJ1s6g03181,BXJ1s8g01083,BXJ1s5g02466,BXJ1s5g02465,BXJ1s5g02477,BXJ1s5g00293,BXJ1s5g01151,BXJ1s5g02014,BXJ1s9g01389,BXJ1s9g01387,BXJ1s11g00365,BXJ1s11g00366,BXJ1s5g00306,BXJ1s5g00307,BXJ1s8g01488,BXJ1s10g01957,BXJ1s5g00342,BXJ…	1.74e-06
Biological process	positive regulation of tetrapyrrole metabolic process	GO:1901403	7	9.14e-08	11.3361	8	14	618	12260	BXJ1s6g00983,BXJ1s5g00706,BXJ1s3g01895,BXJ1s3g00899,BXJ1s9g01706,BXJ1s10g00323,BXJ1s6g03409,BXJ1s7g02013,	1.78e-06
Biological process	response to jasmonic acid	GO:0009753	7	1.46e-07	2.34998	43	363	618	12260	BXJ1s10g02346,BXJ1s9g01760,BXJ1s5g02477,BXJ1s5g01151,BXJ1s5g02014,BXJ1s9g01389,BXJ1s5g00306,BXJ1s5g00307,BXJ1s5g00342,BXJ1s5g00341,BXJ1s4g00937,BXJ1s11g00392,BXJ1s3g00535,BXJ1s8g00528,BXJ1s6g00568,BXJ1s2g01620,BXJ1s2g01661,BXJ1s4g03845,BXJ1s11g02095,BXJ1s4g03467,BXJ1s5g00460,BXJ1s1g00431,BXJ1s6g00430,BXJ1s1g00713,BXJ1s4g02886,BXJ1s7g01072,BXJ1s8g04724,BXJ1s10g02198,BXJ1s3g01656,BXJ1s10g00075,BXJ1…	2.81e-06
Biological process	cellular macromolecule metabolic process	GO:0044260	5	1.53e-07	1.22628	338	5468	618	12260	BXJ1s4g03964,BXJ1s4g02637,BXJ1s1g00978,BXJ1s6g00989,BXJ1s10g01016,BXJ1s6g01833,BXJ1s4g00442,BXJ1s6g00983,BXJ1s4g00473,BXJ1s4g00472,BXJ1s4g00475,BXJ1s7g00386,BXJ1s2g01699,BXJ1s4g01319,BXJ1s10g02373,BXJ1s9g02615,BXJ1s10g02301,BXJ1s4g00002,BXJ1s7g01674,BXJ1s7g01675,BXJ1s2g02119,BXJ1s6g00912,BXJ1s10g02734,BXJ1s9g02255,BXJ1s7g02187,BXJ1s6g03181,BXJ1s8g01083,BXJ1s9g01399,BXJ1s8g01088,BXJ1s5g02466,BXJ1s…	2.9e-06
Biological process	L-ascorbic acid metabolic process	GO:0019852	7	1.62e-07	7.93528	10	25	618	12260	BXJ1s5g02901,BXJ1s8g00536,BXJ1s3g02610,BXJ1s2g01060,BXJ1s2g01059,BXJ1s2g01057,BXJ1s2g01065,BXJ1s2g01062,BXJ1s2g01066,BXJ1s11g02315,	3.03e-06
Biological process	cell wall biogenesis	GO:0042546	5	1.73e-07	2.65551	34	254	618	12260	BXJ1s2g02119,BXJ1s10g02734,BXJ1s8g01083,BXJ1s5g02466,BXJ1s5g02465,BXJ1s11g00365,BXJ1s11g00366,BXJ1s5g00306,BXJ1s5g00307,BXJ1s10g01957,BXJ1s2g00756,BXJ1s3g02339,BXJ1s6g03066,BXJ1s11g01600,BXJ1s4g03467,BXJ1s8g00491,BXJ1s8g00492,BXJ1s8g00493,BXJ1s8g00495,BXJ1s8g00496,BXJ1s11g00287,BXJ1s10g01223,BXJ1s9g02471,BXJ1s5g00549,BXJ1s6g03879,BXJ1s7g02048,BXJ1s7g02049,BXJ1s8g01143,BXJ1s8g01144,BXJ1s7g00618,BX…	3.2e-06
Biological process	plant-type cell wall organization or biogenesis	GO:0071669	4	2.01e-07	2.41194	40	329	618	12260	BXJ1s2g02119,BXJ1s10g02734,BXJ1s2g02172,BXJ1s2g02171,BXJ1s8g01083,BXJ1s5g02466,BXJ1s5g02465,BXJ1s11g00365,BXJ1s11g00366,BXJ1s5g00306,BXJ1s5g00307,BXJ1s10g01957,BXJ1s2g00756,BXJ1s3g02339,BXJ1s5g00708,BXJ1s6g03066,BXJ1s11g01600,BXJ1s4g03467,BXJ1s8g00491,BXJ1s8g00492,BXJ1s8g00493,BXJ1s8g00495,BXJ1s8g00496,BXJ1s11g00287,BXJ1s10g01223,BXJ1s9g02471,BXJ1s5g00549,BXJ1s6g03404,BXJ1s6g03879,BXJ1s10g01383,B…	3.67e-06
Biological process	response to fatty acid	GO:0070542	6	2.15e-07	2.31805	43	368	618	12260	BXJ1s10g02346,BXJ1s9g01760,BXJ1s5g02477,BXJ1s5g01151,BXJ1s5g02014,BXJ1s9g01389,BXJ1s5g00306,BXJ1s5g00307,BXJ1s5g00342,BXJ1s5g00341,BXJ1s4g00937,BXJ1s11g00392,BXJ1s3g00535,BXJ1s8g00528,BXJ1s6g00568,BXJ1s2g01620,BXJ1s2g01661,BXJ1s4g03845,BXJ1s11g02095,BXJ1s4g03467,BXJ1s5g00460,BXJ1s1g00431,BXJ1s6g00430,BXJ1s1g00713,BXJ1s4g02886,BXJ1s7g01072,BXJ1s8g04724,BXJ1s10g02198,BXJ1s3g01656,BXJ1s10g00075,BXJ1…	3.88e-06
Biological process	regulation of metabolic process	GO:0019222	4	2.75e-07	1.32759	228	3407	618	12260	BXJ1s6g00989,BXJ1s10g01016,BXJ1s4g00442,BXJ1s6g00983,BXJ1s4g00473,BXJ1s4g00472,BXJ1s4g00475,BXJ1s7g00386,BXJ1s2g01699,BXJ1s4g01319,BXJ1s9g01760,BXJ1s9g02615,BXJ1s10g02301,BXJ1s2g02119,BXJ1s10g02734,BXJ1s9g02255,BXJ1s6g03181,BXJ1s8g01083,BXJ1s5g02466,BXJ1s5g02465,BXJ1s4g02246,BXJ1s5g02477,BXJ1s5g00293,BXJ1s5g01141,BXJ1s5g01151,BXJ1s5g02014,BXJ1s9g01389,BXJ1s9g01387,BXJ1s11g00365,BXJ1s11g00366,BXJ1…	4.91e-06
Biological process	response to iron ion starvation	GO:1990641	7	3.38e-07	8.50208	9	21	618	12260	BXJ1s5g00306,BXJ1s5g00307,BXJ1s10g01588,BXJ1s4g03467,BXJ1s2g00863,BXJ1s9g02881,BXJ1s6g00735,BXJ1s6g01270,BXJ1s2g01920,	5.95e-06
Biological process	cell differentiation	GO:0030154	4	3.57e-07	1.66946	94	1117	618	12260	BXJ1s1g00978,BXJ1s4g00473,BXJ1s4g00472,BXJ1s4g00475,BXJ1s7g00386,BXJ1s10g00198,BXJ1s4g00006,BXJ1s2g02119,BXJ1s10g02734,BXJ1s10g02730,BXJ1s8g01083,BXJ1s5g02466,BXJ1s5g02465,BXJ1s5g02477,BXJ1s5g01151,BXJ1s5g02014,BXJ1s11g00365,BXJ1s11g00366,BXJ1s5g00306,BXJ1s5g00307,BXJ1s8g01488,BXJ1s3g00589,BXJ1s10g01957,BXJ1s5g00342,BXJ1s5g00341,BXJ1s8g01898,BXJ1s11g00392,BXJ1s6g03641,BXJ1s3g02339,BXJ1s8g00528,BX…	6.23e-06
Biological process	regulation of chlorophyll catabolic process	GO:0010271	8	3.58e-07	9.91909	8	16	618	12260	BXJ1s6g00983,BXJ1s5g00706,BXJ1s3g01895,BXJ1s3g00899,BXJ1s9g01706,BXJ1s10g00323,BXJ1s6g03409,BXJ1s7g02013,	6.16e-06
Biological process	regulation of tetrapyrrole catabolic process	GO:1901404	7	3.58e-07	9.91909	8	16	618	12260	BXJ1s6g00983,BXJ1s5g00706,BXJ1s3g01895,BXJ1s3g00899,BXJ1s9g01706,BXJ1s10g00323,BXJ1s6g03409,BXJ1s7g02013,	6.16e-06
Biological process	obsolete positive regulation of cofactor metabolic process	GO:0051194	0	3.58e-07	9.91909	8	16	618	12260	BXJ1s6g00983,BXJ1s5g00706,BXJ1s3g01895,BXJ1s3g00899,BXJ1s9g01706,BXJ1s10g00323,BXJ1s6g03409,BXJ1s7g02013,	6.16e-06
Biological process	organic cyclic compound metabolic process	GO:1901360	4	4.67e-07	1.25025	294	4665	618	12260	BXJ1s4g02637,BXJ1s6g00989,BXJ1s10g01016,BXJ1s6g01833,BXJ1s4g00442,BXJ1s6g00983,BXJ1s4g00473,BXJ1s4g00472,BXJ1s4g00475,BXJ1s7g00386,BXJ1s2g01699,BXJ1s4g01319,BXJ1s9g01760,BXJ1s4g03520,BXJ1s9g02615,BXJ1s10g02301,BXJ1s4g03516,BXJ1s4g00006,BXJ1s4g00002,BXJ1s2g02119,BXJ1s6g00912,BXJ1s10g02734,BXJ1s9g02255,BXJ1s6g03181,BXJ1s8g01083,BXJ1s5g02466,BXJ1s5g02465,BXJ1s5g02477,BXJ1s3g02375,BXJ1s5g00293,BXJ1s5…	7.78e-06
Biological process	syncytium formation	GO:0006949	4	5.46e-07	8.11562	9	22	618	12260	BXJ1s9g00452,BXJ1s6g00098,BXJ1s1g01482,BXJ1s3g00917,BXJ1s2g02311,BXJ1s2g00925,BXJ1s11g01805,BXJ1s2g01997,BXJ1s2g01996,	8.99e-06
Biological process	ADP transport	GO:0015866	10	5.66e-07	7.08507	10	28	618	12260	BXJ1s10g00128,BXJ1s3g01094,BXJ1s3g01016,BXJ1s10g02437,BXJ1s10g02880,BXJ1s8g04816,BXJ1s1g01261,BXJ1s7g00978,BXJ1s3g00354,BXJ1s6g00662,	9.22e-06
Biological process	regulation of macromolecule metabolic process	GO:0060255	5	6.59e-07	1.33472	212	3151	618	12260	BXJ1s6g00989,BXJ1s10g01016,BXJ1s4g00442,BXJ1s6g00983,BXJ1s4g00473,BXJ1s4g00472,BXJ1s4g00475,BXJ1s7g00386,BXJ1s2g01699,BXJ1s4g01319,BXJ1s9g01760,BXJ1s9g02615,BXJ1s10g02301,BXJ1s2g02119,BXJ1s10g02734,BXJ1s9g02255,BXJ1s6g03181,BXJ1s8g01083,BXJ1s5g02466,BXJ1s5g02465,BXJ1s5g02477,BXJ1s5g00293,BXJ1s5g01151,BXJ1s5g02014,BXJ1s9g01389,BXJ1s9g01387,BXJ1s11g00365,BXJ1s11g00366,BXJ1s5g00306,BXJ1s5g00307,BXJ1…	1.06e-05
Biological process	negative regulation of translation	GO:0017148	9	6.64e-07	3.69535	19	102	618	12260	BXJ1s6g00989,BXJ1s4g01319,BXJ1s9g02255,BXJ1s3g00575,BXJ1s1g00597,BXJ1s10g01074,BXJ1s10g02470,BXJ1s4g00388,BXJ1s2g00839,BXJ1s7g00857,BXJ1s5g00477,BXJ1s5g00476,BXJ1s6g01737,BXJ1s4g01115,BXJ1s7g00950,BXJ1s3g02947,BXJ1s1g01663,BXJ1s9g01407,BXJ1s4g00619,	1.06e-05
Biological process	negative regulation of cellular amide metabolic process	GO:0034249	7	6.64e-07	3.69535	19	102	618	12260	BXJ1s6g00989,BXJ1s4g01319,BXJ1s9g02255,BXJ1s3g00575,BXJ1s1g00597,BXJ1s10g01074,BXJ1s10g02470,BXJ1s4g00388,BXJ1s2g00839,BXJ1s7g00857,BXJ1s5g00477,BXJ1s5g00476,BXJ1s6g01737,BXJ1s4g01115,BXJ1s7g00950,BXJ1s3g02947,BXJ1s1g01663,BXJ1s9g01407,BXJ1s4g00619,	1.06e-05
Biological process	nucleobase-containing compound metabolic process	GO:0006139	5	7.77e-07	1.26869	267	4175	618	12260	BXJ1s4g02637,BXJ1s6g00989,BXJ1s10g01016,BXJ1s6g01833,BXJ1s4g00442,BXJ1s6g00983,BXJ1s4g00473,BXJ1s4g00472,BXJ1s4g00475,BXJ1s7g00386,BXJ1s2g01699,BXJ1s4g01319,BXJ1s9g01760,BXJ1s4g03520,BXJ1s9g02615,BXJ1s10g02301,BXJ1s4g03516,BXJ1s4g00006,BXJ1s4g00002,BXJ1s2g02119,BXJ1s6g00912,BXJ1s10g02734,BXJ1s9g02255,BXJ1s6g03181,BXJ1s8g01083,BXJ1s5g02466,BXJ1s5g02465,BXJ1s5g02477,BXJ1s3g02375,BXJ1s5g00293,BXJ1s5…	1.21e-05
Biological process	regulation of membrane permeability	GO:0090559	4	1.05e-06	10.6821	7	13	618	12260	BXJ1s10g00128,BXJ1s3g01094,BXJ1s3g01016,BXJ1s10g02880,BXJ1s8g04816,BXJ1s1g01261,BXJ1s3g00354,	1.62e-05
Biological process	regulation of mitochondrial membrane permeability	GO:0046902	8	1.05e-06	10.6821	7	13	618	12260	BXJ1s10g00128,BXJ1s3g01094,BXJ1s3g01016,BXJ1s10g02880,BXJ1s8g04816,BXJ1s1g01261,BXJ1s3g00354,	1.62e-05
Biological process	anatomical structure development	GO:0048856	3	1.17e-06	1.29191	239	3670	618	12260	BXJ1s4g02637,BXJ1s1g00978,BXJ1s6g00989,BXJ1s6g00983,BXJ1s4g00473,BXJ1s4g00472,BXJ1s4g00475,BXJ1s4g01319,BXJ1s10g00198,BXJ1s9g01760,BXJ1s9g02615,BXJ1s10g02301,BXJ1s4g00006,BXJ1s9g00452,BXJ1s10g02323,BXJ1s2g02119,BXJ1s1g00989,BXJ1s10g02730,BXJ1s9g02255,BXJ1s6g03181,BXJ1s4g00043,BXJ1s8g01083,BXJ1s5g02477,BXJ1s5g01151,BXJ1s5g02015,BXJ1s3g03287,BXJ1s9g01387,BXJ1s8g00167,BXJ1s6g00098,BXJ1s8g01470,BXJ1s…	1.78e-05
Biological process	floral organ morphogenesis	GO:0048444	6	1.23e-06	3.5559	19	106	618	12260	BXJ1s11g01692,BXJ1s4g00937,BXJ1s6g03649,BXJ1s11g02193,BXJ1s5g03084,BXJ1s4g01279,BXJ1s6g03492,BXJ1s1g00055,BXJ1s9g03037,BXJ1s7g01728,BXJ1s5g00021,BXJ1s9g00290,BXJ1s3g01219,BXJ1s8g04724,BXJ1s1g01983,BXJ1s5g02365,BXJ1s8g04639,BXJ1s7g01546,BXJ1s8g01947,	1.84e-05
Biological process	regulation of secondary shoot formation	GO:2000032	7	1.26e-06	5.89784	11	37	618	12260	BXJ1s1g00989,BXJ1s2g02228,BXJ1s2g02226,BXJ1s2g02220,BXJ1s2g02222,BXJ1s2g02232,BXJ1s2g02360,BXJ1s2g00994,BXJ1s11g01045,BXJ1s8g00752,BXJ1s10g02285,	1.86e-05
Biological process	regulation of morphogenesis of a branching structure	GO:0060688	6	1.26e-06	5.89784	11	37	618	12260	BXJ1s1g00989,BXJ1s2g02228,BXJ1s2g02226,BXJ1s2g02220,BXJ1s2g02222,BXJ1s2g02232,BXJ1s2g02360,BXJ1s2g00994,BXJ1s11g01045,BXJ1s8g00752,BXJ1s10g02285,	1.86e-05
Biological process	import into nucleus	GO:0051170	8	1.31e-06	4.31265	15	69	618	12260	BXJ1s4g00081,BXJ1s1g01886,BXJ1s7g00791,BXJ1s2g00342,BXJ1s4g02612,BXJ1s1g00778,BXJ1s5g00918,BXJ1s5g00567,BXJ1s6g00330,BXJ1s6g00335,BXJ1s8g05505,BXJ1s5g02413,BXJ1s1g03346,BXJ1s3g02450,BXJ1s8g00659,	1.9e-05
Biological process	cellular developmental process	GO:0048869	3	1.56e-06	1.57716	102	1283	618	12260	BXJ1s1g00978,BXJ1s4g00473,BXJ1s4g00472,BXJ1s4g00475,BXJ1s7g00386,BXJ1s10g00198,BXJ1s4g00006,BXJ1s10g02323,BXJ1s2g02119,BXJ1s10g02734,BXJ1s10g02730,BXJ1s8g01083,BXJ1s5g02466,BXJ1s5g02465,BXJ1s5g02477,BXJ1s5g01151,BXJ1s5g02014,BXJ1s11g00365,BXJ1s11g00366,BXJ1s5g00306,BXJ1s5g00307,BXJ1s8g01488,BXJ1s3g00589,BXJ1s10g01957,BXJ1s5g00342,BXJ1s5g00341,BXJ1s8g01898,BXJ1s11g00392,BXJ1s6g03641,BXJ1s3g02339,B…	2.25e-05
Biological process	lactone biosynthetic process	GO:1901336	6	1.67e-06	6.39942	10	31	618	12260	BXJ1s5g02901,BXJ1s8g00536,BXJ1s3g02610,BXJ1s2g01060,BXJ1s2g01059,BXJ1s2g01057,BXJ1s2g01065,BXJ1s2g01062,BXJ1s2g01066,BXJ1s11g02315,	2.38e-05
Biological process	peptidyl-serine phosphorylation	GO:0018105	10	1.76e-06	3.22947	21	129	618	12260	BXJ1s3g03287,BXJ1s7g01623,BXJ1s7g01331,BXJ1s5g00394,BXJ1s9g01295,BXJ1s4g00845,BXJ1s7g02605,BXJ1s4g00886,BXJ1s5g00894,BXJ1s3g00435,BXJ1s9g02446,BXJ1s8g04746,BXJ1s4g01607,BXJ1s7g02709,BXJ1s4g00784,BXJ1s10g02170,BXJ1s6g03776,BXJ1s6g01597,BXJ1s6g02855,BXJ1s4g01524,BXJ1s9g00613,	2.49e-05
Biological process	peptidyl-serine modification	GO:0018209	9	1.76e-06	3.22947	21	129	618	12260	BXJ1s3g03287,BXJ1s7g01623,BXJ1s7g01331,BXJ1s5g00394,BXJ1s9g01295,BXJ1s4g00845,BXJ1s7g02605,BXJ1s4g00886,BXJ1s5g00894,BXJ1s3g00435,BXJ1s9g02446,BXJ1s8g04746,BXJ1s4g01607,BXJ1s7g02709,BXJ1s4g00784,BXJ1s10g02170,BXJ1s6g03776,BXJ1s6g01597,BXJ1s6g02855,BXJ1s4g01524,BXJ1s9g00613,	2.49e-05
Biological process	shoot system development	GO:0048367	5	1.76e-06	1.58199	100	1254	618	12260	BXJ1s4g02637,BXJ1s6g00983,BXJ1s9g01760,BXJ1s9g02615,BXJ1s10g02323,BXJ1s1g00989,BXJ1s6g03181,BXJ1s5g01151,BXJ1s5g02015,BXJ1s9g01387,BXJ1s11g01692,BXJ1s5g00337,BXJ1s4g00937,BXJ1s6g03649,BXJ1s11g00392,BXJ1s5g00706,BXJ1s9g00980,BXJ1s9g00989,BXJ1s8g00528,BXJ1s8g00529,BXJ1s3g01895,BXJ1s11g02193,BXJ1s3g00575,BXJ1s9g00978,BXJ1s9g00979,BXJ1s9g00976,BXJ1s9g00965,BXJ1s6g00875,BXJ1s4g00322,BXJ1s10g02470,BXJ1…	2.44e-05
Biological process	heterocycle metabolic process	GO:0046483	4	1.77e-06	1.24659	279	4440	618	12260	BXJ1s4g02637,BXJ1s6g00989,BXJ1s10g01016,BXJ1s6g01833,BXJ1s4g00442,BXJ1s6g00983,BXJ1s4g00473,BXJ1s4g00472,BXJ1s4g00475,BXJ1s7g00386,BXJ1s2g01699,BXJ1s4g01319,BXJ1s9g01760,BXJ1s4g03520,BXJ1s9g02615,BXJ1s10g02301,BXJ1s4g03516,BXJ1s4g00006,BXJ1s4g00002,BXJ1s2g02119,BXJ1s6g00912,BXJ1s10g02734,BXJ1s9g02255,BXJ1s6g03181,BXJ1s8g01083,BXJ1s5g02466,BXJ1s5g02465,BXJ1s5g02477,BXJ1s3g02375,BXJ1s5g00293,BXJ1s5…	2.43e-05
Biological process	ribosomal subunit export from nucleus	GO:0000054	9	1.84e-06	8.35292	8	19	618	12260	BXJ1s4g00081,BXJ1s4g02612,BXJ1s1g00778,BXJ1s5g00918,BXJ1s5g00567,BXJ1s6g00330,BXJ1s6g00335,BXJ1s1g03346,	2.5e-05
Biological process	ribosome localization	GO:0033750	5	1.84e-06	8.35292	8	19	618	12260	BXJ1s4g00081,BXJ1s4g02612,BXJ1s1g00778,BXJ1s5g00918,BXJ1s5g00567,BXJ1s6g00330,BXJ1s6g00335,BXJ1s1g03346,	2.5e-05
Biological process	positive regulation of secondary growth	GO:2000605	6	1.84e-06	16.5318	5	6	618	12260	BXJ1s1g03251,BXJ1s6g02708,BXJ1s3g00910,BXJ1s7g02387,BXJ1s11g01812,	2.46e-05
Biological process	regulation of secondary growth	GO:2000603	5	1.84e-06	16.5318	5	6	618	12260	BXJ1s1g03251,BXJ1s6g02708,BXJ1s3g00910,BXJ1s7g02387,BXJ1s11g01812,	2.46e-05
Biological process	regulation of cellular component biogenesis	GO:0044087	5	1.85e-06	2.73281	27	196	618	12260	BXJ1s10g02734,BXJ1s8g01083,BXJ1s5g02466,BXJ1s5g02465,BXJ1s11g00365,BXJ1s11g00366,BXJ1s5g00306,BXJ1s5g00307,BXJ1s3g02339,BXJ1s7g01343,BXJ1s4g02576,BXJ1s11g01600,BXJ1s4g03467,BXJ1s11g00287,BXJ1s5g00866,BXJ1s5g00549,BXJ1s6g03879,BXJ1s8g04262,BXJ1s2g02052,BXJ1s7g02048,BXJ1s7g02049,BXJ1s8g01143,BXJ1s8g01144,BXJ1s2g01920,BXJ1s1g01540,BXJ1s5g00608,BXJ1s7g00678,	2.43e-05
Biological process	positive regulation of protein import into nucleus	GO:0042307	10	2.83e-06	11.9029	6	10	618	12260	BXJ1s1g01886,BXJ1s7g00791,BXJ1s2g00342,BXJ1s8g05505,BXJ1s3g02450,BXJ1s8g00659,	3.68e-05
Biological process	positive regulation of nucleocytoplasmic transport	GO:0046824	8	2.83e-06	11.9029	6	10	618	12260	BXJ1s1g01886,BXJ1s7g00791,BXJ1s2g00342,BXJ1s8g05505,BXJ1s3g02450,BXJ1s8g00659,	3.68e-05
Biological process	lactone metabolic process	GO:1901334	5	3.18e-06	6.01157	10	33	618	12260	BXJ1s5g02901,BXJ1s8g00536,BXJ1s3g02610,BXJ1s2g01060,BXJ1s2g01059,BXJ1s2g01057,BXJ1s2g01065,BXJ1s2g01062,BXJ1s2g01066,BXJ1s11g02315,	4.07e-05
Biological process	biological regulation	GO:0065007	2	3.43e-06	1.18175	357	5993	618	12260	BXJ1s4g02637,BXJ1s6g00989,BXJ1s10g01016,BXJ1s10g02346,BXJ1s4g00442,BXJ1s6g00983,BXJ1s4g00473,BXJ1s4g00472,BXJ1s4g00475,BXJ1s7g00386,BXJ1s2g01699,BXJ1s9g00007,BXJ1s4g01319,BXJ1s9g01760,BXJ1s9g02615,BXJ1s10g02301,BXJ1s10g00128,BXJ1s10g02323,BXJ1s2g02119,BXJ1s1g00505,BXJ1s1g00989,BXJ1s10g02734,BXJ1s9g02255,BXJ1s6g03181,BXJ1s8g01083,BXJ1s8g01088,BXJ1s5g02466,BXJ1s5g02465,BXJ1s4g02246,BXJ1s5g02477,BXJ…	4.35e-05
Biological process	adenine nucleotide transport	GO:0051503	9	4.3e-06	5.83476	10	34	618	12260	BXJ1s10g00128,BXJ1s3g01094,BXJ1s3g01016,BXJ1s10g02437,BXJ1s10g02880,BXJ1s8g04816,BXJ1s1g01261,BXJ1s7g00978,BXJ1s3g00354,BXJ1s6g00662,	5.41e-05
Biological process	purine nucleotide transport	GO:0015865	8	4.3e-06	5.83476	10	34	618	12260	BXJ1s10g00128,BXJ1s3g01094,BXJ1s3g01016,BXJ1s10g02437,BXJ1s10g02880,BXJ1s8g04816,BXJ1s1g01261,BXJ1s7g00978,BXJ1s3g00354,BXJ1s6g00662,	5.41e-05
Biological process	purine ribonucleotide transport	GO:0015868	9	4.3e-06	5.83476	10	34	618	12260	BXJ1s10g00128,BXJ1s3g01094,BXJ1s3g01016,BXJ1s10g02437,BXJ1s10g02880,BXJ1s8g04816,BXJ1s1g01261,BXJ1s7g00978,BXJ1s3g00354,BXJ1s6g00662,	5.41e-05
Biological process	protein import into nucleus	GO:0006606	9	4.83e-06	4.14529	14	67	618	12260	BXJ1s4g00081,BXJ1s1g01886,BXJ1s7g00791,BXJ1s2g00342,BXJ1s4g02612,BXJ1s1g00778,BXJ1s5g00918,BXJ1s5g00567,BXJ1s6g00330,BXJ1s6g00335,BXJ1s8g05505,BXJ1s1g03346,BXJ1s3g02450,BXJ1s8g00659,	5.94e-05
Biological process	peptidyl-threonine phosphorylation	GO:0018107	10	5e-06	5.19572	11	42	618	12260	BXJ1s7g01623,BXJ1s5g00394,BXJ1s9g01295,BXJ1s3g00435,BXJ1s7g02709,BXJ1s4g00784,BXJ1s10g02170,BXJ1s6g01597,BXJ1s6g02855,BXJ1s4g01524,BXJ1s9g00613,	6.09e-05
Biological process	peptidyl-threonine modification	GO:0018210	9	5e-06	5.19572	11	42	618	12260	BXJ1s7g01623,BXJ1s5g00394,BXJ1s9g01295,BXJ1s3g00435,BXJ1s7g02709,BXJ1s4g00784,BXJ1s10g02170,BXJ1s6g01597,BXJ1s6g02855,BXJ1s4g01524,BXJ1s9g00613,	6.09e-05
Biological process	regulation of meristem growth	GO:0010075	6	5.59e-06	3.86458	15	77	618	12260	BXJ1s6g00875,BXJ1s4g00322,BXJ1s3g01812,BXJ1s3g03129,BXJ1s7g00084,BXJ1s5g01793,BXJ1s9g02446,BXJ1s4g00714,BXJ1s4g03821,BXJ1s4g01452,BXJ1s5g00179,BXJ1s1g00271,BXJ1s7g02877,BXJ1s6g02401,BXJ1s7g01956,	6.69e-05
Biological process	plant organ development	GO:0099402	4	5.8e-06	1.50186	110	1453	618	12260	BXJ1s4g02637,BXJ1s6g00983,BXJ1s10g00198,BXJ1s9g02615,BXJ1s2g02119,BXJ1s10g02730,BXJ1s6g03181,BXJ1s5g02015,BXJ1s8g01470,BXJ1s11g01692,BXJ1s3g00589,BXJ1s5g00337,BXJ1s10g01957,BXJ1s4g00937,BXJ1s2g00756,BXJ1s6g03649,BXJ1s8g01898,BXJ1s6g03641,BXJ1s5g00706,BXJ1s5g00708,BXJ1s9g00980,BXJ1s3g02714,BXJ1s9g00989,BXJ1s8g00528,BXJ1s8g00529,BXJ1s3g01895,BXJ1s11g02193,BXJ1s3g00575,BXJ1s9g00978,BXJ1s9g00979,BXJ1…	6.89e-05
Biological process	regulation of cell wall macromolecule metabolic process	GO:0010981	6	5.95e-06	10.8208	6	11	618	12260	BXJ1s8g01083,BXJ1s11g00365,BXJ1s11g00366,BXJ1s11g01600,BXJ1s6g03879,BXJ1s7g00678,	7.02e-05
Biological process	positive regulation of protein localization to nucleus	GO:1900182	7	5.95e-06	10.8208	6	11	618	12260	BXJ1s1g01886,BXJ1s7g00791,BXJ1s2g00342,BXJ1s8g05505,BXJ1s3g02450,BXJ1s8g00659,	7.02e-05
Biological process	plant organ formation	GO:1905393	4	6.29e-06	2.34252	32	271	618	12260	BXJ1s1g00989,BXJ1s11g01692,BXJ1s4g00937,BXJ1s6g03649,BXJ1s5g00708,BXJ1s11g02193,BXJ1s2g02228,BXJ1s2g02226,BXJ1s2g02220,BXJ1s2g02222,BXJ1s5g03084,BXJ1s2g02232,BXJ1s4g01279,BXJ1s6g03492,BXJ1s1g00055,BXJ1s9g03037,BXJ1s7g01728,BXJ1s2g02360,BXJ1s5g00021,BXJ1s9g00290,BXJ1s3g01219,BXJ1s8g04724,BXJ1s2g00994,BXJ1s6g03404,BXJ1s11g01045,BXJ1s8g00752,BXJ1s1g01983,BXJ1s5g02365,BXJ1s8g04639,BXJ1s7g01546,BXJ1s1…	7.3e-05
Biological process	phloem or xylem histogenesis	GO:0010087	5	7.53e-06	2.95462	21	141	618	12260	BXJ1s8g01083,BXJ1s11g00365,BXJ1s11g00366,BXJ1s3g02339,BXJ1s11g01600,BXJ1s11g00287,BXJ1s11g00609,BXJ1s11g00630,BXJ1s11g00627,BXJ1s10g02511,BXJ1s10g02513,BXJ1s11g00621,BXJ1s11g00624,BXJ1s11g00615,BXJ1s11g00618,BXJ1s11g00612,BXJ1s6g03879,BXJ1s3g00330,BXJ1s8g01143,BXJ1s8g01144,BXJ1s7g00678,	8.61e-05
Biological process	pigment catabolic process	GO:0046149	4	9.95e-06	6.90024	8	23	618	12260	BXJ1s6g00983,BXJ1s5g00706,BXJ1s3g01895,BXJ1s3g00899,BXJ1s9g01706,BXJ1s10g00323,BXJ1s6g03409,BXJ1s7g02013,	0.000113
Biological process	chlorophyll catabolic process	GO:0015996	8	9.95e-06	6.90024	8	23	618	12260	BXJ1s6g00983,BXJ1s5g00706,BXJ1s3g01895,BXJ1s3g00899,BXJ1s9g01706,BXJ1s10g00323,BXJ1s6g03409,BXJ1s7g02013,	0.000113
Biological process	specification of plant organ number	GO:0048832	5	9.98e-06	8.16867	7	17	618	12260	BXJ1s4g02637,BXJ1s5g02015,BXJ1s5g00337,BXJ1s11g02092,BXJ1s4g02889,BXJ1s9g02446,BXJ1s6g03854,	0.000112
Biological process	specification of floral organ number	GO:0048833	6	9.98e-06	8.16867	7	17	618	12260	BXJ1s4g02637,BXJ1s5g02015,BXJ1s5g00337,BXJ1s11g02092,BXJ1s4g02889,BXJ1s9g02446,BXJ1s6g03854,	0.000112
Biological process	positive regulation of macromolecule metabolic process	GO:0010604	6	1.07e-05	1.6085	81	999	618	12260	BXJ1s6g00989,BXJ1s10g01016,BXJ1s4g00442,BXJ1s7g00386,BXJ1s2g01699,BXJ1s4g01319,BXJ1s10g02301,BXJ1s9g02255,BXJ1s8g01083,BXJ1s5g02014,BXJ1s11g00365,BXJ1s11g00366,BXJ1s5g00306,BXJ1s5g00307,BXJ1s8g01488,BXJ1s5g00342,BXJ1s5g00341,BXJ1s2g00756,BXJ1s6g02794,BXJ1s10g01919,BXJ1s3g02339,BXJ1s11g02118,BXJ1s3g00575,BXJ1s5g01606,BXJ1s1g00597,BXJ1s10g01074,BXJ1s10g02470,BXJ1s7g01351,BXJ1s11g02095,BXJ1s10g02497…	0.000117
Biological process	regulation of protein import into nucleus	GO:0042306	9	1.14e-05	9.91909	6	12	618	12260	BXJ1s1g01886,BXJ1s7g00791,BXJ1s2g00342,BXJ1s8g05505,BXJ1s3g02450,BXJ1s8g00659,	0.000125
Biological process	metaxylem development	GO:0090058	7	1.14e-05	9.91909	6	12	618	12260	BXJ1s8g01083,BXJ1s11g00365,BXJ1s11g00366,BXJ1s11g01600,BXJ1s6g03879,BXJ1s7g00678,	0.000125
Biological process	positive regulation of protein import	GO:1904591	9	1.14e-05	9.91909	6	12	618	12260	BXJ1s1g01886,BXJ1s7g00791,BXJ1s2g00342,BXJ1s8g05505,BXJ1s3g02450,BXJ1s8g00659,	0.000125
Biological process	nucleotide transport	GO:0006862	7	1.29e-05	5.22058	10	38	618	12260	BXJ1s10g00128,BXJ1s3g01094,BXJ1s3g01016,BXJ1s10g02437,BXJ1s10g02880,BXJ1s8g04816,BXJ1s1g01261,BXJ1s7g00978,BXJ1s3g00354,BXJ1s6g00662,	0.000138
Biological process	tetrapyrrole catabolic process	GO:0033015	6	1.43e-05	6.61273	8	24	618	12260	BXJ1s6g00983,BXJ1s5g00706,BXJ1s3g01895,BXJ1s3g00899,BXJ1s9g01706,BXJ1s10g00323,BXJ1s6g03409,BXJ1s7g02013,	0.000152
Biological process	porphyrin-containing compound catabolic process	GO:0006787	7	1.43e-05	6.61273	8	24	618	12260	BXJ1s6g00983,BXJ1s5g00706,BXJ1s3g01895,BXJ1s3g00899,BXJ1s9g01706,BXJ1s10g00323,BXJ1s6g03409,BXJ1s7g02013,	0.000152
Biological process	obsolete rRNA-containing ribonucleoprotein complex export from nucleus	GO:0071428	0	1.43e-05	6.61273	8	24	618	12260	BXJ1s4g00081,BXJ1s4g02612,BXJ1s1g00778,BXJ1s5g00918,BXJ1s5g00567,BXJ1s6g00330,BXJ1s6g00335,BXJ1s1g03346,	0.000152
Biological process	protein localization to nucleus	GO:0034504	7	1.62e-05	3.75317	14	74	618	12260	BXJ1s4g00081,BXJ1s1g01886,BXJ1s7g00791,BXJ1s2g00342,BXJ1s4g02612,BXJ1s1g00778,BXJ1s5g00918,BXJ1s5g00567,BXJ1s6g00330,BXJ1s6g00335,BXJ1s8g05505,BXJ1s1g03346,BXJ1s3g02450,BXJ1s8g00659,	0.000169
Biological process	regulation of protein localization to nucleus	GO:1900180	6	2.03e-05	9.15609	6	13	618	12260	BXJ1s1g01886,BXJ1s7g00791,BXJ1s2g00342,BXJ1s8g05505,BXJ1s3g02450,BXJ1s8g00659,	0.000209
Biological process	establishment of organelle localization	GO:0051656	5	2.7e-05	3.00073	18	119	618	12260	BXJ1s9g00007,BXJ1s1g00505,BXJ1s4g00081,BXJ1s7g01343,BXJ1s4g02576,BXJ1s5g00866,BXJ1s4g02612,BXJ1s1g00778,BXJ1s5g00918,BXJ1s5g00567,BXJ1s6g00330,BXJ1s6g00335,BXJ1s4g00103,BXJ1s8g04262,BXJ1s2g02052,BXJ1s6g02389,BXJ1s1g03346,BXJ1s5g00608,	0.000277
Biological process	regulation of cellular process	GO:0050794	4	2.75e-05	1.19776	295	4886	618	12260	BXJ1s6g00989,BXJ1s10g01016,BXJ1s10g02346,BXJ1s4g00442,BXJ1s6g00983,BXJ1s4g00473,BXJ1s4g00472,BXJ1s4g00475,BXJ1s7g00386,BXJ1s2g01699,BXJ1s9g00007,BXJ1s4g01319,BXJ1s9g01760,BXJ1s9g02615,BXJ1s10g02301,BXJ1s2g02119,BXJ1s1g00505,BXJ1s10g02734,BXJ1s9g02255,BXJ1s6g03181,BXJ1s8g01083,BXJ1s8g01088,BXJ1s5g02466,BXJ1s5g02465,BXJ1s4g02246,BXJ1s5g02477,BXJ1s5g00293,BXJ1s5g01141,BXJ1s5g01151,BXJ1s3g03287,BXJ1s…	0.00028
Biological process	regulation of protein import	GO:1904589	8	3.4e-05	8.50208	6	14	618	12260	BXJ1s1g01886,BXJ1s7g00791,BXJ1s2g00342,BXJ1s8g05505,BXJ1s3g02450,BXJ1s8g00659,	0.000328
Biological process	organ boundary specification between lateral organs and the meristem	GO:0010199	6	3.4e-05	8.50208	6	14	618	12260	BXJ1s4g02637,BXJ1s5g02015,BXJ1s5g00337,BXJ1s11g02092,BXJ1s4g02889,BXJ1s6g03854,	0.000328
Biological process	meristem initiation	GO:0010014	3	3.4e-05	3.73763	13	69	618	12260	BXJ1s9g02615,BXJ1s1g00989,BXJ1s6g03181,BXJ1s9g00980,BXJ1s9g00989,BXJ1s9g00978,BXJ1s9g00979,BXJ1s9g00976,BXJ1s9g00965,BXJ1s2g00994,BXJ1s11g01045,BXJ1s8g00752,BXJ1s6g03298,	0.000325
Biological process	siderophore biosynthetic process	GO:0019290	9	3.41e-05	11.0212	5	9	618	12260	BXJ1s10g01588,BXJ1s2g00863,BXJ1s9g02881,BXJ1s6g00735,BXJ1s6g01270,	0.000323
Biological process	siderophore metabolic process	GO:0009237	4	3.41e-05	11.0212	5	9	618	12260	BXJ1s10g01588,BXJ1s2g00863,BXJ1s9g02881,BXJ1s6g00735,BXJ1s6g01270,	0.000323
Biological process	ATP transport	GO:0015867	10	3.48e-05	6.94337	7	20	618	12260	BXJ1s10g00128,BXJ1s3g01094,BXJ1s3g01016,BXJ1s10g02880,BXJ1s8g04816,BXJ1s1g01261,BXJ1s3g00354,	0.000326
Biological process	specification of plant organ identity	GO:0090701	5	3.68e-05	4.27882	11	51	618	12260	BXJ1s6g03649,BXJ1s11g02193,BXJ1s5g03084,BXJ1s4g01279,BXJ1s6g03492,BXJ1s1g00055,BXJ1s7g01728,BXJ1s9g00290,BXJ1s3g01219,BXJ1s1g01983,BXJ1s8g01947,	0.000342
Biological process	specification of floral organ identity	GO:0010093	6	3.68e-05	4.27882	11	51	618	12260	BXJ1s6g03649,BXJ1s11g02193,BXJ1s5g03084,BXJ1s4g01279,BXJ1s6g03492,BXJ1s1g00055,BXJ1s7g01728,BXJ1s9g00290,BXJ1s3g01219,BXJ1s1g01983,BXJ1s8g01947,	0.000342
Biological process	response to symbiotic fungus	GO:0009610	7	3.77e-05	5.87798	8	27	618	12260	BXJ1s10g02333,BXJ1s3g00187,BXJ1s8g04556,BXJ1s2g02281,BXJ1s6g00727,BXJ1s9g01514,BXJ1s7g01087,BXJ1s3g00699,	0.000346
Biological process	regulation of translation	GO:0006417	8	3.88e-05	2.7363	20	145	618	12260	BXJ1s6g00989,BXJ1s10g01016,BXJ1s4g01319,BXJ1s9g02255,BXJ1s3g00575,BXJ1s1g00597,BXJ1s10g01074,BXJ1s10g02470,BXJ1s4g00388,BXJ1s2g00839,BXJ1s7g00857,BXJ1s5g00477,BXJ1s5g00476,BXJ1s6g01737,BXJ1s4g01115,BXJ1s7g00950,BXJ1s3g02947,BXJ1s1g01663,BXJ1s9g01407,BXJ1s4g00619,	0.000355
Biological process	cellular aromatic compound metabolic process	GO:0006725	4	4.51e-05	1.20484	275	4528	618	12260	BXJ1s4g02637,BXJ1s6g00989,BXJ1s10g01016,BXJ1s6g01833,BXJ1s4g00442,BXJ1s6g00983,BXJ1s4g00473,BXJ1s4g00472,BXJ1s4g00475,BXJ1s7g00386,BXJ1s2g01699,BXJ1s4g01319,BXJ1s9g01760,BXJ1s4g03520,BXJ1s9g02615,BXJ1s10g02301,BXJ1s4g03516,BXJ1s4g00006,BXJ1s4g00002,BXJ1s2g02119,BXJ1s6g00912,BXJ1s10g02734,BXJ1s9g02255,BXJ1s6g03181,BXJ1s8g01083,BXJ1s5g02466,BXJ1s5g02465,BXJ1s5g02477,BXJ1s3g02375,BXJ1s5g00293,BXJ1s5…	0.00041
Biological process	regulation of cellular amide metabolic process	GO:0034248	6	5.23e-05	2.68084	20	148	618	12260	BXJ1s6g00989,BXJ1s10g01016,BXJ1s4g01319,BXJ1s9g02255,BXJ1s3g00575,BXJ1s1g00597,BXJ1s10g01074,BXJ1s10g02470,BXJ1s4g00388,BXJ1s2g00839,BXJ1s7g00857,BXJ1s5g00477,BXJ1s5g00476,BXJ1s6g01737,BXJ1s4g01115,BXJ1s7g00950,BXJ1s3g02947,BXJ1s1g01663,BXJ1s9g01407,BXJ1s4g00619,	0.000472
Biological process	regulation of cell shape	GO:0008360	7	5.48e-05	4.95955	9	36	618	12260	BXJ1s3g03287,BXJ1s7g01331,BXJ1s4g00845,BXJ1s7g02605,BXJ1s4g00886,BXJ1s5g00894,BXJ1s8g04746,BXJ1s4g01607,BXJ1s6g03776,	0.000491
Biological process	meristem growth	GO:0035266	4	5.85e-05	3.19971	15	93	618	12260	BXJ1s6g00875,BXJ1s4g00322,BXJ1s3g01812,BXJ1s3g03129,BXJ1s7g00084,BXJ1s5g01793,BXJ1s9g02446,BXJ1s4g00714,BXJ1s4g03821,BXJ1s4g01452,BXJ1s5g00179,BXJ1s1g00271,BXJ1s7g02877,BXJ1s6g02401,BXJ1s7g01956,	0.000522
Biological process	meristem structural organization	GO:0009933	4	6.05e-05	3.05203	16	104	618	12260	BXJ1s9g02615,BXJ1s1g00989,BXJ1s6g03181,BXJ1s9g00980,BXJ1s9g00989,BXJ1s9g00978,BXJ1s9g00979,BXJ1s9g00976,BXJ1s9g00965,BXJ1s9g02446,BXJ1s2g00994,BXJ1s11g01045,BXJ1s8g00752,BXJ1s6g03298,BXJ1s1g00271,BXJ1s7g01956,	0.000537
Biological process	cellular nitrogen compound metabolic process	GO:0034641	4	6.3e-05	1.19305	285	4739	618	12260	BXJ1s4g02637,BXJ1s1g00978,BXJ1s6g00989,BXJ1s10g01016,BXJ1s6g01833,BXJ1s4g00442,BXJ1s6g00983,BXJ1s4g00473,BXJ1s4g00472,BXJ1s4g00475,BXJ1s7g00386,BXJ1s2g01699,BXJ1s4g01319,BXJ1s10g02373,BXJ1s9g01760,BXJ1s4g03520,BXJ1s9g02615,BXJ1s10g02301,BXJ1s4g03516,BXJ1s4g00006,BXJ1s4g00002,BXJ1s2g02119,BXJ1s6g00912,BXJ1s10g02734,BXJ1s9g02255,BXJ1s6g03181,BXJ1s8g01083,BXJ1s5g02466,BXJ1s5g02465,BXJ1s5g02477,BXJ1s…	0.000555
Biological process	nonribosomal peptide biosynthetic process	GO:0019184	8	6.53e-05	9.91909	5	10	618	12260	BXJ1s10g01588,BXJ1s2g00863,BXJ1s9g02881,BXJ1s6g00735,BXJ1s6g01270,	0.000572
Biological process	flower development	GO:0009908	7	7.73e-05	1.67771	57	674	618	12260	BXJ1s4g02637,BXJ1s9g01760,BXJ1s10g02323,BXJ1s5g01151,BXJ1s5g02015,BXJ1s11g01692,BXJ1s5g00337,BXJ1s4g00937,BXJ1s6g03649,BXJ1s11g00392,BXJ1s11g02193,BXJ1s6g00875,BXJ1s4g00322,BXJ1s11g02092,BXJ1s3g01812,BXJ1s5g03084,BXJ1s3g03129,BXJ1s4g01279,BXJ1s10g02815,BXJ1s7g00084,BXJ1s6g03492,BXJ1s1g00055,BXJ1s2g00801,BXJ1s5g01793,BXJ1s5g00460,BXJ1s9g03037,BXJ1s7g01728,BXJ1s6g00736,BXJ1s4g02889,BXJ1s5g00021,BXJ…	0.000673
Biological process	regulation of nucleocytoplasmic transport	GO:0046822	7	8.3e-05	7.43932	6	16	618	12260	BXJ1s1g01886,BXJ1s7g00791,BXJ1s2g00342,BXJ1s8g05505,BXJ1s3g02450,BXJ1s8g00659,	0.000719
Biological process	peptide biosynthetic process	GO:0043043	7	8.32e-05	1.85156	42	450	618	12260	BXJ1s1g00978,BXJ1s6g00989,BXJ1s10g01016,BXJ1s4g01319,BXJ1s10g02373,BXJ1s9g02255,BXJ1s3g02375,BXJ1s8g00130,BXJ1s7g00328,BXJ1s2g00307,BXJ1s3g00575,BXJ1s1g00597,BXJ1s10g01071,BXJ1s10g01074,BXJ1s4g00324,BXJ1s10g02470,BXJ1s10g01588,BXJ1s4g00388,BXJ1s2g00839,BXJ1s7g00857,BXJ1s1g01367,BXJ1s2g00863,BXJ1s5g00477,BXJ1s5g00476,BXJ1s6g01737,BXJ1s9g02881,BXJ1s6g00735,BXJ1s6g00710,BXJ1s4g01115,BXJ1s7g01055,BXJ…	0.000716
Biological process	primary shoot apical meristem specification	GO:0010072	5	8.66e-05	4.69852	9	38	618	12260	BXJ1s9g02615,BXJ1s6g03181,BXJ1s9g00980,BXJ1s9g00989,BXJ1s9g00978,BXJ1s9g00979,BXJ1s9g00976,BXJ1s9g00965,BXJ1s6g03298,	0.000742
Biological process	response to symbiont	GO:0009608	6	8.68e-05	5.29018	8	30	618	12260	BXJ1s10g02333,BXJ1s3g00187,BXJ1s8g04556,BXJ1s2g02281,BXJ1s6g00727,BXJ1s9g01514,BXJ1s7g01087,BXJ1s3g00699,	0.000739
Biological process	response to auxin	GO:0009733	6	9.81e-05	1.82274	43	468	618	12260	BXJ1s9g02615,BXJ1s6g03181,BXJ1s8g01083,BXJ1s5g02477,BXJ1s5g00293,BXJ1s5g02014,BXJ1s9g01387,BXJ1s11g00365,BXJ1s11g00366,BXJ1s5g00342,BXJ1s5g00341,BXJ1s3g02339,BXJ1s9g00980,BXJ1s9g00989,BXJ1s9g00978,BXJ1s9g00979,BXJ1s9g00976,BXJ1s9g00965,BXJ1s4g00329,BXJ1s11g02095,BXJ1s4g02527,BXJ1s11g01600,BXJ1s11g01629,BXJ1s4g03031,BXJ1s6g02652,BXJ1s5g00830,BXJ1s1g00431,BXJ1s6g00430,BXJ1s4g02886,BXJ1s4g02059,BXJ1…	0.000816
Biological process	water-soluble vitamin biosynthetic process	GO:0042364	6	0.000113	4.13296	10	48	618	12260	BXJ1s5g02901,BXJ1s8g00536,BXJ1s3g02610,BXJ1s2g01060,BXJ1s2g01059,BXJ1s2g01057,BXJ1s2g01065,BXJ1s2g01062,BXJ1s2g01066,BXJ1s11g02315,	0.000936
Biological process	secondary growth	GO:0080117	4	0.000115	9.01736	5	11	618	12260	BXJ1s1g03251,BXJ1s6g02708,BXJ1s3g00910,BXJ1s7g02387,BXJ1s11g01812,	0.000945
Biological process	lateral growth	GO:0080190	3	0.000115	9.01736	5	11	618	12260	BXJ1s1g03251,BXJ1s6g02708,BXJ1s3g00910,BXJ1s7g02387,BXJ1s11g01812,	0.000945
Biological process	regulation of plant organ formation	GO:1905428	6	0.000128	3.76241	11	58	618	12260	BXJ1s1g00989,BXJ1s2g02228,BXJ1s2g02226,BXJ1s2g02220,BXJ1s2g02222,BXJ1s2g02232,BXJ1s2g02360,BXJ1s2g00994,BXJ1s11g01045,BXJ1s8g00752,BXJ1s10g02285,	0.000974
Biological process	cellular response to auxin stimulus	GO:0071365	7	0.000129	2.24414	25	221	618	12260	BXJ1s9g02615,BXJ1s6g03181,BXJ1s5g00293,BXJ1s3g02339,BXJ1s9g00980,BXJ1s9g00989,BXJ1s9g00978,BXJ1s9g00979,BXJ1s9g00976,BXJ1s9g00965,BXJ1s4g00329,BXJ1s4g02527,BXJ1s11g01629,BXJ1s4g03031,BXJ1s6g02652,BXJ1s5g00830,BXJ1s4g02059,BXJ1s1g02104,BXJ1s1g02105,BXJ1s5g00138,BXJ1s5g01826,BXJ1s6g03298,BXJ1s10g00943,BXJ1s5g01966,BXJ1s5g01967,	0.00098
Biological process	nucleobase-containing compound transport	GO:0015931	6	0.000146	2.64509	18	135	618	12260	BXJ1s10g00128,BXJ1s3g01094,BXJ1s4g00081,BXJ1s3g01016,BXJ1s10g02437,BXJ1s10g02880,BXJ1s8g04816,BXJ1s4g02612,BXJ1s1g00778,BXJ1s5g00918,BXJ1s1g01261,BXJ1s7g00978,BXJ1s5g00567,BXJ1s3g00354,BXJ1s6g00330,BXJ1s6g00335,BXJ1s1g03346,BXJ1s6g00662,	0.00110178
Biological process	response to molecule of bacterial origin	GO:0002237	5	0.00015	3.69865	11	59	618	12260	BXJ1s5g00306,BXJ1s5g00307,BXJ1s1g01886,BXJ1s7g00791,BXJ1s2g00342,BXJ1s4g03467,BXJ1s8g05505,BXJ1s2g01920,BXJ1s3g02450,BXJ1s6g00233,BXJ1s8g00659,	0.00112695
Biological process	reproductive shoot system development	GO:0090567	6	0.000151	1.63644	57	691	618	12260	BXJ1s4g02637,BXJ1s9g01760,BXJ1s10g02323,BXJ1s5g01151,BXJ1s5g02015,BXJ1s11g01692,BXJ1s5g00337,BXJ1s4g00937,BXJ1s6g03649,BXJ1s11g00392,BXJ1s11g02193,BXJ1s6g00875,BXJ1s4g00322,BXJ1s11g02092,BXJ1s3g01812,BXJ1s5g03084,BXJ1s3g03129,BXJ1s4g01279,BXJ1s10g02815,BXJ1s7g00084,BXJ1s6g03492,BXJ1s1g00055,BXJ1s2g00801,BXJ1s5g01793,BXJ1s5g00460,BXJ1s9g03037,BXJ1s7g01728,BXJ1s6g00736,BXJ1s4g02889,BXJ1s5g00021,BXJ…	0.0011307
Biological process	detection of other organism	GO:0098543	6	0.000189	8.26591	5	12	618	12260	BXJ1s8g01088,BXJ1s7g01320,BXJ1s7g01321,BXJ1s7g01322,BXJ1s7g01323,	0.00140565
Biological process	detection of bacterium	GO:0016045	7	0.000189	8.26591	5	12	618	12260	BXJ1s8g01088,BXJ1s7g01320,BXJ1s7g01321,BXJ1s7g01322,BXJ1s7g01323,	0.00140565
Biological process	regulation of jasmonic acid mediated signaling pathway	GO:2000022	7	0.00019	3.18391	13	81	618	12260	BXJ1s9g01760,BXJ1s9g01389,BXJ1s4g00937,BXJ1s3g00535,BXJ1s5g00460,BXJ1s8g04724,BXJ1s10g00075,BXJ1s6g03272,BXJ1s5g02365,BXJ1s5g02375,BXJ1s8g04639,BXJ1s7g01546,BXJ1s10g00082,	0.00139848
Biological process	regulation of anatomical structure morphogenesis	GO:0022603	5	0.000213	2.10051	27	255	618	12260	BXJ1s1g00989,BXJ1s3g03287,BXJ1s8g00528,BXJ1s8g00529,BXJ1s7g01331,BXJ1s2g02228,BXJ1s2g02226,BXJ1s2g02220,BXJ1s2g02222,BXJ1s2g02232,BXJ1s4g00845,BXJ1s7g02605,BXJ1s4g00886,BXJ1s5g00881,BXJ1s5g00894,BXJ1s2g02360,BXJ1s8g04300,BXJ1s9g02446,BXJ1s8g04746,BXJ1s2g00994,BXJ1s4g01607,BXJ1s11g01045,BXJ1s8g00752,BXJ1s1g00271,BXJ1s6g03776,BXJ1s7g01956,BXJ1s10g02285,	0.00153521
Biological process	regulation of transcription by RNA polymerase II	GO:0006357	11	0.000217	1.77277	42	470	618	12260	BXJ1s7g00386,BXJ1s10g02734,BXJ1s5g02466,BXJ1s5g02465,BXJ1s5g02477,BXJ1s5g01151,BXJ1s5g02014,BXJ1s5g00306,BXJ1s5g00307,BXJ1s8g01488,BXJ1s5g00342,BXJ1s5g00341,BXJ1s11g00392,BXJ1s8g00528,BXJ1s8g00529,BXJ1s6g00568,BXJ1s11g02118,BXJ1s2g01620,BXJ1s11g02095,BXJ1s11g00769,BXJ1s4g03467,BXJ1s3g00058,BXJ1s3g01352,BXJ1s1g00431,BXJ1s6g00430,BXJ1s5g00881,BXJ1s4g02886,BXJ1s8g04300,BXJ1s5g00549,BXJ1s10g02198,BXJ…	0.00155258
Biological process	water-soluble vitamin metabolic process	GO:0006767	5	0.000228	3.81504	10	52	618	12260	BXJ1s5g02901,BXJ1s8g00536,BXJ1s3g02610,BXJ1s2g01060,BXJ1s2g01059,BXJ1s2g01057,BXJ1s2g01065,BXJ1s2g01062,BXJ1s2g01066,BXJ1s11g02315,	0.00162727
Biological process	embryonic meristem initiation	GO:0090421	4	0.000287	4.05781	9	44	618	12260	BXJ1s9g02615,BXJ1s6g03181,BXJ1s9g00980,BXJ1s9g00989,BXJ1s9g00978,BXJ1s9g00979,BXJ1s9g00976,BXJ1s9g00965,BXJ1s6g03298,	0.00204063
Biological process	jasmonic acid biosynthetic process	GO:0009695	9	0.000287	4.05781	9	44	618	12260	BXJ1s4g03845,BXJ1s5g00813,BXJ1s8g01363,BXJ1s3g02675,BXJ1s8g01364,BXJ1s8g01365,BXJ1s8g01366,BXJ1s8g00441,BXJ1s8g00263,	0.00204063
Biological process	mitochondrial membrane organization	GO:0007006	7	0.000293	5.14323	7	27	618	12260	BXJ1s10g00128,BXJ1s3g01094,BXJ1s3g01016,BXJ1s10g02880,BXJ1s8g04816,BXJ1s1g01261,BXJ1s3g00354,	0.00206097
Biological process	shoot system morphogenesis	GO:0010016	4	0.000297	1.94615	31	316	618	12260	BXJ1s9g02615,BXJ1s1g00989,BXJ1s6g03181,BXJ1s9g00980,BXJ1s9g00989,BXJ1s8g00528,BXJ1s3g00575,BXJ1s9g00978,BXJ1s9g00979,BXJ1s9g00976,BXJ1s9g00965,BXJ1s10g02470,BXJ1s2g02228,BXJ1s2g02226,BXJ1s2g02220,BXJ1s2g02222,BXJ1s2g02232,BXJ1s5g02140,BXJ1s7g00857,BXJ1s5g00477,BXJ1s5g00476,BXJ1s2g02360,BXJ1s3g02123,BXJ1s7g00950,BXJ1s2g00994,BXJ1s6g00389,BXJ1s11g01045,BXJ1s8g00752,BXJ1s9g01407,BXJ1s6g03298,BXJ1s10…	0.00207627
Biological process	response to cold	GO:0009409	5	0.00034	1.74917	41	465	618	12260	BXJ1s4g00473,BXJ1s4g00472,BXJ1s4g00475,BXJ1s10g00128,BXJ1s4g02246,BXJ1s5g01141,BXJ1s3g01094,BXJ1s5g02014,BXJ1s8g01470,BXJ1s5g00342,BXJ1s5g00341,BXJ1s3g01016,BXJ1s3g02714,BXJ1s1g01886,BXJ1s7g00791,BXJ1s2g00342,BXJ1s11g02095,BXJ1s10g02880,BXJ1s8g00485,BXJ1s8g04816,BXJ1s3g00402,BXJ1s1g00431,BXJ1s4g03909,BXJ1s4g02886,BXJ1s11g01945,BXJ1s5g02245,BXJ1s1g01261,BXJ1s3g00354,BXJ1s8g05197,BXJ1s11g01079,BXJ1…	0.00236741
Biological process	ribosome biogenesis	GO:0042254	6	0.000422	1.98382	28	280	618	12260	BXJ1s10g01016,BXJ1s1g00989,BXJ1s3g02375,BXJ1s4g00081,BXJ1s8g00130,BXJ1s7g00328,BXJ1s2g00307,BXJ1s10g01071,BXJ1s4g00324,BXJ1s1g01367,BXJ1s4g02612,BXJ1s4g03710,BXJ1s1g00778,BXJ1s5g00918,BXJ1s9g02861,BXJ1s5g00567,BXJ1s11g01423,BXJ1s2g00994,BXJ1s4g00713,BXJ1s11g01045,BXJ1s6g00330,BXJ1s6g00335,BXJ1s8g00752,BXJ1s8g04267,BXJ1s4g01060,BXJ1s11g01329,BXJ1s1g03346,BXJ1s6g00689,	0.00291306
Biological process	regulation of carbohydrate metabolic process	GO:0006109	6	0.000428	3.54253	10	56	618	12260	BXJ1s4g02246,BXJ1s5g01141,BXJ1s5g02901,BXJ1s8g00536,BXJ1s3g02610,BXJ1s11g01945,BXJ1s5g02245,BXJ1s11g02315,BXJ1s4g03615,BXJ1s4g03616,	0.0029425
Biological process	detection of external biotic stimulus	GO:0098581	5	0.000438	7.08507	5	14	618	12260	BXJ1s8g01088,BXJ1s7g01320,BXJ1s7g01321,BXJ1s7g01322,BXJ1s7g01323,	0.00299728
Biological process	detection of biotic stimulus	GO:0009595	4	0.000438	7.08507	5	14	618	12260	BXJ1s8g01088,BXJ1s7g01320,BXJ1s7g01321,BXJ1s7g01322,BXJ1s7g01323,	0.00299728
Biological process	fatty acid elongation	GO:0030497	10	0.000438	7.08507	5	14	618	12260	BXJ1s3g01083,BXJ1s9g01210,BXJ1s6g00046,BXJ1s3g00343,BXJ1s3g02934,	0.00299728
Biological process	maintenance of protein location	GO:0045185	4	0.000453	5.66805	6	21	618	12260	BXJ1s7g01343,BXJ1s4g02576,BXJ1s5g00866,BXJ1s8g04262,BXJ1s2g02052,BXJ1s5g00608,	0.00305795
Biological process	maintenance of protein location in cell	GO:0032507	5	0.000453	5.66805	6	21	618	12260	BXJ1s7g01343,BXJ1s4g02576,BXJ1s5g00866,BXJ1s8g04262,BXJ1s2g02052,BXJ1s5g00608,	0.00305795
Biological process	jasmonic acid metabolic process	GO:0009694	8	0.000483	3.7988	9	47	618	12260	BXJ1s4g03845,BXJ1s5g00813,BXJ1s8g01363,BXJ1s3g02675,BXJ1s8g01364,BXJ1s8g01365,BXJ1s8g01366,BXJ1s8g00441,BXJ1s8g00263,	0.00322826
Biological process	phloem development	GO:0010088	6	0.000508	4.17646	8	38	618	12260	BXJ1s11g00609,BXJ1s11g00630,BXJ1s11g00627,BXJ1s11g00621,BXJ1s11g00624,BXJ1s11g00615,BXJ1s11g00618,BXJ1s11g00612,	0.00335046
Biological process	response to salt stress	GO:0009651	5	0.000513	1.58237	54	677	618	12260	BXJ1s10g00198,BXJ1s10g00128,BXJ1s10g02323,BXJ1s10g02734,BXJ1s4g00043,BXJ1s5g02466,BXJ1s5g02465,BXJ1s5g02477,BXJ1s3g01094,BXJ1s5g02014,BXJ1s3g00589,BXJ1s5g00342,BXJ1s5g00341,BXJ1s3g01016,BXJ1s3g00575,BXJ1s7g01623,BXJ1s10g02470,BXJ1s11g02095,BXJ1s5g00394,BXJ1s10g02880,BXJ1s10g02409,BXJ1s9g01295,BXJ1s5g02140,BXJ1s7g00857,BXJ1s5g00477,BXJ1s5g00476,BXJ1s8g04816,BXJ1s3g00402,BXJ1s1g00431,BXJ1s2g01744,B…	0.00337354
Biological process	cell wall organization or biogenesis	GO:0071554	3	0.000519	1.70042	42	490	618	12260	BXJ1s2g02119,BXJ1s10g02734,BXJ1s2g02172,BXJ1s2g02171,BXJ1s8g01083,BXJ1s5g02466,BXJ1s5g02465,BXJ1s11g00365,BXJ1s11g00366,BXJ1s5g00306,BXJ1s5g00307,BXJ1s10g01957,BXJ1s2g00756,BXJ1s3g02339,BXJ1s5g00708,BXJ1s6g03066,BXJ1s11g01600,BXJ1s4g03467,BXJ1s8g00491,BXJ1s8g00492,BXJ1s8g00493,BXJ1s8g00495,BXJ1s8g00496,BXJ1s11g00287,BXJ1s10g01223,BXJ1s10g00385,BXJ1s9g02471,BXJ1s3g02170,BXJ1s5g00549,BXJ1s6g03404,B…	0.00339672
Biological process	shoot axis formation	GO:0010346	5	0.000544	3.20912	11	68	618	12260	BXJ1s1g00989,BXJ1s2g02228,BXJ1s2g02226,BXJ1s2g02220,BXJ1s2g02222,BXJ1s2g02232,BXJ1s2g02360,BXJ1s2g00994,BXJ1s11g01045,BXJ1s8g00752,BXJ1s10g02285,	0.00354019
Biological process	secondary shoot formation	GO:0010223	6	0.000544	3.20912	11	68	618	12260	BXJ1s1g00989,BXJ1s2g02228,BXJ1s2g02226,BXJ1s2g02220,BXJ1s2g02222,BXJ1s2g02232,BXJ1s2g02360,BXJ1s2g00994,BXJ1s11g01045,BXJ1s8g00752,BXJ1s10g02285,	0.00354019
Biological process	nucleotide transmembrane transport	GO:1901679	8	0.000589	4.62891	7	30	618	12260	BXJ1s10g00128,BXJ1s3g01094,BXJ1s3g01016,BXJ1s10g02880,BXJ1s8g04816,BXJ1s1g01261,BXJ1s3g00354,	0.00380222
Biological process	macromolecule metabolic process	GO:0043170	4	0.000609	1.11849	372	6598	618	12260	BXJ1s4g03964,BXJ1s4g02637,BXJ1s1g00978,BXJ1s6g00989,BXJ1s10g01016,BXJ1s6g01833,BXJ1s4g00442,BXJ1s6g00983,BXJ1s4g00473,BXJ1s4g00472,BXJ1s4g00475,BXJ1s7g00386,BXJ1s2g01699,BXJ1s4g01319,BXJ1s10g02373,BXJ1s9g01760,BXJ1s4g03520,BXJ1s9g02615,BXJ1s10g02301,BXJ1s4g03516,BXJ1s4g00006,BXJ1s4g00002,BXJ1s7g01674,BXJ1s7g01675,BXJ1s2g02119,BXJ1s6g00912,BXJ1s10g02734,BXJ1s9g02255,BXJ1s7g02187,BXJ1s6g03181,BXJ1s…	0.0039177
Biological process	obsolete regulation of cofactor metabolic process	GO:0051193	0	0.000627	2.97573	12	80	618	12260	BXJ1s6g00983,BXJ1s5g00706,BXJ1s5g02901,BXJ1s8g00536,BXJ1s3g01895,BXJ1s3g00899,BXJ1s9g01706,BXJ1s3g02610,BXJ1s10g00323,BXJ1s6g03409,BXJ1s11g02315,BXJ1s7g02013,	0.00401175
Biological process	peptide metabolic process	GO:0006518	6	0.00075	1.66975	42	499	618	12260	BXJ1s1g00978,BXJ1s6g00989,BXJ1s10g01016,BXJ1s4g01319,BXJ1s10g02373,BXJ1s9g02255,BXJ1s3g02375,BXJ1s8g00130,BXJ1s7g00328,BXJ1s2g00307,BXJ1s3g00575,BXJ1s1g00597,BXJ1s10g01071,BXJ1s10g01074,BXJ1s4g00324,BXJ1s10g02470,BXJ1s10g01588,BXJ1s4g00388,BXJ1s2g00839,BXJ1s7g00857,BXJ1s1g01367,BXJ1s2g00863,BXJ1s5g00477,BXJ1s5g00476,BXJ1s6g01737,BXJ1s9g02881,BXJ1s6g00735,BXJ1s6g00710,BXJ1s4g01115,BXJ1s7g01055,BXJ…	0.0047632
Biological process	monosaccharide biosynthetic process	GO:0046364	6	0.000756	3.30636	10	60	618	12260	BXJ1s5g02901,BXJ1s8g00536,BXJ1s3g02610,BXJ1s2g01060,BXJ1s2g01059,BXJ1s2g01057,BXJ1s2g01065,BXJ1s2g01062,BXJ1s2g01066,BXJ1s11g02315,	0.00478127
Biological process	petal development	GO:0048441	6	0.000773	5.17518	6	23	618	12260	BXJ1s4g02637,BXJ1s5g02015,BXJ1s5g00337,BXJ1s11g02092,BXJ1s4g02889,BXJ1s6g03854,	0.00486788
Biological process	corolla development	GO:0048465	5	0.000773	5.17518	6	23	618	12260	BXJ1s4g02637,BXJ1s5g02015,BXJ1s5g00337,BXJ1s11g02092,BXJ1s4g02889,BXJ1s6g03854,	0.00486788
Biological process	negative regulation of cellular protein metabolic process	GO:0032269	8	0.000779	2.06461	23	221	618	12260	BXJ1s6g00989,BXJ1s4g01319,BXJ1s9g02255,BXJ1s3g00575,BXJ1s1g00597,BXJ1s10g01074,BXJ1s9g01673,BXJ1s9g01670,BXJ1s10g02470,BXJ1s4g00388,BXJ1s2g00839,BXJ1s7g00857,BXJ1s5g00477,BXJ1s5g00476,BXJ1s6g01737,BXJ1s2g00194,BXJ1s4g01115,BXJ1s1g03390,BXJ1s7g00950,BXJ1s3g02947,BXJ1s1g01663,BXJ1s9g01407,BXJ1s4g00619,	0.00486281
Biological process	organelle localization	GO:0051640	4	0.000804	2.30379	18	155	618	12260	BXJ1s9g00007,BXJ1s1g00505,BXJ1s4g00081,BXJ1s7g01343,BXJ1s4g02576,BXJ1s5g00866,BXJ1s4g02612,BXJ1s1g00778,BXJ1s5g00918,BXJ1s5g00567,BXJ1s6g00330,BXJ1s6g00335,BXJ1s4g00103,BXJ1s8g04262,BXJ1s2g02052,BXJ1s6g02389,BXJ1s1g03346,BXJ1s5g00608,	0.00499867
Biological process	floral whorl development	GO:0048438	4	0.000833	1.92673	27	278	618	12260	BXJ1s4g02637,BXJ1s5g02015,BXJ1s5g00337,BXJ1s6g03649,BXJ1s11g02193,BXJ1s11g02092,BXJ1s5g03084,BXJ1s4g01279,BXJ1s6g03492,BXJ1s1g00055,BXJ1s2g00801,BXJ1s7g01728,BXJ1s6g00736,BXJ1s4g02889,BXJ1s9g00290,BXJ1s3g01219,BXJ1s8g01678,BXJ1s6g03854,BXJ1s6g02942,BXJ1s9g02906,BXJ1s9g00124,BXJ1s1g01983,BXJ1s7g02485,BXJ1s11g01786,BXJ1s1g03357,BXJ1s1g03355,BXJ1s8g01947,	0.00515514
Biological process	glucose transmembrane transport	GO:1904659	10	0.000865	3.25216	10	61	618	12260	BXJ1s8g00120,BXJ1s10g00345,BXJ1s9g00267,BXJ1s9g02478,BXJ1s5g00081,BXJ1s8g00350,BXJ1s5g02784,BXJ1s11g02380,BXJ1s1g02014,BXJ1s2g01561,	0.00533088
Biological process	hexose transmembrane transport	GO:0008645	9	0.000865	3.25216	10	61	618	12260	BXJ1s8g00120,BXJ1s10g00345,BXJ1s9g00267,BXJ1s9g02478,BXJ1s5g00081,BXJ1s8g00350,BXJ1s5g02784,BXJ1s11g02380,BXJ1s1g02014,BXJ1s2g01561,	0.00533088
Biological process	glucose import	GO:0046323	11	0.000865	3.25216	10	61	618	12260	BXJ1s8g00120,BXJ1s10g00345,BXJ1s9g00267,BXJ1s9g02478,BXJ1s5g00081,BXJ1s8g00350,BXJ1s5g02784,BXJ1s11g02380,BXJ1s1g02014,BXJ1s2g01561,	0.00533088
Biological process	morphogenesis of a branching structure	GO:0001763	4	0.000893	3.03083	11	72	618	12260	BXJ1s1g00989,BXJ1s2g02228,BXJ1s2g02226,BXJ1s2g02220,BXJ1s2g02222,BXJ1s2g02232,BXJ1s2g02360,BXJ1s2g00994,BXJ1s11g01045,BXJ1s8g00752,BXJ1s10g02285,	0.00543793
Biological process	negative regulation of protein metabolic process	GO:0051248	7	0.000937	2.03696	23	224	618	12260	BXJ1s6g00989,BXJ1s4g01319,BXJ1s9g02255,BXJ1s3g00575,BXJ1s1g00597,BXJ1s10g01074,BXJ1s9g01673,BXJ1s9g01670,BXJ1s10g02470,BXJ1s4g00388,BXJ1s2g00839,BXJ1s7g00857,BXJ1s5g00477,BXJ1s5g00476,BXJ1s6g01737,BXJ1s2g00194,BXJ1s4g01115,BXJ1s1g03390,BXJ1s7g00950,BXJ1s3g02947,BXJ1s1g01663,BXJ1s9g01407,BXJ1s4g00619,	0.00568548
Biological process	vitamin biosynthetic process	GO:0009110	5	0.000985	3.19971	10	62	618	12260	BXJ1s5g02901,BXJ1s8g00536,BXJ1s3g02610,BXJ1s2g01060,BXJ1s2g01059,BXJ1s2g01057,BXJ1s2g01065,BXJ1s2g01062,BXJ1s2g01066,BXJ1s11g02315,	0.00595259
Biological process	monosaccharide transmembrane transport	GO:0015749	8	0.000985	3.19971	10	62	618	12260	BXJ1s8g00120,BXJ1s10g00345,BXJ1s9g00267,BXJ1s9g02478,BXJ1s5g00081,BXJ1s8g00350,BXJ1s5g02784,BXJ1s11g02380,BXJ1s1g02014,BXJ1s2g01561,	0.00595259
Biological process	regulation of shoot system morphogenesis	GO:1900618	6	0.00100466	2.98932	11	73	618	12260	BXJ1s1g00989,BXJ1s2g02228,BXJ1s2g02226,BXJ1s2g02220,BXJ1s2g02222,BXJ1s2g02232,BXJ1s2g02360,BXJ1s2g00994,BXJ1s11g01045,BXJ1s8g00752,BXJ1s10g02285,	0.00601993
Biological process	transcription by RNA polymerase II	GO:0006366	11	0.00102812	1.6434	42	507	618	12260	BXJ1s7g00386,BXJ1s10g02734,BXJ1s5g02466,BXJ1s5g02465,BXJ1s5g02477,BXJ1s5g01151,BXJ1s5g02014,BXJ1s5g00306,BXJ1s5g00307,BXJ1s8g01488,BXJ1s5g00342,BXJ1s5g00341,BXJ1s11g00392,BXJ1s8g00528,BXJ1s8g00529,BXJ1s6g00568,BXJ1s11g02118,BXJ1s2g01620,BXJ1s11g02095,BXJ1s11g00769,BXJ1s4g03467,BXJ1s3g00058,BXJ1s3g01352,BXJ1s1g00431,BXJ1s6g00430,BXJ1s5g00881,BXJ1s4g02886,BXJ1s8g04300,BXJ1s5g00549,BXJ1s10g02198,BXJ…	0.00613592
Biological process	regionalization	GO:0003002	4	0.00103292	1.8994	27	282	618	12260	BXJ1s4g02637,BXJ1s2g02119,BXJ1s4g00043,BXJ1s5g02477,BXJ1s5g02015,BXJ1s5g00337,BXJ1s10g01957,BXJ1s6g03649,BXJ1s11g02193,BXJ1s11g02092,BXJ1s5g03084,BXJ1s4g01279,BXJ1s6g03492,BXJ1s5g02140,BXJ1s1g00055,BXJ1s6g00430,BXJ1s7g01728,BXJ1s4g02889,BXJ1s10g01223,BXJ1s3g02123,BXJ1s9g02446,BXJ1s9g00290,BXJ1s3g01219,BXJ1s6g00389,BXJ1s6g03854,BXJ1s1g01983,BXJ1s8g01947,	0.00614012
Biological process	root hair cell tip growth	GO:0048768	7	0.0011939	5.83476	5	17	618	12260	BXJ1s10g00198,BXJ1s10g02409,BXJ1s2g01744,BXJ1s7g01006,BXJ1s11g02200,	0.00701355
Biological process	response to insect	GO:0009625	6	0.00124497	4.76117	6	25	618	12260	BXJ1s1g01886,BXJ1s7g00791,BXJ1s2g00342,BXJ1s8g05505,BXJ1s3g02450,BXJ1s8g00659,	0.00728503
Biological process	negative regulation of macromolecule biosynthetic process	GO:0010558	7	0.0013012	1.64632	40	482	618	12260	BXJ1s6g00989,BXJ1s4g01319,BXJ1s9g01760,BXJ1s10g02734,BXJ1s9g02255,BXJ1s5g02466,BXJ1s5g02465,BXJ1s9g01389,BXJ1s4g00937,BXJ1s3g00535,BXJ1s3g00575,BXJ1s1g00597,BXJ1s10g01074,BXJ1s10g02470,BXJ1s4g00388,BXJ1s11g00763,BXJ1s2g00839,BXJ1s7g00857,BXJ1s5g00460,BXJ1s5g00477,BXJ1s5g00476,BXJ1s6g01737,BXJ1s4g01115,BXJ1s5g00549,BXJ1s8g04724,BXJ1s7g00950,BXJ1s3g02947,BXJ1s1g01663,BXJ1s10g00075,BXJ1s9g01407,BXJ1…	0.00758445
Biological process	anatomical structure arrangement	GO:0048532	3	0.00134099	2.3339	16	136	618	12260	BXJ1s9g02615,BXJ1s1g00989,BXJ1s6g03181,BXJ1s9g00980,BXJ1s9g00989,BXJ1s9g00978,BXJ1s9g00979,BXJ1s9g00976,BXJ1s9g00965,BXJ1s9g02446,BXJ1s2g00994,BXJ1s11g01045,BXJ1s8g00752,BXJ1s6g03298,BXJ1s1g00271,BXJ1s7g01956,	0.00778608
Biological process	translation	GO:0006412	8	0.00142886	1.67583	37	438	618	12260	BXJ1s1g00978,BXJ1s6g00989,BXJ1s10g01016,BXJ1s4g01319,BXJ1s10g02373,BXJ1s9g02255,BXJ1s3g02375,BXJ1s8g00130,BXJ1s7g00328,BXJ1s2g00307,BXJ1s3g00575,BXJ1s1g00597,BXJ1s10g01071,BXJ1s10g01074,BXJ1s4g00324,BXJ1s10g02470,BXJ1s4g00388,BXJ1s2g00839,BXJ1s7g00857,BXJ1s1g01367,BXJ1s5g00477,BXJ1s5g00476,BXJ1s6g01737,BXJ1s6g00710,BXJ1s4g01115,BXJ1s7g01055,BXJ1s2g01097,BXJ1s11g01423,BXJ1s7g00950,BXJ1s4g00713,BXJ…	0.0082642
Biological process	jasmonic acid mediated signaling pathway	GO:0009867	7	0.00145836	2.08823	20	190	618	12260	BXJ1s10g02346,BXJ1s9g01760,BXJ1s9g01389,BXJ1s4g00937,BXJ1s3g00535,BXJ1s2g01661,BXJ1s5g00460,BXJ1s1g00713,BXJ1s7g01072,BXJ1s8g04724,BXJ1s3g01656,BXJ1s10g00075,BXJ1s6g03272,BXJ1s5g02365,BXJ1s5g02375,BXJ1s8g04639,BXJ1s9g00636,BXJ1s7g01546,BXJ1s6g02883,BXJ1s10g00082,	0.00840242
Biological process	formation of plant organ boundary	GO:0090691	5	0.00155041	4.57804	6	26	618	12260	BXJ1s4g02637,BXJ1s5g02015,BXJ1s5g00337,BXJ1s11g02092,BXJ1s4g02889,BXJ1s6g03854,	0.00889854
Biological process	vitamin metabolic process	GO:0006766	4	0.00161421	3.00579	10	66	618	12260	BXJ1s5g02901,BXJ1s8g00536,BXJ1s3g02610,BXJ1s2g01060,BXJ1s2g01059,BXJ1s2g01057,BXJ1s2g01065,BXJ1s2g01062,BXJ1s2g01066,BXJ1s11g02315,	0.00922934
Biological process	response to wounding	GO:0009611	4	0.0016702	1.81526	28	306	618	12260	BXJ1s9g01760,BXJ1s9g01389,BXJ1s4g00937,BXJ1s6g02779,BXJ1s3g00535,BXJ1s4g03845,BXJ1s5g02140,BXJ1s8g01363,BXJ1s8g01364,BXJ1s8g01365,BXJ1s8g01366,BXJ1s11g00287,BXJ1s5g00460,BXJ1s3g00402,BXJ1s3g02123,BXJ1s8g04724,BXJ1s6g00389,BXJ1s10g00075,BXJ1s6g03272,BXJ1s5g02365,BXJ1s5g02375,BXJ1s8g01143,BXJ1s8g01144,BXJ1s8g00263,BXJ1s8g04639,BXJ1s6g00233,BXJ1s7g01546,BXJ1s10g00082,	0.00951316
Biological process	post-embryonic plant organ development	GO:0090696	5	0.00170119	1.77127	30	336	618	12260	BXJ1s9g02615,BXJ1s6g03181,BXJ1s11g01692,BXJ1s4g00937,BXJ1s6g03649,BXJ1s5g00708,BXJ1s9g00980,BXJ1s9g00989,BXJ1s11g02193,BXJ1s9g00978,BXJ1s9g00979,BXJ1s9g00976,BXJ1s9g00965,BXJ1s5g03084,BXJ1s4g01279,BXJ1s6g03492,BXJ1s1g00055,BXJ1s9g03037,BXJ1s7g01728,BXJ1s5g00021,BXJ1s9g00290,BXJ1s3g01219,BXJ1s8g04724,BXJ1s6g03404,BXJ1s1g01983,BXJ1s6g03298,BXJ1s5g02365,BXJ1s8g04639,BXJ1s7g01546,BXJ1s8g01947,	0.00965295
Biological process	root hair elongation	GO:0048767	5	0.00174964	2.79769	11	78	618	12260	BXJ1s10g00198,BXJ1s10g02730,BXJ1s8g01898,BXJ1s6g03641,BXJ1s10g02409,BXJ1s2g01744,BXJ1s6g00420,BXJ1s7g01006,BXJ1s3g02103,BXJ1s7g02043,BXJ1s11g02200,	0.00989041
Biological process	cellular response to jasmonic acid stimulus	GO:0071395	8	0.00176245	2.05577	20	193	618	12260	BXJ1s10g02346,BXJ1s9g01760,BXJ1s9g01389,BXJ1s4g00937,BXJ1s3g00535,BXJ1s2g01661,BXJ1s5g00460,BXJ1s1g00713,BXJ1s7g01072,BXJ1s8g04724,BXJ1s3g01656,BXJ1s10g00075,BXJ1s6g03272,BXJ1s5g02365,BXJ1s5g02375,BXJ1s8g04639,BXJ1s9g00636,BXJ1s7g01546,BXJ1s6g02883,BXJ1s10g00082,	0.0099254
Biological process	positive regulation of leaf development	GO:1905623	6	0.00189974	3.45012	8	46	618	12260	BXJ1s6g00983,BXJ1s5g00706,BXJ1s3g01895,BXJ1s3g00899,BXJ1s9g01706,BXJ1s10g00323,BXJ1s6g03409,BXJ1s7g02013,	0.0106585
Biological process	positive regulation of leaf senescence	GO:1900057	6	0.00189974	3.45012	8	46	618	12260	BXJ1s6g00983,BXJ1s5g00706,BXJ1s3g01895,BXJ1s3g00899,BXJ1s9g01706,BXJ1s10g00323,BXJ1s6g03409,BXJ1s7g02013,	0.0106585
Biological process	positive regulation of DNA-binding transcription factor activity	GO:0051091	12	0.00206312	5.22058	5	19	618	12260	BXJ1s9g01680,BXJ1s6g00068,BXJ1s3g00878,BXJ1s1g03397,BXJ1s1g03392,	0.011489
Biological process	positive regulation of innate immune response	GO:0045089	8	0.00238	2.69407	11	81	618	12260	BXJ1s10g02323,BXJ1s8g01088,BXJ1s5g00306,BXJ1s5g00307,BXJ1s7g01320,BXJ1s7g01321,BXJ1s7g01322,BXJ1s7g01323,BXJ1s4g03467,BXJ1s7g01105,BXJ1s2g01920,	0.0131075
Biological process	cellular response to fatty acid	GO:0071398	7	0.0023886	2.00386	20	198	618	12260	BXJ1s10g02346,BXJ1s9g01760,BXJ1s9g01389,BXJ1s4g00937,BXJ1s3g00535,BXJ1s2g01661,BXJ1s5g00460,BXJ1s1g00713,BXJ1s7g01072,BXJ1s8g04724,BXJ1s3g01656,BXJ1s10g00075,BXJ1s6g03272,BXJ1s5g02365,BXJ1s5g02375,BXJ1s8g04639,BXJ1s9g00636,BXJ1s7g01546,BXJ1s6g02883,BXJ1s10g00082,	0.0131067
Biological process	ribonucleoprotein complex biogenesis	GO:0022613	5	0.00242021	1.71305	31	359	618	12260	BXJ1s10g01016,BXJ1s1g00989,BXJ1s3g02375,BXJ1s4g00081,BXJ1s8g00130,BXJ1s4g00950,BXJ1s7g00328,BXJ1s2g00307,BXJ1s10g01071,BXJ1s4g00324,BXJ1s1g01367,BXJ1s4g02612,BXJ1s4g03710,BXJ1s1g00778,BXJ1s5g00918,BXJ1s9g02861,BXJ1s5g00567,BXJ1s11g01423,BXJ1s8g04710,BXJ1s2g00994,BXJ1s4g00713,BXJ1s11g01045,BXJ1s6g00330,BXJ1s6g00335,BXJ1s8g00752,BXJ1s8g04267,BXJ1s4g01060,BXJ1s11g01329,BXJ1s5g02413,BXJ1s1g03346,BXJ1…	0.0132316
Biological process	cellular response to oxidative stress	GO:0034599	6	0.00244939	2.27155	15	131	618	12260	BXJ1s4g02246,BXJ1s5g01141,BXJ1s5g00306,BXJ1s5g00307,BXJ1s5g02901,BXJ1s8g00536,BXJ1s4g03467,BXJ1s3g02610,BXJ1s11g01945,BXJ1s5g02245,BXJ1s11g02315,BXJ1s4g03615,BXJ1s4g03616,BXJ1s2g01920,BXJ1s6g00233,	0.0133425
Biological process	negative regulation of cellular biosynthetic process	GO:0031327	7	0.00245306	1.59024	40	499	618	12260	BXJ1s6g00989,BXJ1s4g01319,BXJ1s9g01760,BXJ1s10g02734,BXJ1s9g02255,BXJ1s5g02466,BXJ1s5g02465,BXJ1s9g01389,BXJ1s4g00937,BXJ1s3g00535,BXJ1s3g00575,BXJ1s1g00597,BXJ1s10g01074,BXJ1s10g02470,BXJ1s4g00388,BXJ1s11g00763,BXJ1s2g00839,BXJ1s7g00857,BXJ1s5g00460,BXJ1s5g00477,BXJ1s5g00476,BXJ1s6g01737,BXJ1s4g01115,BXJ1s5g00549,BXJ1s8g04724,BXJ1s7g00950,BXJ1s3g02947,BXJ1s1g01663,BXJ1s10g00075,BXJ1s9g01407,BXJ1…	0.0133141
Biological process	embryonic meristem development	GO:0048508	6	0.00260068	3.02616	9	59	618	12260	BXJ1s9g02615,BXJ1s6g03181,BXJ1s9g00980,BXJ1s9g00989,BXJ1s9g00978,BXJ1s9g00979,BXJ1s9g00976,BXJ1s9g00965,BXJ1s6g03298,	0.0140643
Biological process	root cap development	GO:0048829	4	0.00263816	4.95955	5	20	618	12260	BXJ1s2g02119,BXJ1s10g01957,BXJ1s2g00756,BXJ1s6g03066,BXJ1s10g01223,	0.0142157
Biological process	nucleocytoplasmic transport	GO:0006913	7	0.00263867	2.25434	15	132	618	12260	BXJ1s4g00081,BXJ1s1g01886,BXJ1s7g00791,BXJ1s2g00342,BXJ1s4g02612,BXJ1s1g00778,BXJ1s5g00918,BXJ1s5g00567,BXJ1s6g00330,BXJ1s6g00335,BXJ1s8g05505,BXJ1s5g02413,BXJ1s1g03346,BXJ1s3g02450,BXJ1s8g00659,	0.0141675
Biological process	nuclear transport	GO:0051169	6	0.00263867	2.25434	15	132	618	12260	BXJ1s4g00081,BXJ1s1g01886,BXJ1s7g00791,BXJ1s2g00342,BXJ1s4g02612,BXJ1s1g00778,BXJ1s5g00918,BXJ1s5g00567,BXJ1s6g00330,BXJ1s6g00335,BXJ1s8g05505,BXJ1s5g02413,BXJ1s1g03346,BXJ1s3g02450,BXJ1s8g00659,	0.0141675
Biological process	amide biosynthetic process	GO:0043604	6	0.00265094	1.56323	42	533	618	12260	BXJ1s1g00978,BXJ1s6g00989,BXJ1s10g01016,BXJ1s4g01319,BXJ1s10g02373,BXJ1s9g02255,BXJ1s3g02375,BXJ1s8g00130,BXJ1s7g00328,BXJ1s2g00307,BXJ1s3g00575,BXJ1s1g00597,BXJ1s10g01071,BXJ1s10g01074,BXJ1s4g00324,BXJ1s10g02470,BXJ1s10g01588,BXJ1s4g00388,BXJ1s2g00839,BXJ1s7g00857,BXJ1s1g01367,BXJ1s2g00863,BXJ1s5g00477,BXJ1s5g00476,BXJ1s6g01737,BXJ1s9g02881,BXJ1s6g00735,BXJ1s6g00710,BXJ1s4g01115,BXJ1s7g01055,BXJ…	0.0141321
Biological process	response to cadmium ion	GO:0046686	6	0.00294702	1.67499	32	379	618	12260	BXJ1s5g02463,BXJ1s5g02477,BXJ1s5g02014,BXJ1s5g00306,BXJ1s5g00307,BXJ1s5g00342,BXJ1s5g00341,BXJ1s11g02095,BXJ1s10g02417,BXJ1s4g03467,BXJ1s1g00431,BXJ1s8g01736,BXJ1s2g01735,BXJ1s6g00430,BXJ1s6g00412,BXJ1s4g02886,BXJ1s3g02187,BXJ1s6g01181,BXJ1s5g00567,BXJ1s7g00996,BXJ1s4g03681,BXJ1s6g01077,BXJ1s2g01920,BXJ1s1g00271,BXJ1s11g00027,BXJ1s9g02836,BXJ1s4g01969,BXJ1s4g01968,BXJ1s3g00632,BXJ1s6g00669,BXJ1s8…	0.0156548
Biological process	organophosphate ester transport	GO:0015748	6	0.00313114	2.7553	10	72	618	12260	BXJ1s10g00128,BXJ1s3g01094,BXJ1s3g01016,BXJ1s10g02437,BXJ1s10g02880,BXJ1s8g04816,BXJ1s1g01261,BXJ1s7g00978,BXJ1s3g00354,BXJ1s6g00662,	0.016574
Biological process	negative regulation of biosynthetic process	GO:0009890	6	0.00324871	1.56514	40	507	618	12260	BXJ1s6g00989,BXJ1s4g01319,BXJ1s9g01760,BXJ1s10g02734,BXJ1s9g02255,BXJ1s5g02466,BXJ1s5g02465,BXJ1s9g01389,BXJ1s4g00937,BXJ1s3g00535,BXJ1s3g00575,BXJ1s1g00597,BXJ1s10g01074,BXJ1s10g02470,BXJ1s4g00388,BXJ1s11g00763,BXJ1s2g00839,BXJ1s7g00857,BXJ1s5g00460,BXJ1s5g00477,BXJ1s5g00476,BXJ1s6g01737,BXJ1s4g01115,BXJ1s5g00549,BXJ1s8g04724,BXJ1s7g00950,BXJ1s3g02947,BXJ1s1g01663,BXJ1s10g00075,BXJ1s9g01407,BXJ1…	0.0170757
Biological process	photosynthesis, light harvesting in photosystem I	GO:0009768	6	0.00332097	4.72338	5	21	618	12260	BXJ1s4g03909,BXJ1s5g00861,BXJ1s4g00764,BXJ1s2g01119,BXJ1s10g01323,	0.0173944
Biological process	positive regulation of intracellular protein transport	GO:0090316	9	0.00336888	3.96764	6	30	618	12260	BXJ1s1g01886,BXJ1s7g00791,BXJ1s2g00342,BXJ1s8g05505,BXJ1s3g02450,BXJ1s8g00659,	0.0175839
Biological process	plant ovule development	GO:0048481	5	0.00349408	2.56729	11	85	618	12260	BXJ1s6g03649,BXJ1s11g02193,BXJ1s5g03084,BXJ1s4g01279,BXJ1s6g03492,BXJ1s1g00055,BXJ1s7g01728,BXJ1s9g00290,BXJ1s3g01219,BXJ1s1g01983,BXJ1s8g01947,	0.018174
Biological process	activation of innate immune response	GO:0002218	9	0.00367304	2.87974	9	62	618	12260	BXJ1s8g01088,BXJ1s5g00306,BXJ1s5g00307,BXJ1s7g01320,BXJ1s7g01321,BXJ1s7g01322,BXJ1s7g01323,BXJ1s4g03467,BXJ1s2g01920,	0.0190388
Biological process	monosaccharide metabolic process	GO:0005996	5	0.0038161	2.32339	13	111	618	12260	BXJ1s3g01867,BXJ1s5g02901,BXJ1s8g00536,BXJ1s10g01118,BXJ1s3g02610,BXJ1s2g01060,BXJ1s2g01059,BXJ1s2g01057,BXJ1s2g01065,BXJ1s2g01062,BXJ1s2g01066,BXJ1s11g02315,BXJ1s6g01693,	0.0197121
Biological process	post-embryonic plant organ morphogenesis	GO:0090697	5	0.00391808	1.88508	21	221	618	12260	BXJ1s11g01692,BXJ1s4g00937,BXJ1s6g03649,BXJ1s5g00708,BXJ1s11g02193,BXJ1s5g03084,BXJ1s4g01279,BXJ1s6g03492,BXJ1s1g00055,BXJ1s9g03037,BXJ1s7g01728,BXJ1s5g00021,BXJ1s9g00290,BXJ1s3g01219,BXJ1s8g04724,BXJ1s6g03404,BXJ1s1g01983,BXJ1s5g02365,BXJ1s8g04639,BXJ1s7g01546,BXJ1s8g01947,	0.0201003
Biological process	formation of anatomical boundary	GO:0048859	4	0.00400269	3.83965	6	31	618	12260	BXJ1s4g02637,BXJ1s5g02015,BXJ1s5g00337,BXJ1s11g02092,BXJ1s4g02889,BXJ1s6g03854,	0.0204643
Biological process	response to anoxia	GO:0034059	6	0.00412219	4.50868	5	22	618	12260	BXJ1s2g00090,BXJ1s11g01454,BXJ1s5g02307,BXJ1s3g00776,BXJ1s11g00531,	0.0210035
Biological process	positive regulation of immune system process	GO:0002684	5	0.00438383	2.38058	12	100	618	12260	BXJ1s10g02323,BXJ1s8g01088,BXJ1s5g00306,BXJ1s5g00307,BXJ1s7g01320,BXJ1s7g01321,BXJ1s7g01322,BXJ1s7g01323,BXJ1s4g03467,BXJ1s7g01105,BXJ1s2g01920,BXJ1s6g00233,	0.0221857
Biological process	auxin-activated signaling pathway	GO:0009734	7	0.00451086	1.93295	19	195	618	12260	BXJ1s9g02615,BXJ1s6g03181,BXJ1s9g00980,BXJ1s9g00989,BXJ1s9g00978,BXJ1s9g00979,BXJ1s9g00976,BXJ1s9g00965,BXJ1s4g00329,BXJ1s4g02527,BXJ1s4g03031,BXJ1s6g02652,BXJ1s5g00830,BXJ1s1g02104,BXJ1s1g02105,BXJ1s5g00138,BXJ1s5g01826,BXJ1s6g03298,BXJ1s10g00943,	0.0227517
Biological process	plant-type ovary development	GO:0035670	5	0.00457669	2.47977	11	88	618	12260	BXJ1s6g03649,BXJ1s11g02193,BXJ1s5g03084,BXJ1s4g01279,BXJ1s6g03492,BXJ1s1g00055,BXJ1s7g01728,BXJ1s9g00290,BXJ1s3g01219,BXJ1s1g01983,BXJ1s8g01947,	0.0230063
Biological process	pattern specification process	GO:0007389	3	0.00474141	1.70583	27	314	618	12260	BXJ1s4g02637,BXJ1s2g02119,BXJ1s4g00043,BXJ1s5g02477,BXJ1s5g02015,BXJ1s5g00337,BXJ1s10g01957,BXJ1s6g03649,BXJ1s11g02193,BXJ1s11g02092,BXJ1s5g03084,BXJ1s4g01279,BXJ1s6g03492,BXJ1s5g02140,BXJ1s1g00055,BXJ1s6g00430,BXJ1s7g01728,BXJ1s4g02889,BXJ1s10g01223,BXJ1s3g02123,BXJ1s9g02446,BXJ1s9g00290,BXJ1s3g01219,BXJ1s6g00389,BXJ1s6g03854,BXJ1s1g01983,BXJ1s8g01947,	0.0237546
Biological process	posttranscriptional regulation of gene expression	GO:0010608	7	0.0049157	1.8185	22	240	618	12260	BXJ1s6g00989,BXJ1s10g01016,BXJ1s4g01319,BXJ1s9g02255,BXJ1s4g00950,BXJ1s3g00575,BXJ1s1g00597,BXJ1s10g01074,BXJ1s10g02470,BXJ1s4g00388,BXJ1s2g00839,BXJ1s7g00857,BXJ1s5g00477,BXJ1s5g00476,BXJ1s6g01737,BXJ1s4g01115,BXJ1s7g00950,BXJ1s8g04710,BXJ1s3g02947,BXJ1s1g01663,BXJ1s9g01407,BXJ1s4g00619,	0.0245457
Biological process	regulation of anion channel activity	GO:0010359	9	0.00505241	4.31265	5	23	618	12260	BXJ1s8g01088,BXJ1s7g01320,BXJ1s7g01321,BXJ1s7g01322,BXJ1s7g01323,	0.0251446
Biological process	G protein-coupled receptor signaling pathway	GO:0007186	6	0.00528604	3.22947	7	43	618	12260	BXJ1s7g01343,BXJ1s4g02576,BXJ1s5g00866,BXJ1s2g01486,BXJ1s8g04262,BXJ1s2g02052,BXJ1s5g00608,	0.0262201
Biological process	maturation of LSU-rRNA	GO:0000470	11	0.00552882	3.60694	6	33	618	12260	BXJ1s3g02375,BXJ1s2g00307,BXJ1s4g00324,BXJ1s4g00713,BXJ1s4g01060,BXJ1s11g01329,	0.0273339
Biological process	cellular oxidant detoxification	GO:0098869	4	0.00556379	2.22325	13	116	618	12260	BXJ1s10g02323,BXJ1s2g02172,BXJ1s2g02171,BXJ1s4g02246,BXJ1s5g01141,BXJ1s11g01945,BXJ1s5g02245,BXJ1s3g02170,BXJ1s10g01383,BXJ1s4g03615,BXJ1s4g03616,BXJ1s7g01105,BXJ1s3g00259,	0.0274163
Biological process	DNA endoreduplication	GO:0042023	10	0.00596151	2.88555	8	55	618	12260	BXJ1s6g01833,BXJ1s4g00473,BXJ1s4g00472,BXJ1s4g00475,BXJ1s6g00912,BXJ1s7g00819,BXJ1s4g00681,BXJ1s10g02589,	0.0287149
Biological process	regulation of chlorophyll metabolic process	GO:0090056	7	0.00596151	2.88555	8	55	618	12260	BXJ1s6g00983,BXJ1s5g00706,BXJ1s3g01895,BXJ1s3g00899,BXJ1s9g01706,BXJ1s10g00323,BXJ1s6g03409,BXJ1s7g02013,	0.0287149
Biological process	activation of immune response	GO:0002253	7	0.00619836	2.66483	9	67	618	12260	BXJ1s8g01088,BXJ1s5g00306,BXJ1s5g00307,BXJ1s7g01320,BXJ1s7g01321,BXJ1s7g01322,BXJ1s7g01323,BXJ1s4g03467,BXJ1s2g01920,	0.029665
Biological process	positive regulation of immune response	GO:0050778	6	0.00641654	2.37196	11	92	618	12260	BXJ1s10g02323,BXJ1s8g01088,BXJ1s5g00306,BXJ1s5g00307,BXJ1s7g01320,BXJ1s7g01321,BXJ1s7g01322,BXJ1s7g01323,BXJ1s4g03467,BXJ1s7g01105,BXJ1s2g01920,	0.0306114
Biological process	cellular detoxification	GO:1990748	3	0.00642078	2.18556	13	118	618	12260	BXJ1s10g02323,BXJ1s2g02172,BXJ1s2g02171,BXJ1s4g02246,BXJ1s5g01141,BXJ1s11g01945,BXJ1s5g02245,BXJ1s3g02170,BXJ1s10g01383,BXJ1s4g03615,BXJ1s4g03616,BXJ1s7g01105,BXJ1s3g00259,	0.0305344
Biological process	proton transmembrane transport	GO:1902600	9	0.00667875	2.10405	14	132	618	12260	BXJ1s8g00120,BXJ1s11g01234,BXJ1s11g01270,BXJ1s10g00345,BXJ1s3g02191,BXJ1s9g00267,BXJ1s9g02478,BXJ1s5g00081,BXJ1s8g00350,BXJ1s5g02784,BXJ1s11g02380,BXJ1s1g00615,BXJ1s1g02014,BXJ1s2g01561,	0.0316607
Biological process	cellulose biosynthetic process	GO:0030244	10	0.00682604	3.08594	7	45	618	12260	BXJ1s3g00589,BXJ1s8g00491,BXJ1s8g00492,BXJ1s8g00493,BXJ1s8g00495,BXJ1s8g00496,BXJ1s8g04608,	0.0322568
Biological process	response to osmotic stress	GO:0006970	4	0.00762688	1.39171	55	784	618	12260	BXJ1s10g00198,BXJ1s10g00128,BXJ1s10g02323,BXJ1s10g02734,BXJ1s4g00043,BXJ1s5g02466,BXJ1s5g02465,BXJ1s5g02477,BXJ1s3g01094,BXJ1s5g02014,BXJ1s3g00589,BXJ1s5g00342,BXJ1s5g00341,BXJ1s3g01016,BXJ1s3g00575,BXJ1s7g01623,BXJ1s10g02470,BXJ1s11g02095,BXJ1s11g00763,BXJ1s5g00394,BXJ1s10g02880,BXJ1s10g02409,BXJ1s9g01295,BXJ1s5g02140,BXJ1s7g00857,BXJ1s5g00477,BXJ1s5g00476,BXJ1s8g04816,BXJ1s3g00402,BXJ1s1g00431,…	0.0359279
Biological process	regulation of developmental process	GO:0050793	4	0.00784729	1.31007	77	1166	618	12260	BXJ1s4g02637,BXJ1s6g00983,BXJ1s10g02301,BXJ1s2g02119,BXJ1s1g00989,BXJ1s5g01151,BXJ1s5g02015,BXJ1s3g03287,BXJ1s9g01387,BXJ1s8g01470,BXJ1s11g01692,BXJ1s5g00337,BXJ1s10g01957,BXJ1s11g00392,BXJ1s5g00706,BXJ1s8g00528,BXJ1s8g00529,BXJ1s3g01895,BXJ1s6g00875,BXJ1s4g00322,BXJ1s11g02092,BXJ1s3g01812,BXJ1s7g01331,BXJ1s10g02439,BXJ1s2g02228,BXJ1s2g02226,BXJ1s2g02220,BXJ1s2g02222,BXJ1s2g02232,BXJ1s3g03129,BXJ…	0.0368503
Biological process	ribosomal small subunit biogenesis	GO:0042274	6	0.00797863	2.41929	10	82	618	12260	BXJ1s10g01016,BXJ1s1g00989,BXJ1s4g03710,BXJ1s9g02861,BXJ1s11g01423,BXJ1s2g00994,BXJ1s11g01045,BXJ1s8g00752,BXJ1s8g04267,BXJ1s6g00689,	0.0373499
Biological process	developmental cell growth	GO:0048588	4	0.0082332	1.73881	22	251	618	12260	BXJ1s1g00978,BXJ1s10g00198,BXJ1s10g02730,BXJ1s8g01898,BXJ1s6g03641,BXJ1s2g00064,BXJ1s7g01343,BXJ1s10g02409,BXJ1s2g01744,BXJ1s6g00420,BXJ1s5g02281,BXJ1s7g01006,BXJ1s2g01097,BXJ1s3g02103,BXJ1s8g04262,BXJ1s2g02052,BXJ1s7g02043,BXJ1s11g01891,BXJ1s11g01892,BXJ1s11g02200,BXJ1s7g00687,BXJ1s5g00608,	0.0384216
Biological process	cellular response to chemical stress	GO:0062197	5	0.00849565	1.89466	17	178	618	12260	BXJ1s4g02246,BXJ1s5g01141,BXJ1s5g00306,BXJ1s5g00307,BXJ1s5g02901,BXJ1s8g00536,BXJ1s11g00763,BXJ1s4g03467,BXJ1s3g00402,BXJ1s3g02610,BXJ1s11g01945,BXJ1s5g02245,BXJ1s11g02315,BXJ1s4g03615,BXJ1s4g03616,BXJ1s2g01920,BXJ1s6g00233,	0.0395232
Biological process	positive regulation of intracellular transport	GO:0032388	7	0.00855843	3.30636	6	36	618	12260	BXJ1s1g01886,BXJ1s7g00791,BXJ1s2g00342,BXJ1s8g05505,BXJ1s3g02450,BXJ1s8g00659,	0.039692
Biological process	response to freezing	GO:0050826	6	0.00855843	3.30636	6	36	618	12260	BXJ1s1g01886,BXJ1s7g00791,BXJ1s2g00342,BXJ1s8g05505,BXJ1s3g02450,BXJ1s8g00659,	0.039692
Biological process	protein import	GO:0017038	7	0.00863274	2.04217	14	136	618	12260	BXJ1s4g00081,BXJ1s1g01886,BXJ1s7g00791,BXJ1s2g00342,BXJ1s4g02612,BXJ1s1g00778,BXJ1s5g00918,BXJ1s5g00567,BXJ1s6g00330,BXJ1s6g00335,BXJ1s8g05505,BXJ1s1g03346,BXJ1s3g02450,BXJ1s8g00659,	0.0397903
Biological process	regulation of cell morphogenesis	GO:0022604	6	0.00869324	2.18402	12	109	618	12260	BXJ1s3g03287,BXJ1s8g00529,BXJ1s7g01331,BXJ1s4g00845,BXJ1s7g02605,BXJ1s4g00886,BXJ1s5g00881,BXJ1s5g00894,BXJ1s8g04300,BXJ1s8g04746,BXJ1s4g01607,BXJ1s6g03776,	0.0399462
Biological process	plant-type primary cell wall biogenesis	GO:0009833	7	0.00872012	3.81504	5	26	618	12260	BXJ1s8g00491,BXJ1s8g00492,BXJ1s8g00493,BXJ1s8g00495,BXJ1s8g00496,	0.0399472
Biological process	cytoskeleton organization	GO:0007010	6	0.0088165	1.61006	28	345	618	12260	BXJ1s4g00473,BXJ1s4g00472,BXJ1s4g00475,BXJ1s9g00007,BXJ1s10g00198,BXJ1s10g02329,BXJ1s1g00505,BXJ1s10g02730,BXJ1s8g01898,BXJ1s6g03641,BXJ1s7g01343,BXJ1s4g02576,BXJ1s10g02409,BXJ1s2g01744,BXJ1s5g00866,BXJ1s6g00420,BXJ1s7g01006,BXJ1s5g00936,BXJ1s3g02103,BXJ1s4g00103,BXJ1s8g04262,BXJ1s4g02329,BXJ1s2g02052,BXJ1s7g02043,BXJ1s5g01053,BXJ1s6g02389,BXJ1s11g02200,BXJ1s5g00608,	0.0402656
Biological process	primary metabolic process	GO:0044238	3	0.00893041	1.07254	415	7676	618	12260	BXJ1s4g03964,BXJ1s4g02637,BXJ1s1g00978,BXJ1s6g00989,BXJ1s10g01016,BXJ1s6g01833,BXJ1s4g00442,BXJ1s6g00983,BXJ1s4g00473,BXJ1s4g00472,BXJ1s4g00475,BXJ1s7g00386,BXJ1s2g01699,BXJ1s4g01319,BXJ1s10g02373,BXJ1s9g01760,BXJ1s4g03520,BXJ1s9g02615,BXJ1s10g02301,BXJ1s4g03516,BXJ1s4g00006,BXJ1s4g00002,BXJ1s7g01674,BXJ1s7g01675,BXJ1s2g02119,BXJ1s6g00912,BXJ1s10g02734,BXJ1s9g02255,BXJ1s7g02187,BXJ1s6g03181,BXJ1s…	0.0406619
Biological process	regulation of tetrapyrrole metabolic process	GO:1901401	6	0.00911027	2.68992	8	59	618	12260	BXJ1s6g00983,BXJ1s5g00706,BXJ1s3g01895,BXJ1s3g00899,BXJ1s9g01706,BXJ1s10g00323,BXJ1s6g03409,BXJ1s7g02013,	0.0412302
Biological process	beta-glucan biosynthetic process	GO:0051274	9	0.00972816	2.89307	7	48	618	12260	BXJ1s3g00589,BXJ1s8g00491,BXJ1s8g00492,BXJ1s8g00493,BXJ1s8g00495,BXJ1s8g00496,BXJ1s8g04608,	0.0438939
Biological process	cellular component biogenesis	GO:0044085	4	0.0100265	1.2751	86	1338	618	12260	BXJ1s10g01016,BXJ1s3g00614,BXJ1s4g00002,BXJ1s2g02119,BXJ1s1g00989,BXJ1s10g02734,BXJ1s8g01083,BXJ1s5g02466,BXJ1s5g02465,BXJ1s3g02375,BXJ1s4g00081,BXJ1s11g00365,BXJ1s11g00366,BXJ1s5g00306,BXJ1s5g00307,BXJ1s8g00130,BXJ1s10g01957,BXJ1s2g00756,BXJ1s4g00950,BXJ1s3g02339,BXJ1s7g00328,BXJ1s2g00307,BXJ1s1g01459,BXJ1s10g01071,BXJ1s4g00324,BXJ1s7g01343,BXJ1s4g02576,BXJ1s6g03066,BXJ1s9g02125,BXJ1s11g01600,BX…	0.0451041
Biological process	developmental growth	GO:0048589	3	0.0106238	1.42153	45	628	618	12260	BXJ1s1g00978,BXJ1s10g00198,BXJ1s10g02323,BXJ1s10g02730,BXJ1s8g01898,BXJ1s6g03641,BXJ1s6g00875,BXJ1s4g00322,BXJ1s3g01812,BXJ1s2g00064,BXJ1s7g01343,BXJ1s3g03129,BXJ1s10g02409,BXJ1s7g00084,BXJ1s4g03031,BXJ1s5g01793,BXJ1s2g01744,BXJ1s6g00420,BXJ1s5g02281,BXJ1s7g01006,BXJ1s9g02446,BXJ1s2g01097,BXJ1s1g02104,BXJ1s1g02105,BXJ1s3g02103,BXJ1s4g00714,BXJ1s5g00138,BXJ1s5g01826,BXJ1s4g03821,BXJ1s8g04262,BXJ1s…	0.0476479
Biological process	ribosomal small subunit assembly	GO:0000028	9	0.0111439	3.13235	6	38	618	12260	BXJ1s10g01016,BXJ1s1g00989,BXJ1s11g01423,BXJ1s2g00994,BXJ1s11g01045,BXJ1s8g00752,	0.0498313

## Sheet: Supplementary Table S11
Table S11. GO enrichment results of the significantly expanded gene families in BXJ2.
Class	GO_Name	GO_ID	GO_Level	P_value	EnrichmentScore	HitsGenesCountsInSelectedSet	HitsGenesCountsInBackground	AllGenesCountsInSelectedSet	AllGenesCountsInBackground	GenesOfSelectedSetInGOterm	corrected p-value(BH method)
Biological process	sucrose induced translational repression	GO:0080149	11	1.55e-15	19.5884	12	13	598	12690	BXJ2s1g00256,BXJ2s4g00638,BXJ2s10g01101,BXJ2s4g01157,BXJ2s9g02456,BXJ2s4g00407,BXJ2s4g01367,BXJ2s1g01415,BXJ2s6g01066,BXJ2s3g03266,BXJ2s3g03271,BXJ2s6g01882,	2.37e-12
Biological process	regulation of translation in response to stress	GO:0043555	9	1.55e-15	19.5884	12	13	598	12690	BXJ2s1g00256,BXJ2s4g00638,BXJ2s10g01101,BXJ2s4g01157,BXJ2s9g02456,BXJ2s4g00407,BXJ2s4g01367,BXJ2s1g01415,BXJ2s6g01066,BXJ2s3g03266,BXJ2s3g03271,BXJ2s6g01882,	2.37e-12
Biological process	negative regulation of translation in response to stress	GO:0032055	10	1.55e-15	19.5884	12	13	598	12690	BXJ2s1g00256,BXJ2s4g00638,BXJ2s10g01101,BXJ2s4g01157,BXJ2s9g02456,BXJ2s4g00407,BXJ2s4g01367,BXJ2s1g01415,BXJ2s6g01066,BXJ2s3g03266,BXJ2s3g03271,BXJ2s6g01882,	2.37e-12
Biological process	nucleosome assembly	GO:0006334	9	2.52e-14	10.6104	17	34	598	12690	BXJ2s10g00614,BXJ2s3g00713,BXJ2s1g01195,BXJ2s8g02415,BXJ2s6g03807,BXJ2s4g02992,BXJ2s4g02985,BXJ2s7g01658,BXJ2s1g00473,BXJ2s11g02477,BXJ2s3g00517,BXJ2s10g02289,BXJ2s9g00434,BXJ2s11g00792,BXJ2s2g00592,BXJ2s9g02313,BXJ2s3g03201,	9.61e-12
Biological process	regulation of protein polymerization	GO:0032271	7	6.35e-14	6.24139	25	85	598	12690	BXJ2s5g00841,BXJ2s5g00823,BXJ2s3g00330,BXJ2s8g02537,BXJ2s7g03138,BXJ2s2g02245,BXJ2s4g04624,BXJ2s7g00319,BXJ2s8g02303,BXJ2s5g00656,BXJ2s3g00936,BXJ2s7g01569,BXJ2s11g00648,BXJ2s2g00283,BXJ2s10g00061,BXJ2s1g00065,BXJ2s10g00037,BXJ2s10g01334,BXJ2s10g01342,BXJ2s10g01352,BXJ2s5g00954,BXJ2s8g00033,BXJ2s7g01479,BXJ2s2g02305,BXJ2s7g02757,	1.94e-11
Biological process	negative regulation of protein polymerization	GO:0032272	8	9.36e-14	7.55314	21	59	598	12690	BXJ2s5g00841,BXJ2s5g00823,BXJ2s3g00330,BXJ2s8g02537,BXJ2s7g03138,BXJ2s2g02245,BXJ2s4g04624,BXJ2s8g02303,BXJ2s5g00656,BXJ2s3g00936,BXJ2s7g01569,BXJ2s11g00648,BXJ2s10g00061,BXJ2s1g00065,BXJ2s10g00037,BXJ2s10g01334,BXJ2s10g01342,BXJ2s10g01352,BXJ2s5g00954,BXJ2s7g01479,BXJ2s2g02305,	2.38e-11
Biological process	regulation of cytoskeleton organization	GO:0051493	7	1.7e-13	5.12834	29	120	598	12690	BXJ2s5g00841,BXJ2s5g00823,BXJ2s3g00330,BXJ2s8g02537,BXJ2s7g03138,BXJ2s2g02245,BXJ2s4g04624,BXJ2s7g00319,BXJ2s8g02303,BXJ2s5g00656,BXJ2s3g00936,BXJ2s7g01569,BXJ2s11g00648,BXJ2s9g00010,BXJ2s2g00283,BXJ2s10g00061,BXJ2s1g00065,BXJ2s6g02603,BXJ2s10g00037,BXJ2s10g01334,BXJ2s10g01342,BXJ2s10g01352,BXJ2s5g00954,BXJ2s8g00033,BXJ2s7g01479,BXJ2s4g00102,BXJ2s1g00154,BXJ2s2g02305,BXJ2s7g02757,	3.69e-11
Biological process	negative regulation of supramolecular fiber organization	GO:1902904	7	2.92e-13	7.18767	21	62	598	12690	BXJ2s5g00841,BXJ2s5g00823,BXJ2s3g00330,BXJ2s8g02537,BXJ2s7g03138,BXJ2s2g02245,BXJ2s4g04624,BXJ2s8g02303,BXJ2s5g00656,BXJ2s3g00936,BXJ2s7g01569,BXJ2s11g00648,BXJ2s10g00061,BXJ2s1g00065,BXJ2s10g00037,BXJ2s10g01334,BXJ2s10g01342,BXJ2s10g01352,BXJ2s5g00954,BXJ2s7g01479,BXJ2s2g02305,	5.56e-11
Biological process	negative regulation of cytoskeleton organization	GO:0051494	8	2.92e-13	7.18767	21	62	598	12690	BXJ2s5g00841,BXJ2s5g00823,BXJ2s3g00330,BXJ2s8g02537,BXJ2s7g03138,BXJ2s2g02245,BXJ2s4g04624,BXJ2s8g02303,BXJ2s5g00656,BXJ2s3g00936,BXJ2s7g01569,BXJ2s11g00648,BXJ2s10g00061,BXJ2s1g00065,BXJ2s10g00037,BXJ2s10g01334,BXJ2s10g01342,BXJ2s10g01352,BXJ2s5g00954,BXJ2s7g01479,BXJ2s2g02305,	5.56e-11
Biological process	negative regulation of protein-containing complex assembly	GO:0031333	7	2.92e-13	7.18767	21	62	598	12690	BXJ2s5g00841,BXJ2s5g00823,BXJ2s3g00330,BXJ2s8g02537,BXJ2s7g03138,BXJ2s2g02245,BXJ2s4g04624,BXJ2s8g02303,BXJ2s5g00656,BXJ2s3g00936,BXJ2s7g01569,BXJ2s11g00648,BXJ2s10g00061,BXJ2s1g00065,BXJ2s10g00037,BXJ2s10g01334,BXJ2s10g01342,BXJ2s10g01352,BXJ2s5g00954,BXJ2s7g01479,BXJ2s2g02305,	5.56e-11
Biological process	positive regulation of anthocyanin biosynthetic process	GO:0031542	8	5.29e-13	19.2916	10	11	598	12690	BXJ2s11g00416,BXJ2s11g01771,BXJ2s8g01179,BXJ2s5g02462,BXJ2s5g02449,BXJ2s5g02455,BXJ2s5g02452,BXJ2s5g02459,BXJ2s5g02456,BXJ2s11g02115,	7.34e-11
Biological process	regulation of supramolecular fiber organization	GO:1902903	6	1.03e-12	5.5844	25	95	598	12690	BXJ2s5g00841,BXJ2s5g00823,BXJ2s3g00330,BXJ2s8g02537,BXJ2s7g03138,BXJ2s2g02245,BXJ2s4g04624,BXJ2s7g00319,BXJ2s8g02303,BXJ2s5g00656,BXJ2s3g00936,BXJ2s7g01569,BXJ2s11g00648,BXJ2s2g00283,BXJ2s10g00061,BXJ2s1g00065,BXJ2s10g00037,BXJ2s10g01334,BXJ2s10g01342,BXJ2s10g01352,BXJ2s5g00954,BXJ2s8g00033,BXJ2s7g01479,BXJ2s2g02305,BXJ2s7g02757,	1.31e-10
Biological process	negative regulation of shoot apical meristem development	GO:1902184	7	1.08e-12	21.2207	9	9	598	12690	BXJ2s11g00003,BXJ2s8g03769,BXJ2s5g03434,BXJ2s5g03433,BXJ2s5g03432,BXJ2s5g03431,BXJ2s5g03435,BXJ2s4g04738,BXJ2s7g03267,	1.27e-10
Biological process	purine-containing compound biosynthetic process	GO:0072522	6	2.76e-12	4.48325	30	142	598	12690	BXJ2s6g03769,BXJ2s6g03768,BXJ2s9g02384,BXJ2s2g00957,BXJ2s7g00466,BXJ2s4g00674,BXJ2s3g03333,BXJ2s4g02418,BXJ2s11g01362,BXJ2s1g00268,BXJ2s1g00263,BXJ2s3g02426,BXJ2s7g02635,BXJ2s7g02153,BXJ2s11g01404,BXJ2s8g01445,BXJ2s8g00166,BXJ2s4g01757,BXJ2s3g03117,BXJ2s2g00663,BXJ2s3g03123,BXJ2s4g03962,BXJ2s9g00463,BXJ2s9g00464,BXJ2s9g02616,BXJ2s1g01379,BXJ2s10g00329,BXJ2s5g02285,BXJ2s5g03187,BXJ2s4g01425,	3e-10
Biological process	translation	GO:0006412	8	7.36e-12	2.65259	58	464	598	12690	BXJ2s1g00256,BXJ2s11g00945,BXJ2s4g00638,BXJ2s10g01101,BXJ2s4g01103,BXJ2s9g01523,BXJ2s4g03345,BXJ2s6g02558,BXJ2s4g01157,BXJ2s6g00360,BXJ2s3g02620,BXJ2s9g02456,BXJ2s5g02061,BXJ2s5g02064,BXJ2s5g02058,BXJ2s5g02059,BXJ2s2g00329,BXJ2s2g00328,BXJ2s2g00327,BXJ2s4g00740,BXJ2s2g00333,BXJ2s2g00332,BXJ2s2g00331,BXJ2s2g00330,BXJ2s7g02548,BXJ2s10g01098,BXJ2s6g00755,BXJ2s11g01471,BXJ2s10g01036,BXJ2s4g00338,BXJ2…	7.48e-10
[truncated: 388 more rows]

## Sheet: Supplementary Table S12
Table S12. GO enrichment results of the significantly expanded gene families in BXJ3.
Class	GO_Name	GO_ID	GO_Level	P_value	EnrichmentScore	HitsGenesCountsInSelectedSet	HitsGenesCountsInBackground	AllGenesCountsInSelectedSet	AllGenesCountsInBackground	GenesOfSelectedSetInGOterm	corrected p-value(BH method)
[truncated: 345 more rows]

## Sheet: Supplementary Table S13
Table S13. Annotated NLR genes in BXJ1.
chromosome	NLR_Annotator locus	start	end	length (bp)	strand	domains	Annotation Gene name	Gene start	Gene end
[truncated: 123 more rows]

## Sheet: Supplementary Table S14
Table S14. Annotated NLR genes in BXJ2.
[truncated: 127 more rows]

[truncated: 2 more sheets: Supplementary Table S15, Supplementary Table S16]
